# Supplementary material for: Whole-Genome Resequencing Points to Candidate DNA Loci Affecting Body Temperature under Cold Stress in Siberian Cattle Populations
Source: Life (Basel). 2021 Sep 13;11(9):959. doi: 10.3390/life11090959 (PMC8467296; doi:10.3390/life11090959)
Supplement: Supplementary file 1 [file life-11-00959-s001.zip › TableS1-S5.xlsx]

## Sheet: Table S1
Table S1. Information on animal phenotypes and breeds.
Animal ID	Sex	Temperature group	Area under the curve of body temperature	Age at measurement (months)	Weight at measurement (kg)	Breed
NSC_38	M	sensitive	4439	13	180	KazakhWH
NSC_34	F	sensitive	4506	43	475	Hereford
NSC_36	F	sensitive	4509	67	686	Hereford
NSC_40	F	sensitive	4535	115	643	Hereford
NSC_45	F	sensitive	4536	66	617	Hereford
NSC_43	F	sensitive	4577	19	452	KazakhWH
NSC_42	F	tolerant	4755	11	340	Hereford
NSC_44	M	tolerant	4761	7	299	KazakhWH
NSC_41	M	tolerant	4771	13	391	KazakhWH
NSC_39	F	tolerant	4819	5	-	Hereford
NSC_37	M	tolerant	4821	14	349	Hereford
NSC_35	M	tolerant	4853	10	225	KazakhWH

## Sheet: Table S2
Table S2. Top SNPs by single locus Fst values.
CHROM	POS	WEIR_AND_COCKERHAM_FST	REF	ALT	Candidate adaptive allele	Reference allele frequency in sensitive group (low body temperature)	Reference allele frequency in tolerant group (high body temperature)	Gene
Chr1	3007485	0.710526	C	T	C	0.0833	0.8333	.
Chr1	4174554	0.704097	G	A	A	1	0.3333	.
Chr1	4205083	0.704097	T	A	A	1	0.3333	.
Chr1	4365636	0.731544	G	T	G	0	0.6667	.
Chr1	5789559	0.771763	C	A	C	0	0.75	GRIK1
Chr1	5804109	0.771763	C	T	C	0	0.75	GRIK1
Chr1	5804594	0.704097	C	T	C	0	0.6667	GRIK1
Chr1	5805186	0.78125	C	A	C	0	0.8	GRIK1
Chr1	5805528	0.731544	C	T	C	0	0.6667	GRIK1
Chr1	5806412	0.731544	A	G	A	0	0.6667	GRIK1
Chr1	7484919	0.759247	G	A	G	0	0.8	.
Chr1	7518809	0.78125	T	G	T	0	0.8	.
Chr1	8413468	0.731544	T	C	C	1	0.3333	.
Chr1	8415975	0.704097	A	G	G	1	0.3333	.
Chr1	9581815	0.704097	C	T	T	1	0.3333	.
Chr1	10838688	0.759247	T	C	T	0.2	1	.
Chr1	10851486	0.78125	G	A	G	0.2	1	.
Chr1	10852831	0.830161	A	G	A	0	0.8333	.
Chr1	11090603	1	G	T	T	1	0	.
Chr1	11096842	0.711111	C	A	A	0.75	0	.
Chr1	11097120	0.722222	T	C	C	0.75	0	.
Chr1	11097580	0.722222	G	A	A	0.75	0	.
Chr1	11265364	0.759247	A	G	A	0.2	1	.
Chr1	11265369	0.78125	T	G	T	0.2	1	.
Chr1	11318097	0.876134	G	A	G	0.1	1	.
Chr1	11328484	0.835507	G	A	A	0.875	0	.
Chr1	11676822	0.756098	G	A	G	0.1	0.9	.
Chr1	11676838	0.756098	G	A	G	0.1	0.9	.
Chr1	11676845	0.756098	A	G	A	0.1	0.9	.
Chr1	11676846	0.756098	G	T	G	0.1	0.9	.
Chr1	11695128	0.749592	G	T	G	0.25	1	.
Chr1	11704351	0.835507	T	C	T	0.125	1	.
Chr1	11711005	0.764706	T	G	T	0.1667	1	.
Chr1	11711006	0.764706	G	T	G	0.1667	1	.
Chr1	11712513	0.876134	A	G	A	0.1	1	.
Chr1	11815925	0.835507	G	A	G	0	0.875	.
Chr1	11815937	0.835507	C	T	C	0	0.875	.
Chr1	11972501	0.704097	T	G	T	0.3333	1	.
Chr1	12030018	0.722222	A	C	A	0.25	1	.
Chr1	12035224	0.70178	A	T	A	0.3	1	.
Chr1	12039498	0.73161	G	A	G	0.2	1	.
Chr1	12041988	0.852002	A	T	A	0.1667	1	.
Chr1	12227594	0.731544	T	C	C	1	0.3333	.
Chr1	12515556	0.721863	T	C	T	0.1	0.875	.
Chr1	12541956	0.759247	T	C	T	0	0.8	.
Chr1	12694879	0.72028	T	G	T	0.2	1	.
Chr1	12727947	0.7	C	T	C	0.1667	0.9167	.
Chr1	12839893	0.756098	T	C	T	0.1	0.9	.
Chr1	12840238	0.705882	T	C	T	0	0.75	.
Chr1	12840251	1	G	T	G	0	1	.
Chr1	12840277	0.873505	T	C	T	0	0.875	.
Chr1	12840290	1	A	G	A	0	1	.
Chr1	12840323	0.705882	G	A	G	0	0.75	.
Chr1	13215375	0.759247	G	T	G	0.2	1	.
Chr1	13225295	0.705882	G	A	G	0	0.75	.
Chr1	13632615	0.749592	G	A	G	0	0.75	.
Chr1	13767723	0.710526	T	G	T	0.0833	0.8333	.
Chr1	13931826	0.731544	G	A	G	0.3333	1	.
Chr1	14417802	0.78125	T	G	G	1	0.2	.
Chr1	14504841	0.722222	C	T	T	0.75	0	.
Chr1	14539353	0.733333	T	G	G	0.75	0	.
Chr1	14547213	0.710526	C	T	C	0.0833	0.8333	.
Chr1	14547237	0.710526	C	T	C	0.0833	0.8333	.
Chr1	14563345	0.886395	A	G	A	0.125	1	.
Chr1	14569477	0.890411	T	C	T	0.0833	1	.
Chr1	14627728	0.7	T	C	C	0.9167	0.1667	.
Chr1	14663489	0.82	C	T	T	1	0.1667	.
Chr1	14669869	0.752871	C	T	T	0.9167	0.125	.
Chr1	14672845	1	A	G	A	0	1	.
Chr1	14763984	0.759247	A	C	C	0.8	0	.
Chr1	15155942	0.721863	C	A	C	0.1	0.875	.
Chr1	15211235	0.722222	C	T	C	0.25	1	.
Chr1	15211651	0.78125	C	T	C	0.2	1	.
Chr1	15220904	0.804949	T	C	T	0.1667	1	.
Chr1	15220907	0.804949	T	G	T	0.1667	1	.
Chr1	15653702	0.70178	T	C	T	0.3	1	.
Chr1	15671958	0.722222	C	T	C	0.25	1	.
Chr1	15673823	0.722222	T	A	T	0.25	1	.
Chr1	15696828	0.733333	A	G	A	0.25	1	.
Chr1	15696834	0.733333	T	C	T	0.25	1	.
Chr1	15715849	0.749592	T	C	T	0.25	1	.
Chr1	15716160	0.759247	G	T	G	0.2	1	.
Chr1	15736212	0.835507	G	A	G	0.125	1	.
Chr1	15796657	0.830161	A	G	A	0.1667	1	.
Chr1	16129685	0.78125	C	T	C	0.2	1	.
Chr1	16143957	0.78125	T	C	T	0.2	1	.
Chr1	16146457	0.721863	T	G	T	0.125	0.9	.
Chr1	16146460	0.752871	C	T	C	0.125	0.9167	.
Chr1	16205913	0.857143	G	A	G	0.125	1	.
Chr1	16654690	0.759247	C	T	T	0.8	0	.
Chr1	16661186	0.759247	A	C	C	0.8	0	.
Chr1	16678991	0.835507	A	G	G	0.875	0	.
Chr1	16977993	0.786925	G	C	G	0.1667	1	.
Chr1	16982974	0.73161	T	C	T	0.2	1	.
Chr1	16985459	0.909091	G	A	G	0.0833	1	.
Chr1	16987972	0.759247	A	C	A	0.2	1	.
Chr1	16988312	1	C	T	T	1	0	.
Chr1	16988931	0.890411	A	C	A	0.0833	1	.
Chr1	16988992	0.857143	A	G	A	0.125	1	.
Chr1	16989018	0.888889	G	T	G	0.1	1	.
Chr1	16989055	0.888889	C	T	C	0.1	1	.
Chr1	16989145	0.73161	C	T	C	0.2	1	.
Chr1	16990777	0.78166	T	C	T	0.0833	0.9	.
Chr1	16991471	0.756098	C	G	G	0.9	0.1	.
Chr1	16991685	0.7	G	A	A	0.9167	0.1667	.
Chr1	16992160	0.852002	T	A	T	0.1667	1	.
Chr1	16992161	0.830161	C	G	C	0.1667	1	.
Chr1	16997411	0.804949	C	G	C	0.1667	1	.
Chr1	16999025	0.8	C	T	C	0.1667	1	.
Chr1	17001405	0.764706	A	G	G	0.8333	0	.
Chr1	17006390	0.759247	A	T	A	0.2	1	.
Chr1	17006391	0.759247	G	T	G	0.2	1	.
Chr1	17007453	0.749592	C	T	C	0.25	1	.
Chr1	17029429	0.704097	T	C	T	0	0.6667	.
Chr1	17033262	0.70178	T	C	T	0.3	1	.
Chr1	17034031	0.78125	C	T	C	0.2	1	.
Chr1	17042073	0.804949	C	G	C	0.1667	1	.
Chr1	17050026	0.733333	G	T	G	0.25	1	.
Chr1	17050048	0.733333	T	A	T	0.25	1	.
Chr1	17050087	0.70178	C	T	C	0.3	1	.
Chr1	17050098	0.70178	A	G	A	0.3	1	.
Chr1	17061114	0.876134	A	G	A	0.1	1	.
Chr1	17061129	0.859813	C	T	C	0.1	1	.
Chr1	17061154	0.859813	C	T	C	0.1	1	.
Chr1	17063487	0.721863	G	T	G	0.1	0.875	.
Chr1	17066525	0.733333	C	A	C	0.25	1	.
Chr1	17068134	0.786925	C	T	C	0.1667	1	.
Chr1	17068417	0.722222	T	C	T	0.25	1	.
Chr1	17068478	0.722222	C	T	C	0.25	1	.
Chr1	17068497	0.722222	C	T	C	0.25	1	.
Chr1	17068598	0.722222	T	C	T	0.25	1	.
Chr1	17069107	0.713533	A	G	A	0.25	1	.
Chr1	17070539	0.876134	G	A	G	0.1	1	.
Chr1	17071491	0.7	T	A	T	0.1667	0.9167	.
Chr1	17071688	0.70178	T	C	T	0.3	1	.
Chr1	17074297	0.749592	C	T	C	0.25	1	.
Chr1	17074477	0.771763	T	C	T	0.25	1	.
Chr1	17075186	0.786925	T	C	T	0.1667	1	.
Chr1	17075210	0.759247	C	G	C	0.2	1	.
Chr1	17075230	0.759247	A	G	A	0.2	1	.
Chr1	17075410	0.733333	A	G	A	0.25	1	.
Chr1	17076291	0.7	G	T	G	0.1667	0.9167	.
Chr1	17774510	0.704097	C	T	C	0.3333	1	.
Chr1	17783779	0.771763	G	A	G	0.25	1	.
Chr1	17785987	0.704097	A	G	A	0.3333	1	.
Chr1	17876869	0.70178	C	G	C	0.3	1	.
Chr1	19055054	0.73161	T	C	C	0.8	0	.
Chr1	19394224	0.7	A	G	A	0.0833	0.8333	.
Chr1	19394287	0.7	T	C	T	0.0833	0.8333	.
Chr1	19401266	0.752871	T	G	T	0.0833	0.875	.
Chr1	19407992	0.7	G	A	G	0.1667	0.9167	.
Chr1	19421638	0.78166	T	C	T	0.0833	0.9	.
Chr1	19421686	0.78166	A	G	A	0.0833	0.9	.
Chr1	19427593	0.888889	C	A	C	0	0.9	.
Chr1	19427622	0.876134	C	G	C	0	0.9	.
Chr1	19659262	0.733333	C	T	C	0	0.75	.
Chr1	19663216	0.868687	T	A	T	0	0.8333	.
Chr1	19711018	0.857143	C	T	C	0	0.875	.
Chr1	20127480	0.759247	C	T	C	0.2	1	.
Chr1	20227656	0.721863	A	G	A	0.1	0.875	.
Chr1	20431462	0.721863	C	T	C	0.125	0.9	.
Chr1	21761966	0.72028	C	G	C	0.2	1	.
Chr1	21761975	0.72028	T	G	T	0.2	1	.
Chr1	22676691	0.73161	T	C	T	0.2	1	.
Chr1	22937527	0.713533	A	G	A	0.25	1	.
Chr1	23947467	0.705882	C	T	C	0	0.75	.
Chr1	24814605	0.749592	G	A	G	0	0.75	.
Chr1	24967652	0.835507	G	A	A	0.875	0	.
Chr1	25391255	0.835507	G	C	C	0.875	0	.
Chr1	25391267	0.835507	A	G	G	0.875	0	.
Chr1	25391277	0.835507	C	G	G	0.875	0	.
Chr1	25391296	0.859813	C	T	T	0.9	0	.
Chr1	25547288	0.835507	T	C	C	0.875	0	.
Chr1	26655782	0.731544	C	T	T	1	0.3333	.
Chr1	26799292	0.704097	C	G	C	0	0.6667	.
Chr1	26899773	0.710526	T	C	C	0.9167	0.1667	.
Chr1	26921938	0.705882	T	G	G	0.75	0	.
Chr1	27280305	0.852002	C	T	C	0	0.8333	.
Chr1	27421169	0.704097	T	C	T	0	0.6667	.
Chr1	27452648	0.705882	G	T	G	0.25	1	.
Chr1	27496178	0.756098	A	G	A	0.1	0.9	.
Chr1	27511376	0.710526	T	G	T	0.0833	0.8333	.
Chr1	27511378	0.710526	T	G	T	0.0833	0.8333	.
Chr1	27565307	0.78166	A	G	A	0.0833	0.9	.
Chr1	27565363	0.78166	T	C	T	0.0833	0.9	.
Chr1	27565389	0.752871	G	A	G	0.0833	0.875	.
Chr1	27565393	0.752871	A	T	A	0.0833	0.875	.
Chr1	27565396	0.78166	G	A	G	0.0833	0.9	.
Chr1	27565397	0.752871	A	G	A	0.0833	0.875	.
Chr1	27566077	0.78166	A	T	A	0.0833	0.9	.
Chr1	27566090	0.78166	A	C	A	0.0833	0.9	.
Chr1	27566096	0.78166	C	T	C	0.0833	0.9	.
Chr1	27566228	0.756098	A	G	A	0.1	0.9	.
Chr1	27566308	0.721863	G	A	G	0.1	0.875	.
Chr1	27570478	0.752871	A	G	A	0.0833	0.875	.
Chr1	27730865	0.82	C	T	C	0.1667	1	.
Chr1	27742142	0.786925	C	T	C	0.1667	1	.
Chr1	27744740	0.749592	C	T	C	0.25	1	.
Chr1	27803790	0.859813	A	G	A	0.1	1	.
Chr1	27803804	0.859813	A	G	A	0.1	1	.
Chr1	27805791	0.759247	C	A	C	0.2	1	.
Chr1	27805794	0.759247	G	C	G	0.2	1	.
Chr1	27807862	0.721863	A	G	A	0.125	0.9	.
Chr1	27810197	0.859813	A	G	A	0.1	1	.
Chr1	27811621	0.710526	C	T	C	0.1667	0.9167	.
Chr1	27957516	0.721863	A	G	A	0.1	0.875	.
Chr1	27968267	0.7	T	C	T	0.0833	0.8333	.
Chr1	28434868	1	A	T	A	0	1	.
Chr1	29332438	0.731544	A	T	T	1	0.3333	.
Chr1	29351451	0.704097	A	G	A	0	0.6667	.
Chr1	29351824	0.704097	C	T	C	0	0.6667	.
Chr1	29352474	0.704097	T	A	T	0	0.6667	.
Chr1	29435193	0.799357	C	T	C	0	0.8	.
Chr1	29435204	0.70178	T	C	T	0	0.7	.
Chr1	29594844	0.721863	A	G	A	0.125	0.9	.
Chr1	29745383	0.773585	C	A	C	0.2	1	.
Chr1	30936043	0.835507	G	A	G	0	0.875	.
Chr1	31039530	0.710526	C	T	T	0.9167	0.1667	.
Chr1	31058103	0.722222	G	A	A	1	0.25	.
Chr1	31226357	0.852002	G	A	G	0.1667	1	.
Chr1	31830839	0.830161	G	A	A	1	0.1667	.
Chr1	32685149	0.721863	G	C	C	0.9	0.125	.
Chr1	32761315	0.830161	A	G	A	0.1667	1	.
Chr1	33160963	0.78125	A	T	A	0	0.8	.
Chr1	33162051	0.721863	A	G	A	0.1	0.875	.
Chr1	34697771	0.710526	A	G	G	0.9167	0.1667	VGLL3
Chr1	34741631	0.721863	G	A	G	0.1	0.875	.
Chr1	34742748	0.721863	G	C	G	0.1	0.875	.
Chr1	38844256	0.72028	T	G	T	0	0.8	.
Chr1	40179561	0.722222	G	A	G	0.25	1	.
Chr1	41171399	0.710526	T	C	T	0.0833	0.8333	EPHA6
Chr1	41423506	0.705882	A	G	G	0.75	0	EPHA6
Chr1	41591388	0.704097	G	A	G	0	0.6667	EPHA6
Chr1	41602650	0.705882	C	G	C	0.25	1	EPHA6
Chr1	41732655	0.749592	T	C	T	0	0.75	ENSBTAG00000047147
Chr1	42166754	0.722222	C	T	C	0	0.75	.
Chr1	43318709	0.722222	T	C	T	0.25	1	.
Chr1	43382606	0.704097	T	C	T	0	0.6667	.
Chr1	47990299	0.704097	G	A	G	0	0.6667	.
Chr1	47990501	0.704097	T	C	T	0	0.6667	.
Chr1	48204977	0.756098	C	G	C	0.1	0.9	.
Chr1	48222798	0.721863	C	A	C	0.1	0.875	.
Chr1	48223541	0.721863	G	A	G	0.1	0.875	.
Chr1	48264441	0.721863	G	A	G	0.1	0.875	.
Chr1	48373490	0.830161	C	T	C	0	0.8333	.
Chr1	48577980	0.7	T	C	T	0.0833	0.8333	.
Chr1	48842277	1	G	A	A	1	0	.
Chr1	48904842	0.721863	C	T	C	0.1	0.875	.
Chr1	48946324	0.756098	C	T	C	0.1	0.9	.
Chr1	48946325	0.756098	A	G	A	0.1	0.9	.
Chr1	49162840	0.886395	T	C	T	0.125	1	.
Chr1	49163193	0.857143	C	T	C	0.125	1	.
Chr1	49164477	0.835507	T	C	T	0.125	1	.
Chr1	49164883	0.890411	G	T	G	0.0833	1	.
Chr1	49164941	0.877637	C	A	C	0.0833	1	.
Chr1	49165120	0.756098	A	G	A	0.1	0.9	.
Chr1	49165283	0.859813	C	A	C	0.1	1	.
Chr1	49165831	0.721863	G	T	G	0.1	0.875	.
Chr1	49168853	0.82	T	C	T	0	0.8333	.
Chr1	49171509	0.859813	A	G	A	0.1	1	.
Chr1	49176089	0.721863	A	G	A	0.1	0.875	.
Chr1	49179530	0.876134	G	C	G	0.1	1	.
Chr1	49734562	0.868687	C	T	C	0.1667	1	.
Chr1	49734575	0.876134	G	A	A	1	0.1	.
Chr1	49793714	0.877637	T	C	C	0.9167	0	.
Chr1	49884725	0.72028	A	T	A	0.2	1	.
Chr1	50121381	0.705882	A	C	C	0.75	0	.
Chr1	50195048	0.78166	T	C	T	0.1	0.9167	.
Chr1	50195461	0.7	C	A	C	0.0833	0.8333	.
Chr1	50195462	0.7	T	C	T	0.0833	0.8333	.
Chr1	50197033	0.859813	G	A	A	0.9	0	.
Chr1	50197087	0.890411	T	A	A	0.9167	0	.
Chr1	50197624	0.899188	C	A	A	0.9	0	.
Chr1	50197905	0.756098	C	T	T	0.9	0.1	.
Chr1	50197906	0.756098	A	G	G	0.9	0.1	.
Chr1	50199316	0.873505	C	T	T	1	0.125	.
Chr1	50201100	0.78166	G	A	G	0.0833	0.9	.
Chr1	50201375	0.7	C	A	A	0.9167	0.1667	.
Chr1	50201514	0.7	G	A	A	0.9167	0.1667	.
Chr1	50202989	0.835507	C	T	T	0.875	0	.
Chr1	50203076	0.73161	G	A	G	0.2	1	.
Chr1	50203083	0.73161	A	C	A	0.2	1	.
Chr1	50203662	0.727273	C	T	T	0.8333	0	.
Chr1	50203665	0.727273	C	T	T	0.8333	0	.
Chr1	50204311	0.857143	G	T	G	0.125	1	.
Chr1	50204350	0.721863	T	G	T	0.125	0.9	.
Chr1	50204899	0.830161	C	A	C	0.1667	1	.
Chr1	50205632	0.859813	T	C	T	0.1	1	.
Chr1	50621491	0.727273	A	G	A	0.1667	1	.
Chr1	51433632	0.736264	G	C	G	0.25	1	.
Chr1	52299086	0.710526	G	T	G	0.0833	0.8333	.
Chr1	53491944	0.721863	C	T	T	0.9	0.125	.
Chr1	54579584	0.876134	G	A	G	0	0.9	.
Chr1	54588136	0.857143	A	C	A	0	0.875	.
Chr1	54591718	0.722222	G	T	G	0	0.75	.
Chr1	54997374	0.73161	G	C	G	0	0.8	.
Chr1	55113203	0.736264	T	C	T	0.25	1	.
Chr1	55114696	0.722222	A	G	A	0.25	1	.
Chr1	55210475	0.705882	A	G	G	1	0.25	.
Chr1	55309572	0.733333	C	T	C	0.25	1	.
Chr1	55313021	0.749592	T	C	T	0.25	1	.
Chr1	55314088	0.710526	T	G	T	0.1667	0.9167	.
Chr1	55318941	1	C	T	C	0	1	.
Chr1	55320511	0.835507	G	A	G	0.125	1	.
Chr1	55418032	0.736264	T	C	T	0	0.75	.
Chr1	55425204	0.731544	C	T	C	0.3333	1	.
Chr1	55427910	0.704097	A	G	A	0.3333	1	.
Chr1	56266952	0.859813	G	C	G	0	0.9	.
Chr1	56776721	0.704097	A	G	A	0	0.6667	CD96
Chr1	56776750	0.704097	G	A	G	0	0.6667	CD96
Chr1	56870562	0.752871	T	C	T	0.125	0.9167	PLCXD2
Chr1	56870595	0.721863	C	T	C	0.125	0.9	PLCXD2
Chr1	56894225	0.857143	T	C	T	0.125	1	PLCXD2
Chr1	56997081	0.857143	C	G	C	0	0.875	.
Chr1	57044894	0.7	C	T	C	0.0833	0.8333	.
Chr1	57125934	0.722222	A	T	A	0	0.75	PHLDB2
Chr1	57135925	0.749592	A	G	A	0	0.75	PHLDB2
Chr1	57135992	0.78125	T	C	T	0	0.8	PHLDB2
Chr1	57136016	0.78125	A	C	A	0	0.8	PHLDB2
Chr1	57431836	0.722222	C	T	C	0	0.75	SLC9C1
Chr1	57528540	0.752871	G	C	G	0.125	0.9167	.
Chr1	57915966	0.721863	G	T	G	0.1	0.875	.
Chr1	57916009	0.72028	C	T	C	0.2	1	.
Chr1	57916148	0.721863	A	G	A	0.125	0.9	.
Chr1	57916173	0.721863	A	T	A	0.125	0.9	.
Chr1	57916183	0.721863	G	A	G	0.125	0.9	.
Chr1	57918986	0.721863	A	G	A	0.1	0.875	.
Chr1	58104971	0.72028	C	T	C	0.2	1	CD200R1L
Chr1	58110327	0.704097	A	C	C	1	0.3333	CD200R1L
Chr1	59604076	0.749592	C	T	T	1	0.25	ZBTB20
Chr1	59647840	0.876134	A	G	A	0	0.9	ZBTB20
Chr1	59654095	0.78166	G	A	G	0.1	0.9167	ZBTB20
Chr1	59654988	0.876134	C	T	C	0.1	1	ZBTB20
Chr1	59657601	0.722222	T	C	T	0.25	1	ZBTB20
Chr1	59662398	0.78166	A	G	A	0.1	0.9167	ZBTB20
Chr1	59666089	0.75	C	A	C	0.2	1	ZBTB20
Chr1	59671585	0.75	A	G	G	1	0.2	ZBTB20
Chr1	59673928	0.75	C	T	T	0.8	0	ZBTB20
Chr1	59674045	0.8	C	A	A	0.8333	0	ZBTB20
Chr1	59674215	0.78166	C	A	A	0.9	0.0833	ZBTB20
Chr1	59674318	0.78166	A	G	G	0.9167	0.1	ZBTB20
Chr1	59674402	0.773585	A	G	G	1	0.2	ZBTB20
Chr1	59675051	0.888889	A	G	G	1	0.1	ZBTB20
Chr1	59675179	0.722222	A	T	T	0.75	0	ZBTB20
Chr1	59675199	0.722222	G	T	T	0.75	0	ZBTB20
Chr1	59675717	0.73161	A	C	A	0.2	1	ZBTB20
Chr1	59680953	0.8	A	G	A	0	0.8333	ZBTB20
Chr1	59712341	0.830161	T	C	C	1	0.1667	ZBTB20
Chr1	59712416	0.835507	G	A	A	1	0.125	ZBTB20
Chr1	59780598	0.857143	G	A	G	0	0.875	.
Chr1	59838136	0.759247	C	T	T	1	0.2	.
Chr1	59838217	0.859813	T	G	G	1	0.1	.
Chr1	59843604	0.857143	G	A	G	0	0.875	.
Chr1	59860609	0.835507	A	G	G	0.875	0	.
Chr1	59861543	0.8	G	A	A	0.8333	0	.
Chr1	59881380	0.72028	C	T	C	0.2	1	.
Chr1	59893107	0.72028	G	T	T	1	0.2	.
Chr1	59911103	0.868687	C	T	T	1	0.1667	.
Chr1	59921953	0.75	C	T	C	0.2	1	.
Chr1	59950209	0.857143	A	C	C	1	0.125	.
Chr1	60036340	0.886395	T	C	C	1	0.125	.
Chr1	60082000	0.835507	T	A	A	0.875	0	.
Chr1	60169658	0.721863	C	T	C	0.1	0.875	.
Chr1	60171879	0.722222	C	T	T	0.75	0	.
Chr1	60191414	0.704097	C	T	T	1	0.3333	.
Chr1	60239609	0.852002	C	T	C	0	0.8333	.
Chr1	60331575	0.749592	A	G	A	0.25	1	.
Chr1	60390288	0.710526	T	C	C	0.9167	0.1667	.
Chr1	60392273	0.721863	A	C	C	0.9	0.125	.
Chr1	60393573	0.78125	G	A	A	1	0.2	.
Chr1	60393583	0.78125	G	A	A	1	0.2	.
Chr1	60411957	0.868687	G	A	A	1	0.1667	.
Chr1	60491143	0.704097	A	G	G	1	0.3333	.
Chr1	60666053	0.731544	A	G	G	1	0.3333	.
Chr1	60672039	0.78125	G	A	A	1	0.2	.
Chr1	60752217	0.7	T	C	C	0.8333	0.0833	.
Chr1	60754877	0.781022	A	G	G	0.8333	0	.
Chr1	60761832	0.75	A	C	A	0.2	1	.
Chr1	60765649	0.70178	G	A	A	1	0.3	.
Chr1	60785866	0.75	T	C	T	0.2	1	.
Chr1	60804167	0.757576	T	C	C	0.8333	0	.
Chr1	60804261	0.781022	G	A	A	0.8333	0	.
Chr1	60804687	0.852002	C	T	T	1	0.1667	.
Chr1	60805948	0.757576	T	C	T	0.1667	1	.
Chr1	60806341	0.72028	C	T	C	0.2	1	.
Chr1	60806932	0.72028	T	A	T	0.2	1	.
Chr1	60807253	0.757576	T	C	T	0.1667	1	.
Chr1	60807262	0.781022	T	C	T	0.1667	1	.
Chr1	60808749	0.78166	C	T	C	0.0833	0.9	.
Chr1	60808893	0.781022	G	A	G	0.1667	1	.
Chr1	60808973	0.75	C	T	C	0.2	1	.
Chr1	60809057	0.757576	C	T	C	0.1667	1	.
Chr1	60809703	0.757576	A	G	A	0.1667	1	.
Chr1	60810595	0.7	C	T	C	0.0833	0.8333	.
Chr1	60810613	0.7	T	C	T	0.0833	0.8333	.
Chr1	60830649	0.888889	T	C	C	1	0.1	.
Chr1	60830660	0.78125	T	C	C	1	0.2	.
Chr1	60831318	0.7	C	G	C	0.0833	0.8333	.
Chr1	60832405	0.890411	C	T	C	0.0833	1	.
Chr1	60832993	0.8	G	A	G	0.1667	1	.
Chr1	60833921	0.786925	G	T	G	0	0.8333	.
Chr1	60841212	0.8	T	C	T	0.1667	1	.
Chr1	60854577	0.799357	T	C	C	1	0.2	.
Chr1	60859152	0.752871	G	A	A	0.9167	0.125	GAP43
Chr1	60862238	0.75	A	G	A	0.2	1	GAP43
Chr1	60862253	0.72028	A	G	A	0.2	1	GAP43
Chr1	60862300	0.72028	T	C	T	0.2	1	GAP43
Chr1	60862364	0.781022	A	T	T	0.8333	0	GAP43
Chr1	60864673	0.900653	C	T	C	0	0.9167	GAP43
Chr1	60866578	0.7	G	A	A	0.9167	0.1667	GAP43
Chr1	60868354	0.890411	A	G	G	0.9167	0	GAP43
Chr1	60869220	0.830161	G	A	A	1	0.1667	GAP43
Chr1	60870393	0.873505	A	G	G	1	0.125	GAP43
Chr1	60870612	0.888889	T	C	C	1	0.1	GAP43
Chr1	60873127	0.873505	T	A	A	1	0.125	GAP43
Chr1	60882465	0.72028	G	A	G	0.2	1	GAP43
Chr1	60882629	0.757576	C	T	C	0.1667	1	GAP43
Chr1	60882672	0.757576	G	A	G	0.1667	1	GAP43
Chr1	60882860	0.752871	A	C	A	0.0833	0.875	GAP43
Chr1	60885891	0.72028	G	C	G	0.2	1	GAP43
Chr1	60885894	0.72028	T	C	T	0.2	1	GAP43
Chr1	60886079	0.75	A	T	A	0.2	1	GAP43
Chr1	60887227	0.781022	A	C	A	0.1667	1	GAP43
Chr1	60887454	0.72028	A	T	A	0	0.8	GAP43
Chr1	60888775	0.781022	A	T	A	0.1667	1	GAP43
Chr1	60889978	0.773585	C	T	C	0.2	1	GAP43
Chr1	60894031	0.8	A	T	A	0.1667	1	GAP43
Chr1	60896172	0.781022	G	A	A	0.8333	0	GAP43
Chr1	60896513	0.8	A	G	A	0.1667	1	GAP43
Chr1	60897610	0.757576	T	C	T	0.1667	1	GAP43
Chr1	60899465	0.75	C	G	C	0.2	1	GAP43
Chr1	60899486	0.781022	A	G	A	0.1667	1	GAP43
Chr1	60899511	0.781022	G	A	G	0.1667	1	GAP43
Chr1	60899929	0.757576	G	A	G	0.1667	1	GAP43
Chr1	60900638	0.757576	C	A	C	0.1667	1	GAP43
Chr1	60905341	0.72028	C	A	C	0.2	1	GAP43
Chr1	60906130	0.757576	T	C	T	0.1667	1	GAP43
Chr1	60906136	0.757576	T	C	T	0.1667	1	GAP43
Chr1	60906205	0.8	C	G	C	0.1667	1	GAP43
Chr1	60906628	0.727273	C	T	T	0.8333	0	GAP43
Chr1	60908452	0.8	C	T	C	0.1667	1	GAP43
Chr1	60915128	0.75	A	G	A	0.2	1	GAP43
Chr1	60915743	0.757576	C	T	C	0.1667	1	GAP43
Chr1	60915752	0.757576	T	G	T	0.1667	1	GAP43
Chr1	60915764	0.781022	G	A	G	0.1667	1	GAP43
Chr1	60917043	0.75	A	G	A	0.2	1	GAP43
Chr1	60918238	0.781022	C	T	C	0.1667	1	GAP43
Chr1	60920450	0.781022	A	G	A	0.1667	1	GAP43
Chr1	60920488	0.781022	G	A	G	0.1667	1	GAP43
Chr1	60922538	0.781022	G	T	G	0.1667	1	GAP43
Chr1	60922649	0.773585	C	T	C	0.2	1	GAP43
Chr1	60922699	0.781022	C	T	C	0.1667	1	GAP43
Chr1	60925671	1	A	G	A	0	1	GAP43
Chr1	60925672	1	C	T	C	0	1	GAP43
Chr1	60925959	0.72028	T	C	T	0.2	1	GAP43
Chr1	60994318	0.704097	T	A	A	1	0.3333	.
Chr1	61094422	0.705882	T	C	T	0.25	1	LSAMP
Chr1	61124388	0.710526	A	G	G	0.9167	0.1667	LSAMP
Chr1	61136396	0.73161	C	G	G	0.8	0	LSAMP
Chr1	61154313	0.852002	C	G	G	1	0.1667	LSAMP
Chr1	61174832	0.721863	G	C	G	0.125	0.9	LSAMP
Chr1	61176401	1	C	G	C	0	1	LSAMP
Chr1	61225491	0.72028	G	T	G	0.2	1	LSAMP
Chr1	61292936	0.72028	T	C	T	0.2	1	LSAMP
Chr1	61297576	0.710526	A	G	A	0.0833	0.8333	LSAMP
Chr1	61365096	0.756098	T	C	C	0.9	0.1	LSAMP
Chr1	61551688	0.857143	A	T	T	1	0.125	LSAMP
Chr1	61658749	0.749592	T	G	T	0	0.75	LSAMP
Chr1	61661880	0.722222	T	C	C	1	0.25	LSAMP
Chr1	61675780	0.721863	T	C	C	0.9	0.125	LSAMP
Chr1	61680857	0.72028	G	A	G	0.2	1	LSAMP
Chr1	61682520	0.705882	T	C	T	0.25	1	LSAMP
Chr1	61801347	0.835507	T	G	T	0.125	1	.
Chr1	61803025	0.752871	A	C	C	0.875	0.0833	.
Chr1	61803087	0.873505	A	C	C	0.875	0	.
Chr1	61803162	0.757576	C	T	T	1	0.1667	.
Chr1	61811416	0.773585	A	T	A	0.2	1	.
Chr1	61859477	0.835507	C	T	C	0.125	1	.
Chr1	61859483	0.835507	A	G	A	0.125	1	.
Chr1	61893608	1	G	C	C	1	0	.
Chr1	61899530	0.705882	G	A	G	0.25	1	.
Chr1	61915656	0.75	G	A	G	0.2	1	.
Chr1	61939531	0.835507	A	C	C	0.875	0	.
Chr1	61996364	0.731544	T	C	C	1	0.3333	.
Chr1	62028306	0.705882	T	C	T	0.25	1	.
Chr1	62408677	0.8	C	T	C	0	0.8333	.
Chr1	62758850	0.852002	G	A	G	0	0.8333	.
Chr1	62763638	0.710526	A	G	G	0.9167	0.1667	.
Chr1	62781813	0.857143	T	G	T	0	0.875	.
Chr1	62782497	0.852002	G	A	G	0	0.8333	.
Chr1	62833189	0.704097	T	C	C	1	0.3333	.
Chr1	62833267	0.852002	T	C	T	0	0.8333	.
Chr1	62833500	0.721863	C	G	C	0.1	0.875	.
Chr1	62917233	0.7	A	T	A	0.0833	0.8333	.
Chr1	63015593	0.804949	T	C	T	0	0.8333	.
Chr1	63064086	0.704097	T	C	T	0	0.6667	.
Chr1	63064288	0.749592	T	C	T	0	0.75	.
Chr1	63110309	0.852002	C	A	A	1	0.1667	.
Chr1	63110797	0.705882	C	T	T	1	0.25	.
Chr1	63113323	0.704097	T	C	C	1	0.3333	.
Chr1	63113324	0.704097	A	G	G	1	0.3333	.
Chr1	63114834	0.749592	T	C	T	0	0.75	.
Chr1	63193978	0.722222	T	C	C	1	0.25	.
Chr1	63195558	0.771763	C	T	T	1	0.25	.
Chr1	63203781	0.722222	T	C	C	1	0.25	.
Chr1	63233879	0.873505	T	A	A	1	0.125	.
Chr1	63425261	0.721863	T	G	T	0.1	0.875	.
Chr1	63450356	0.852002	C	T	T	1	0.1667	.
Chr1	63461943	0.781022	T	C	T	0.1667	1	.
Chr1	63499791	0.873505	T	C	T	0	0.875	.
Chr1	64177892	0.705882	A	C	A	0.25	1	.
Chr1	64222425	0.736264	G	T	G	0.25	1	.
Chr1	64238002	0.705882	C	G	C	0.25	1	.
Chr1	64252174	0.710526	C	T	T	0.9167	0.1667	.
Chr1	64286832	0.704097	T	C	C	1	0.3333	.
Chr1	64374342	0.70178	C	G	G	1	0.3	IGSF11
Chr1	64407868	0.876134	A	T	A	0.1	1	IGSF11
Chr1	64572371	0.771763	A	G	G	1	0.25	.
Chr1	64591927	0.756098	T	A	T	0.1	0.9	UPK1B
Chr1	64591978	0.721863	A	G	A	0.1	0.875	UPK1B
Chr1	64592438	0.721863	T	C	T	0.1	0.875	UPK1B
Chr1	64592439	0.721863	C	T	C	0.1	0.875	UPK1B
Chr1	64592453	0.721863	G	A	G	0.1	0.875	UPK1B
Chr1	64592469	0.721863	T	C	T	0.1	0.875	UPK1B
Chr1	64593883	0.852002	C	A	C	0	0.8333	UPK1B
Chr1	64597370	0.731544	A	G	G	1	0.3333	UPK1B
Chr1	64597465	0.731544	C	G	G	1	0.3333	UPK1B
Chr1	64711485	0.70178	T	C	C	1	0.3	ARHGAP31
Chr1	64718702	0.70178	A	C	C	1	0.3	ARHGAP31
Chr1	64721117	0.771763	T	C	C	1	0.25	ARHGAP31
Chr1	64735513	0.711111	C	T	C	0	0.75	ARHGAP31
Chr1	64737292	0.704097	C	T	T	1	0.3333	ARHGAP31
Chr1	64795149	0.886395	A	G	A	0	0.875	ARHGAP31
Chr1	64799070	0.799357	T	C	T	0	0.8	.
Chr1	64849833	0.786925	G	A	G	0	0.8333	POGLUT1
Chr1	64852232	0.731544	A	C	A	0	0.6667	POGLUT1
Chr1	64855221	0.731544	G	A	G	0	0.6667	POGLUT1
Chr1	64857875	0.771763	T	C	T	0	0.75	POGLUT1
Chr1	64858026	0.70178	C	T	C	0	0.7	POGLUT1
Chr1	64864266	0.868687	G	A	G	0	0.8333	POGLUT1
Chr1	64886250	0.799357	A	G	A	0	0.8	TIMMDC1
Chr1	64889654	0.771763	G	A	G	0	0.75	TIMMDC1
Chr1	64893947	0.873505	A	T	A	0	0.875	.
Chr1	64909984	0.70178	G	A	A	1	0.3	CD80
Chr1	64915542	0.711111	C	A	C	0	0.75	CD80
Chr1	64966636	0.852002	C	A	C	0	0.8333	PLA1A
Chr1	64971807	0.873505	C	T	C	0	0.875	PLA1A
Chr1	64972007	0.886395	G	A	G	0	0.875	PLA1A
Chr1	65016812	0.886395	T	A	T	0	0.875	.
Chr1	65025522	0.749592	G	A	A	1	0.25	COX17
Chr1	65035228	0.711111	C	T	C	0	0.75	.
Chr1	65044391	0.771763	C	A	C	0	0.75	.
Chr1	65045857	0.886395	G	A	G	0	0.875	.
Chr1	65050205	0.711111	C	T	T	1	0.25	.
Chr1	65052646	0.733333	C	T	C	0	0.75	MAATS1
Chr1	65056405	0.70178	G	A	G	0	0.7	MAATS1
Chr1	65057150	0.852002	G	A	G	0	0.8333	MAATS1
Chr1	65057498	0.852002	C	T	C	0	0.8333	MAATS1
Chr1	65062344	0.886395	T	C	C	1	0.125	MAATS1
Chr1	65062356	0.886395	C	T	T	1	0.125	MAATS1
Chr1	65062436	0.868687	A	G	G	1	0.1667	MAATS1
Chr1	65062497	0.852002	G	A	A	1	0.1667	MAATS1
Chr1	65062499	0.852002	T	C	C	1	0.1667	MAATS1
Chr1	65062507	0.852002	C	T	T	1	0.1667	MAATS1
Chr1	65062528	0.852002	T	C	C	1	0.1667	MAATS1
Chr1	65062651	0.771763	T	G	G	1	0.25	MAATS1
Chr1	65062748	0.771763	A	G	G	1	0.25	MAATS1
Chr1	65062754	0.771763	C	T	T	1	0.25	MAATS1
Chr1	65062769	0.771763	C	T	T	1	0.25	MAATS1
Chr1	65062770	0.771763	A	G	G	1	0.25	MAATS1
Chr1	65062783	0.771763	C	T	T	1	0.25	MAATS1
Chr1	65063653	0.70178	C	T	T	1	0.3	MAATS1
Chr1	65063664	0.70178	T	G	G	1	0.3	MAATS1
Chr1	65063705	0.899188	T	C	C	1	0.1	MAATS1
Chr1	65063712	0.899188	T	G	G	1	0.1	MAATS1
Chr1	65063713	0.899188	A	G	G	1	0.1	MAATS1
Chr1	65063717	0.899188	A	G	G	1	0.1	MAATS1
Chr1	65066298	0.731544	A	G	G	1	0.3333	MAATS1
Chr1	65069746	0.70178	A	T	T	1	0.3	MAATS1
Chr1	65075498	0.886395	A	G	A	0	0.875	MAATS1
Chr1	65078812	0.868687	G	A	G	0	0.8333	MAATS1
Chr1	65103965	0.868687	A	G	G	1	0.1667	MAATS1
Chr1	65116361	0.799357	G	A	G	0	0.8	MAATS1
Chr1	65132956	0.733333	T	C	C	1	0.25	MAATS1
Chr1	65145352	0.771763	A	G	A	0	0.75	.
Chr1	65146151	0.886395	G	A	G	0	0.875	.
Chr1	65186720	0.733333	T	C	T	0	0.75	.
Chr1	65199149	0.78166	A	T	A	0.0833	0.9	.
Chr1	65199235	0.78166	A	G	A	0.0833	0.9	.
Chr1	65206194	0.852002	A	T	A	0	0.8333	NR1I2
Chr1	65206972	0.852002	A	T	A	0	0.8333	NR1I2
Chr1	65242411	0.804949	G	C	G	0	0.8333	.
Chr1	65256960	0.771763	T	C	T	0	0.75	GSK3B
Chr1	65257757	0.704097	T	G	T	0	0.6667	GSK3B
Chr1	65270192	0.704097	C	T	T	1	0.3333	ENSBTAG00000040597
Chr1	65276480	0.749592	C	A	C	0	0.75	ENSBTAG00000040597
Chr1	65291125	0.771763	C	T	C	0	0.75	ENSBTAG00000040597
Chr1	65292044	0.704097	A	G	A	0	0.6667	ENSBTAG00000040597
Chr1	65297919	0.731544	A	G	A	0	0.6667	GSK3B
Chr1	65298957	0.722222	T	G	T	0	0.75	GSK3B
Chr1	65300384	0.749592	C	T	C	0	0.75	GSK3B
Chr1	65301223	1	A	C	A	0	1	GSK3B
Chr1	65331955	0.78125	A	T	A	0	0.8	GSK3B
Chr1	65378748	1	T	A	T	0	1	GSK3B
Chr1	65428710	0.721863	A	C	A	0.1	0.875	GSK3B
Chr1	65435838	0.804949	T	C	T	0	0.8333	GSK3B
Chr1	65518358	0.876134	A	G	A	0	0.9	.
Chr1	65556352	0.749592	T	C	C	1	0.25	GPR156
Chr1	65562172	0.852002	C	T	C	0	0.8333	GPR156
Chr1	65599406	0.749592	G	T	G	0	0.75	GPR156
Chr1	65605065	0.876134	G	A	G	0	0.9	GPR156
Chr1	65973327	0.852002	T	C	T	0	0.8333	HGD
Chr1	65973339	0.873505	A	G	A	0	0.875	HGD
Chr1	65973771	0.710526	C	G	C	0.0833	0.8333	HGD
Chr1	65974234	0.830161	A	T	A	0	0.8333	HGD
Chr1	65974297	0.704097	A	G	A	0	0.6667	HGD
Chr1	65974417	0.857143	A	T	A	0	0.875	HGD
Chr1	65975020	0.873505	G	C	G	0	0.875	HGD
Chr1	65975112	0.830161	G	C	G	0	0.8333	HGD
Chr1	65975267	0.852002	T	A	T	0	0.8333	HGD
Chr1	65981237	0.722222	C	T	C	0	0.75	HGD
Chr1	65981852	0.749592	C	T	C	0	0.75	HGD
Chr1	65981898	0.731544	G	A	G	0	0.6667	HGD
Chr1	65991373	0.852002	A	C	A	0	0.8333	.
Chr1	65996217	0.722222	A	G	A	0	0.75	RABL3
Chr1	65997142	0.899188	G	A	G	0	0.9	RABL3
Chr1	66007541	0.8	C	T	C	0	0.8333	RABL3
Chr1	66014265	0.704097	T	C	T	0	0.6667	RABL3
Chr1	66016443	0.857143	T	C	T	0	0.875	RABL3
Chr1	66017181	0.799357	A	G	A	0	0.8	RABL3
Chr1	66155489	0.749592	A	T	A	0	0.75	.
Chr1	66989612	0.704097	G	C	C	1	0.3333	ENSBTAG00000033166
Chr1	67043773	0.773585	G	C	C	1	0.2	ENSBTAG00000001442
Chr1	67081740	0.70178	T	C	T	0	0.7	.
Chr1	67081743	0.70178	A	G	A	0	0.7	.
Chr1	67082639	0.70178	A	C	A	0	0.7	ILDR1
Chr1	67082684	0.799357	A	G	A	0	0.8	ILDR1
Chr1	67083324	0.733333	G	C	G	0	0.75	ILDR1
Chr1	67084165	0.704097	A	G	A	0	0.6667	ILDR1
Chr1	67123701	0.70178	C	T	C	0	0.7	.
Chr1	67126499	0.733333	G	A	G	0	0.75	.
Chr1	67147280	0.704097	C	T	C	0	0.6667	CD86
Chr1	67161350	0.704097	A	G	A	0	0.6667	CD86
Chr1	67165498	0.70178	T	C	C	1	0.3	CD86
Chr1	67165568	0.70178	C	G	G	1	0.3	CD86
Chr1	67406274	0.749592	C	T	C	0	0.75	CCDC58
Chr1	67422742	0.749592	G	A	A	1	0.25	CCDC58
Chr1	68112096	0.78125	T	A	A	1	0.2	.
Chr1	68122333	0.78125	C	T	C	0	0.8	.
Chr1	68122812	0.771763	C	T	C	0	0.75	.
Chr1	68125362	0.771763	G	A	A	1	0.25	.
Chr1	68130259	0.710526	A	T	A	0.0833	0.8333	.
Chr1	68133477	0.890411	T	G	T	0	0.9167	.
Chr1	68133510	0.722222	A	G	A	0	0.75	.
Chr1	68133597	0.830161	C	T	T	1	0.1667	.
Chr1	68133599	0.876134	A	T	A	0	0.9	.
Chr1	68133669	0.876134	A	G	A	0	0.9	.
Chr1	68133711	0.868687	T	C	T	0	0.8333	.
Chr1	68133773	0.752871	C	T	C	0.0833	0.875	.
Chr1	68133875	0.721863	C	T	C	0.1	0.875	.
Chr1	68134748	0.857143	T	C	T	0	0.875	.
Chr1	68135180	1	C	T	C	0	1	.
Chr1	68135191	1	C	T	C	0	1	.
Chr1	68139934	0.752871	A	G	A	0.0833	0.875	.
Chr1	68141362	0.710526	A	G	A	0.0833	0.8333	.
Chr1	68155538	0.756098	A	C	A	0.1	0.9	.
Chr1	68155787	0.756098	T	C	T	0.1	0.9	.
Chr1	68170011	0.857143	G	A	G	0	0.875	.
Chr1	68170183	0.852002	A	G	A	0	0.8333	.
Chr1	68171992	0.852002	C	G	C	0	0.8333	SEC22A
Chr1	68173453	0.749592	C	T	C	0	0.75	SEC22A
Chr1	68173480	0.899188	T	C	T	0	0.9	SEC22A
Chr1	68173512	0.886395	A	G	A	0	0.875	SEC22A
Chr1	68176291	0.773585	A	G	G	1	0.2	SEC22A
Chr1	68180110	0.731544	T	C	C	1	0.3333	SEC22A
Chr1	68180989	1	T	C	C	1	0	SEC22A
Chr1	68181084	0.852002	A	G	G	1	0.1667	SEC22A
Chr1	68181348	0.852002	C	T	T	1	0.1667	SEC22A
Chr1	68192381	0.749592	C	T	T	1	0.25	SEC22A
Chr1	68200802	0.704097	C	A	A	1	0.3333	SEC22A
Chr1	68203559	0.852002	A	G	G	1	0.1667	SEC22A
Chr1	68209813	0.704097	T	G	G	1	0.3333	SEC22A
Chr1	68228366	0.731544	G	A	A	1	0.3333	SEC22A
Chr1	68228377	0.704097	A	T	A	0	0.6667	SEC22A
Chr1	68228439	0.749592	C	G	C	0	0.75	SEC22A
Chr1	68230703	0.722222	C	T	T	1	0.25	SEC22A
Chr1	68231043	0.876134	T	C	T	0	0.9	SEC22A
Chr1	68459823	0.749592	C	G	C	0	0.75	.
Chr1	68485580	0.721863	A	G	A	0.125	0.9	HACD2
Chr1	68509595	0.830161	T	A	T	0	0.8333	HACD2
Chr1	68524343	0.78166	C	T	C	0.0833	0.9	HACD2
Chr1	68583577	0.721863	C	T	C	0.1	0.875	ENSBTAG00000014567
Chr1	68717966	0.756098	G	T	G	0.1	0.9	MYLK
Chr1	68717968	0.756098	G	C	G	0.1	0.9	MYLK
Chr1	68717969	0.756098	A	T	A	0.1	0.9	MYLK
Chr1	68792883	0.752871	G	C	G	0.125	0.9167	.
Chr1	68867476	0.799357	G	A	G	0	0.8	.
Chr1	68869106	0.873505	T	G	T	0	0.875	.
Chr1	68869113	0.873505	T	A	T	0	0.875	.
Chr1	68870949	0.70178	A	C	A	0	0.7	.
Chr1	68872585	0.749592	T	C	T	0	0.75	.
Chr1	68872589	0.749592	A	G	A	0	0.75	.
Chr1	68872655	0.78125	C	T	C	0	0.8	.
Chr1	68872750	0.799357	A	G	A	0	0.8	.
Chr1	68874514	0.799357	G	A	G	0	0.8	.
Chr1	68912506	0.857143	T	G	T	0	0.875	CCDC14
Chr1	68914781	0.704097	C	A	C	0	0.6667	CCDC14
Chr1	68960647	0.771763	G	A	G	0	0.75	ROPN1
Chr1	68968384	0.70178	C	T	C	0	0.7	ROPN1
Chr1	69075834	0.749592	C	T	C	0	0.75	.
Chr1	69079583	0.70178	C	G	C	0	0.7	.
Chr1	69085238	0.749592	A	G	A	0	0.75	.
Chr1	69092533	0.70178	T	G	T	0	0.7	.
Chr1	69093435	0.704097	C	T	C	0	0.6667	.
Chr1	69095540	0.70178	T	C	T	0	0.7	.
Chr1	69161569	0.731544	C	T	C	0	0.6667	KALRN
Chr1	69164092	0.868687	A	G	A	0	0.8333	KALRN
Chr1	69171589	0.704097	T	C	T	0	0.6667	KALRN
Chr1	69177458	0.704097	G	A	G	0	0.6667	KALRN
Chr1	69217942	0.704097	T	C	T	0	0.6667	KALRN
Chr1	69231869	0.731544	T	G	T	0	0.6667	KALRN
Chr1	69236694	0.731544	A	G	A	0	0.6667	KALRN
Chr1	69242489	0.704097	T	C	T	0	0.6667	KALRN
Chr1	69252190	0.704097	T	C	T	0	0.6667	KALRN
Chr1	69252197	0.704097	C	A	C	0	0.6667	KALRN
Chr1	69252203	0.704097	G	A	G	0	0.6667	KALRN
Chr1	69273614	0.731544	T	C	T	0	0.6667	KALRN
Chr1	69303566	0.721863	T	C	T	0.1	0.875	KALRN
Chr1	69305124	0.752871	T	C	T	0.0833	0.875	KALRN
Chr1	69305145	0.752871	A	G	A	0.0833	0.875	KALRN
Chr1	69308563	0.721863	C	T	C	0.1	0.875	KALRN
Chr1	69309875	0.756098	C	T	C	0.1	0.9	KALRN
Chr1	69315882	0.72028	G	T	G	0.2	1	KALRN
Chr1	69326515	0.857143	G	A	G	0	0.875	KALRN
Chr1	69334285	0.721863	C	G	C	0.1	0.875	KALRN
Chr1	69337260	0.759247	C	T	C	0.2	1	KALRN
Chr1	69417889	0.721863	T	A	T	0.1	0.875	KALRN
Chr1	69700388	0.704097	G	C	G	0	0.6667	KALRN
Chr1	69716039	0.749592	A	G	A	0	0.75	KALRN
Chr1	69795245	0.7	T	A	T	0.0833	0.8333	.
Chr1	69795604	0.7	G	C	G	0.0833	0.8333	.
Chr1	69795625	0.7	G	A	G	0.0833	0.8333	.
Chr1	69797499	0.7	A	G	A	0.0833	0.8333	.
Chr1	69809532	0.7	T	C	T	0.0833	0.8333	ITGB5
Chr1	70712389	0.752871	A	G	A	0.0833	0.875	.
Chr1	70713342	0.859813	G	A	G	0.1	1	.
Chr1	72469065	0.759247	T	A	T	0.2	1	.
Chr1	72469066	0.759247	A	T	A	0.2	1	.
Chr1	72505306	0.73161	T	C	T	0.2	1	.
Chr1	72671459	0.75	T	A	T	0.2	1	APOD
Chr1	74090898	0.704097	G	A	A	1	0.3333	.
Chr1	74583132	0.859813	G	T	T	0.9	0	ATP13A4
Chr1	74612020	0.852002	T	C	C	1	0.1667	ATP13A4
Chr1	74614975	0.859813	T	C	C	0.9	0	ATP13A4
Chr1	74630984	0.710526	G	A	A	0.9167	0.1667	.
Chr1	74679902	0.868687	C	T	T	1	0.1667	.
Chr1	74680588	0.704097	T	C	C	1	0.3333	.
Chr1	74681796	0.868687	C	T	T	1	0.1667	.
Chr1	74681819	0.710526	T	C	C	0.9167	0.1667	.
Chr1	74719515	0.868687	T	G	G	1	0.1667	ATP13A5
Chr1	75128128	0.710526	T	C	C	0.9167	0.1667	MB21D2
Chr1	75130578	0.873505	G	T	T	1	0.125	MB21D2
Chr1	75131295	0.721863	C	G	G	0.9	0.125	MB21D2
Chr1	75203439	0.710526	T	C	C	0.9167	0.1667	MB21D2
Chr1	75267170	0.857143	G	C	C	1	0.125	.
Chr1	75267281	0.830161	T	G	G	1	0.1667	.
Chr1	75340250	0.756098	G	A	G	0.1	0.9	FGF12
Chr1	75368703	0.759247	C	T	C	0.2	1	FGF12
Chr1	75401029	0.710526	C	A	A	0.9167	0.1667	FGF12
Chr1	75478201	0.731544	G	C	C	1	0.3333	FGF12
Chr1	76104980	0.852002	G	A	A	1	0.1667	.
Chr1	76109562	0.835507	T	C	T	0.125	1	.
Chr1	76141155	0.705882	G	A	A	1	0.25	.
Chr1	76189780	0.704097	C	T	T	1	0.3333	.
Chr1	76571704	0.876134	A	G	A	0.1	1	CCDC50
Chr1	76607347	0.721863	G	A	G	0.1	0.875	CCDC50
Chr1	76845124	0.704097	G	A	G	0	0.6667	.
Chr1	76890548	0.710526	C	T	C	0.0833	0.8333	.
Chr1	77176869	0.756098	C	A	C	0.1	0.9	.
Chr1	77207272	0.721863	G	T	G	0.1	0.875	IL1RAP
Chr1	77214044	0.771763	T	C	T	0	0.75	IL1RAP
Chr1	77225194	0.705882	A	G	A	0	0.75	IL1RAP
Chr1	77227082	0.705882	G	A	G	0	0.75	IL1RAP
Chr1	77231832	0.8	A	G	A	0	0.8333	IL1RAP
Chr1	77497155	0.705882	G	A	G	0	0.75	.
Chr1	77499396	0.705882	G	A	G	0	0.75	.
Chr1	77504108	0.705882	T	C	C	1	0.25	.
Chr1	77520747	0.721863	T	A	T	0.1	0.875	.
Chr1	77791328	0.721863	G	A	G	0.1	0.875	P3H2
Chr1	78283957	0.749592	A	G	A	0	0.75	.
Chr1	79062258	0.704097	C	T	C	0	0.6667	LPP
Chr1	79253000	0.72028	A	G	A	0.2	1	LPP
Chr1	79264521	0.705882	C	T	C	0.25	1	LPP
Chr1	79272850	0.72028	T	C	T	0.2	1	LPP
Chr1	79309565	0.721863	A	G	A	0.125	0.9	LPP
Chr1	79347792	0.857143	G	A	G	0.125	1	LPP
Chr1	79455491	0.72028	G	T	G	0.2	1	LPP
Chr1	79496924	0.736264	A	T	A	0.25	1	LPP
Chr1	79532237	0.705882	C	A	C	0.25	1	LPP
Chr1	79533694	0.705882	T	C	T	0.25	1	LPP
Chr1	79538552	0.759247	T	C	T	0.2	1	LPP
Chr1	79572666	0.705882	C	T	C	0.25	1	LPP
Chr1	79820865	0.75	T	A	T	0.2	1	.
Chr1	79822954	0.75	C	T	C	0.2	1	.
Chr1	79823008	0.72028	T	C	T	0.2	1	.
Chr1	79827291	0.72028	T	C	T	0.2	1	.
Chr1	79828157	0.72028	A	G	A	0.2	1	.
Chr1	79828167	0.72028	A	G	A	0.2	1	.
Chr1	79883970	0.75	C	G	C	0.2	1	.
Chr1	79883981	0.75	C	T	C	0.2	1	.
Chr1	79887288	0.72028	G	A	G	0.2	1	.
Chr1	79897208	0.752871	C	T	C	0.0833	0.875	.
Chr1	79916707	0.75	G	A	G	0.2	1	.
Chr1	79925894	0.75	G	A	G	0.2	1	.
Chr1	79946458	0.72028	T	C	T	0.2	1	.
Chr1	79960563	0.72028	T	C	T	0.2	1	.
Chr1	80002307	0.75	A	C	A	0.2	1	.
Chr1	80003934	0.72028	A	G	A	0.2	1	.
Chr1	80025969	0.75	C	G	C	0.2	1	.
Chr1	80026715	0.705882	A	T	A	0.25	1	.
Chr1	80028888	0.72028	A	T	A	0.2	1	.
Chr1	80034407	0.773585	T	C	T	0.2	1	.
Chr1	80042186	0.72028	G	A	G	0.2	1	.
Chr1	80043168	0.72028	A	G	A	0.2	1	.
Chr1	80138695	0.704097	T	C	T	0	0.6667	.
Chr1	80148431	0.704097	T	A	T	0	0.6667	.
Chr1	80150660	0.799357	T	C	T	0	0.8	.
Chr1	80156302	0.752871	G	A	G	0.0833	0.875	.
Chr1	80300564	0.72028	G	C	G	0.2	1	.
Chr1	80345179	0.72028	T	C	T	0.2	1	.
Chr1	80459473	0.857143	T	G	T	0	0.875	.
Chr1	80524479	0.72028	C	T	C	0.2	1	.
Chr1	80579799	0.711111	G	A	G	0.25	1	.
Chr1	80583229	0.752871	A	T	A	0.0833	0.875	.
Chr1	80583294	0.756098	T	C	T	0.1	0.9	.
Chr1	80614098	0.799357	G	C	G	0	0.8	MASP1
Chr1	81414284	0.704097	G	C	G	0	0.6667	.
Chr1	82289348	0.78125	A	G	G	1	0.2	TMEM41A
Chr1	82604116	0.72028	A	C	A	0.2	1	C1H3orf70
Chr1	82730095	0.852002	T	C	C	1	0.1667	VPS8
Chr1	82731725	0.873505	A	G	G	1	0.125	VPS8
Chr1	83967347	0.705882	C	T	C	0.25	1	YEATS2
Chr1	83967378	0.736264	T	C	T	0.25	1	YEATS2
Chr1	84705014	0.722222	T	A	T	0	0.75	.
Chr1	85772868	0.72028	C	T	C	0.2	1	.
Chr1	86274322	0.711111	G	C	G	0.25	1	.
Chr1	86429596	0.75	T	A	T	0.2	1	.
Chr1	86430085	0.857143	C	T	C	0.125	1	.
Chr1	86434376	0.721863	A	T	A	0.125	0.9	.
Chr1	86465153	0.757576	G	A	G	0.1667	1	.
Chr1	86466446	0.705882	T	G	T	0.25	1	.
Chr1	86573589	0.756098	T	C	C	0.9	0.1	.
Chr1	86589127	0.721863	C	T	T	0.9	0.125	.
Chr1	86864737	0.759247	C	T	C	0	0.8	.
Chr1	86919024	0.72028	G	T	G	0.2	1	.
Chr1	86919587	0.72028	G	T	G	0.2	1	.
Chr1	86938500	0.857143	C	T	C	0.125	1	.
Chr1	87110376	0.704097	A	G	G	1	0.3333	.
Chr1	87111774	0.705882	G	C	G	0.25	1	.
Chr1	87312792	0.736264	C	T	C	0.25	1	.
Chr1	87334893	0.705882	T	C	T	0.25	1	.
Chr1	87358490	0.705882	A	G	A	0.25	1	.
Chr1	87364803	0.705882	C	A	C	0.25	1	.
Chr1	87539281	0.756098	G	A	G	0.1	0.9	.
Chr1	88176025	0.835507	C	T	C	0.125	1	.
Chr1	88618408	0.888889	A	G	G	1	0.1	.
Chr1	88620308	0.759247	A	G	G	1	0.2	.
Chr1	88621708	0.888889	C	G	G	1	0.1	.
Chr1	88621812	0.78125	A	C	C	1	0.2	.
Chr1	88637551	0.771763	A	G	G	1	0.25	ZMAT3
Chr1	88646224	0.803279	C	T	T	0.9167	0.0833	ZMAT3
Chr1	88649100	0.72028	G	A	A	0.8	0	ZMAT3
Chr1	88653945	1	A	G	G	1	0	ZMAT3
Chr1	88653947	1	G	C	C	1	0	ZMAT3
Chr1	88658180	0.868687	A	G	G	1	0.1667	ZMAT3
Chr1	88661493	0.72028	C	T	T	0.8	0	ZMAT3
Chr1	88662849	0.890411	A	G	G	1	0.0833	ZMAT3
Chr1	89038077	0.731544	G	A	G	0	0.6667	KCNMB2
Chr1	89158323	0.711111	C	T	T	1	0.25	.
Chr1	89247692	0.710526	G	A	A	0.9167	0.1667	.
Chr1	89307332	0.859813	A	G	A	0.1	1	.
Chr1	89392703	0.830161	A	G	A	0	0.8333	.
Chr1	89392709	0.830161	A	C	A	0	0.8333	.
Chr1	89456546	0.835507	T	C	T	0.125	1	.
Chr1	89504557	0.756098	G	A	G	0.1	0.9	.
Chr1	89601812	0.771763	C	A	A	1	0.25	.
Chr1	89682437	0.731544	T	C	C	1	0.3333	.
Chr1	89682470	0.704097	T	A	A	1	0.3333	.
Chr1	89682564	0.704097	A	T	T	1	0.3333	.
Chr1	89688632	0.771763	G	C	C	1	0.25	.
Chr1	89715581	0.713533	T	C	C	1	0.25	.
Chr1	89731106	0.704097	C	T	T	1	0.3333	.
Chr1	89743234	0.749592	T	C	C	1	0.25	.
Chr1	89761116	0.749592	G	A	A	1	0.25	.
Chr1	89793185	0.721863	A	G	A	0.1	0.875	.
Chr1	89803813	0.704097	G	A	A	1	0.3333	.
Chr1	89804696	0.731544	T	G	G	1	0.3333	.
Chr1	89810590	0.704097	T	C	C	1	0.3333	.
Chr1	89810633	0.704097	T	C	C	1	0.3333	.
Chr1	89810638	0.704097	G	C	C	1	0.3333	.
Chr1	89810655	0.704097	A	T	T	1	0.3333	.
Chr1	89810671	0.704097	C	T	T	1	0.3333	.
Chr1	89810818	0.852002	A	C	C	1	0.1667	.
Chr1	89828111	0.7	A	G	G	0.9167	0.1667	.
Chr1	89828304	0.78166	T	C	C	0.9167	0.1	.
Chr1	89836058	0.704097	T	C	C	1	0.3333	.
Chr1	89836078	0.731544	C	A	A	1	0.3333	.
Chr1	89839551	0.722222	C	A	A	1	0.25	.
Chr1	89889298	0.857143	A	G	A	0	0.875	.
Chr1	90169734	0.835507	C	T	C	0.125	1	.
Chr1	90183965	0.857143	C	A	C	0.125	1	.
Chr1	90247895	0.72028	G	A	G	0.2	1	.
Chr1	90261181	0.835507	G	A	G	0.125	1	.
Chr1	90272750	0.857143	A	T	T	0.875	0	.
Chr1	90325066	0.857143	T	C	T	0.125	1	.
Chr1	90402075	0.72028	G	A	G	0.2	1	.
Chr1	90801363	0.721863	G	C	C	0.9	0.125	.
Chr1	91026096	0.704097	C	T	T	1	0.3333	.
Chr1	91026152	0.704097	T	G	G	1	0.3333	.
Chr1	91026171	0.857143	G	A	A	1	0.125	.
Chr1	91551901	0.859813	C	T	T	0.9	0	.
Chr1	91552097	0.859813	A	G	G	0.9	0	.
Chr1	91574394	0.876134	C	T	T	1	0.1	.
Chr1	91582655	1	T	C	C	1	0	.
Chr1	91586965	1	T	C	C	1	0	.
Chr1	91600420	0.852002	T	G	G	1	0.1667	.
Chr1	91610254	0.759247	G	A	A	0.8	0	.
Chr1	91627752	0.721863	A	T	T	0.875	0.1	.
Chr1	91639469	0.721863	C	T	T	0.9	0.125	.
Chr1	91888667	0.736264	C	T	C	0.25	1	.
Chr1	92121642	1	C	T	T	1	0	.
Chr1	92126688	0.736264	C	G	C	0.25	1	.
Chr1	92214800	0.859813	A	T	T	1	0.1	.
Chr1	92220327	0.721863	A	T	T	0.9	0.125	.
Chr1	92221875	0.710526	G	A	A	0.9167	0.1667	.
Chr1	92226137	0.78166	T	C	T	0.1	0.9167	.
Chr1	92233235	0.78166	T	C	C	0.9167	0.1	.
Chr1	92236406	0.711111	A	G	G	1	0.25	.
Chr1	92236430	0.711111	G	A	A	1	0.25	.
Chr1	92238080	0.852002	G	T	T	1	0.1667	.
Chr1	92377473	0.852002	C	T	C	0	0.8333	.
Chr1	92378161	0.710526	C	A	C	0.0833	0.8333	.
Chr1	92392633	0.705882	A	T	A	0.25	1	.
Chr1	92635245	0.704097	C	T	T	1	0.3333	.
Chr1	92635247	0.704097	C	A	A	1	0.3333	.
Chr1	92662471	0.705882	C	G	G	1	0.25	.
Chr1	92662590	0.736264	A	G	G	1	0.25	.
Chr1	92662612	0.705882	C	T	T	1	0.25	.
Chr1	92662663	0.773585	C	T	T	1	0.2	.
Chr1	92662688	0.773585	A	C	C	1	0.2	.
Chr1	92662730	0.8	G	T	T	1	0.1667	.
Chr1	92665599	0.852002	T	C	C	1	0.1667	.
Chr1	92674483	0.852002	T	G	G	1	0.1667	.
Chr1	92702514	0.704097	A	T	T	1	0.3333	.
Chr1	92802727	1	T	C	C	1	0	.
Chr1	92856431	0.873505	T	A	A	0.875	0	.
Chr1	92862971	0.711111	T	C	C	0.75	0	.
Chr1	93321341	0.835507	C	T	C	0.125	1	.
Chr1	93321345	0.835507	C	T	C	0.125	1	.
Chr1	93518250	0.705882	C	T	T	0.75	0	.
Chr1	93526588	0.705882	A	T	A	0.25	1	.
Chr1	93589215	0.721863	C	T	T	0.875	0.1	.
Chr1	93596537	0.752871	A	G	G	0.875	0.0833	.
Chr1	93600960	0.835507	A	T	T	0.875	0	.
Chr1	93716131	0.835507	G	A	A	0.875	0	NLGN1
Chr1	93731076	1	T	C	T	0	1	NLGN1
Chr1	93731083	1	T	C	T	0	1	NLGN1
Chr1	93732504	0.8	T	C	T	0	0.8333	NLGN1
Chr1	93755905	0.830161	C	T	C	0	0.8333	NLGN1
Chr1	93808089	0.8	A	G	A	0	0.8333	NLGN1
Chr1	93809527	0.8	G	C	G	0	0.8333	NLGN1
Chr1	93832473	0.835507	T	G	G	0.875	0	NLGN1
Chr1	93834964	0.72028	A	C	C	1	0.2	NLGN1
Chr1	93844557	0.835507	G	A	A	0.875	0	NLGN1
Chr1	93848693	0.756098	G	C	C	0.9	0.1	NLGN1
Chr1	93855260	0.835507	A	C	C	0.875	0	NLGN1
Chr1	93857886	1	T	G	G	1	0	NLGN1
Chr1	93858033	0.859813	A	T	T	0.9	0	NLGN1
Chr1	93861730	0.711111	T	C	C	0.75	0	NLGN1
Chr1	93862403	0.756098	T	G	G	0.9	0.1	NLGN1
Chr1	93864527	0.73161	A	G	G	0.8	0	NLGN1
Chr1	93870687	0.876134	C	T	T	0.9	0	NLGN1
Chr1	93870810	0.876134	T	A	A	0.9	0	NLGN1
Chr1	93870832	0.859813	T	C	C	0.9	0	NLGN1
Chr1	93879003	0.859813	C	G	G	0.9	0	NLGN1
Chr1	93892701	0.873505	G	C	C	0.875	0	NLGN1
Chr1	93894457	0.835507	A	G	G	0.875	0	NLGN1
Chr1	94123541	0.72028	C	T	T	0.8	0	NLGN1
Chr1	94127827	0.727273	T	C	C	0.8333	0	NLGN1
Chr1	94135164	0.75	C	G	G	1	0.2	NLGN1
Chr1	94153097	0.704097	C	T	T	1	0.3333	NLGN1
Chr1	94153979	0.75	A	C	C	0.8	0	NLGN1
Chr1	94155911	1	A	G	G	1	0	NLGN1
Chr1	94158993	0.72028	G	A	A	0.8	0	NLGN1
Chr1	94160944	0.852002	C	T	T	1	0.1667	NLGN1
Chr1	94164244	0.756098	T	C	C	0.9	0.1	NLGN1
Chr1	94166202	0.7	T	C	C	0.9167	0.1667	NLGN1
Chr1	94174689	0.786925	C	A	A	1	0.1667	NLGN1
Chr1	94176702	0.852002	A	G	G	1	0.1667	NLGN1
Chr1	94176727	0.873505	C	T	T	1	0.125	NLGN1
Chr1	94190511	0.72028	G	C	C	1	0.2	NLGN1
Chr1	94192233	0.704097	G	A	A	1	0.3333	NLGN1
Chr1	94204622	0.830161	C	T	T	1	0.1667	NLGN1
Chr1	94235805	0.830161	C	T	T	1	0.1667	NLGN1
Chr1	94267990	0.72028	G	A	A	0.8	0	NLGN1
Chr1	94341923	0.857143	C	T	T	1	0.125	NLGN1
Chr1	94390762	0.705882	T	C	C	1	0.25	NLGN1
Chr1	94390764	0.705882	G	A	A	1	0.25	NLGN1
Chr1	94426459	0.72028	A	C	C	1	0.2	NLGN1
Chr1	94461960	0.722222	C	A	A	1	0.25	NLGN1
Chr1	94592222	0.704097	C	T	T	1	0.3333	NLGN1
Chr1	94592261	0.704097	T	C	C	1	0.3333	NLGN1
Chr1	94592407	0.830161	G	A	A	1	0.1667	NLGN1
Chr1	94592784	0.771763	T	C	C	1	0.25	NLGN1
Chr1	94592802	0.771763	C	G	G	1	0.25	NLGN1
Chr1	94593061	0.756098	T	A	A	0.9	0.1	NLGN1
Chr1	94593223	0.749592	T	C	C	1	0.25	NLGN1
Chr1	94593255	0.873505	T	A	A	1	0.125	NLGN1
Chr1	94593364	0.873505	C	T	T	1	0.125	NLGN1
Chr1	94595339	0.711111	T	C	C	1	0.25	NLGN1
Chr1	94599691	0.830161	A	G	G	1	0.1667	NLGN1
Chr1	94629234	0.72028	C	T	T	0.8	0	NLGN1
Chr1	94645077	0.72028	T	C	C	1	0.2	NLGN1
Chr1	94669270	0.830161	G	A	A	1	0.1667	NLGN1
Chr1	94669434	0.857143	C	T	T	1	0.125	NLGN1
Chr1	94671372	0.890411	C	T	T	1	0.0833	NLGN1
Chr1	94671518	1	G	C	C	1	0	NLGN1
Chr1	94678144	1	C	T	T	1	0	NLGN1
Chr1	94688555	0.72028	C	G	G	0.8	0	NLGN1
Chr1	94688556	0.72028	A	G	G	0.8	0	NLGN1
Chr1	94707210	0.852002	C	G	G	1	0.1667	NLGN1
Chr1	94711578	0.873505	A	G	G	1	0.125	NLGN1
Chr1	94808863	0.704097	T	C	C	1	0.3333	.
Chr1	95385156	0.835507	G	A	G	0.125	1	.
Chr1	95385218	0.835507	A	G	A	0.125	1	.
Chr1	95742991	0.873505	G	A	G	0.125	1	.
Chr1	95979711	0.721863	G	C	C	0.9	0.125	FNDC3B
Chr1	96132883	0.78125	G	A	G	0.2	1	FNDC3B
Chr1	96370345	0.731544	C	T	T	1	0.3333	.
Chr1	96378497	0.731544	T	C	C	1	0.3333	.
Chr1	96422353	0.786925	G	T	G	0.1667	1	.
Chr1	96533298	0.70178	T	C	C	1	0.3	PLD1
Chr1	96571876	0.72028	T	C	C	0.8	0	PLD1
Chr1	96697297	0.721863	G	A	G	0.1	0.875	.
Chr1	96849405	0.859813	G	A	G	0	0.9	TNIK
Chr1	96958339	0.705882	C	G	C	0	0.75	TNIK
Chr1	96972348	0.868687	T	G	T	0.1667	1	TNIK
Chr1	96984214	0.705882	C	T	T	1	0.25	TNIK
Chr1	97138541	0.72028	T	G	G	0.8	0	TNIK
Chr1	97450795	0.771763	A	G	G	1	0.25	.
Chr1	97520451	1	G	A	G	0	1	.
Chr1	97520472	1	G	A	G	0	1	.
Chr1	97521348	1	G	A	G	0	1	.
Chr1	97642744	0.857143	C	A	C	0.125	1	.
Chr1	97707294	0.70178	A	G	G	1	0.3	SLC7A14
Chr1	97877125	1	T	C	C	1	0	.
Chr1	97877427	1	C	T	T	1	0	.
Chr1	97878998	0.75	G	T	T	0.8	0	.
Chr1	97880881	1	G	A	A	1	0	.
Chr1	97883525	0.722222	G	C	C	1	0.25	PRKCI
Chr1	97883528	0.722222	A	G	G	1	0.25	PRKCI
Chr1	97886012	0.876134	C	T	T	1	0.1	PRKCI
Chr1	97886073	0.757576	C	T	T	1	0.1667	PRKCI
Chr1	97886134	0.72028	C	T	T	1	0.2	PRKCI
Chr1	97886958	0.72028	T	G	G	0.8	0	PRKCI
Chr1	97887906	0.830161	T	A	A	1	0.1667	PRKCI
Chr1	97889090	0.72028	G	A	A	0.8	0	PRKCI
Chr1	97889164	0.72028	G	C	C	1	0.2	PRKCI
Chr1	97891610	0.773585	A	G	G	0.8	0	PRKCI
Chr1	97908869	0.72028	A	G	G	0.8	0	PRKCI
Chr1	97911097	1	A	T	T	1	0	PRKCI
Chr1	97918222	0.757576	C	T	T	1	0.1667	PRKCI
Chr1	97922690	0.72028	A	G	G	0.8	0	PRKCI
Chr1	97928678	0.759247	G	A	A	1	0.2	PRKCI
Chr1	97930023	0.72028	G	C	C	0.8	0	PRKCI
Chr1	97938536	0.876134	C	T	T	1	0.1	PRKCI
Chr1	97939861	0.7	G	T	T	0.8333	0.0833	PRKCI
Chr1	97978742	0.78125	G	A	A	1	0.2	.
Chr1	97994566	0.722222	G	A	A	1	0.25	PHC3
Chr1	97998795	0.749592	G	A	A	1	0.25	PHC3
Chr1	98005549	0.756098	G	A	A	0.9	0.1	PHC3
Chr1	98026580	0.721863	G	A	A	0.9	0.125	PHC3
Chr1	98068789	0.857143	G	A	A	1	0.125	.
Chr1	98155759	0.721863	A	G	G	0.9	0.125	.
Chr1	98159978	0.721863	T	G	G	0.9	0.125	.
Chr1	98270033	0.736264	G	T	T	1	0.25	.
Chr1	98270042	0.736264	C	G	G	1	0.25	.
Chr1	98429640	0.73161	T	C	T	0.2	1	.
Chr1	98690865	0.8	G	A	G	0.1667	1	.
Chr1	98694000	0.873505	G	A	G	0.125	1	.
Chr1	98695923	0.835507	C	T	C	0.125	1	.
Chr1	98744821	0.710526	G	C	G	0.0833	0.8333	.
Chr1	98747183	0.873505	G	C	G	0.125	1	.
Chr1	98918482	0.72028	C	G	C	0.2	1	.
Chr1	99192031	0.704097	T	A	T	0	0.6667	.
Chr1	99393937	0.8	C	T	C	0.1667	1	.
Chr1	99448102	0.759247	T	C	T	0.2	1	.
Chr1	99597050	0.705882	A	C	C	1	0.25	.
Chr1	99634557	0.830161	T	C	C	1	0.1667	.
Chr1	99634575	0.830161	T	C	C	1	0.1667	.
Chr1	99634591	0.830161	A	G	G	1	0.1667	.
Chr1	99851640	0.75	T	C	T	0.2	1	.
Chr1	99853641	0.857143	A	T	A	0.125	1	.
Chr1	99857262	0.830161	C	G	C	0.1667	1	.
Chr1	99899101	0.8	C	G	C	0.1667	1	.
Chr1	99908164	0.857143	A	T	T	1	0.125	.
Chr1	99911597	0.75	T	G	T	0.2	1	.
Chr1	99920307	0.72028	A	G	A	0.2	1	.
Chr1	99921623	0.721863	A	G	A	0.125	0.9	.
Chr1	99921736	0.876134	C	G	C	0	0.9	.
Chr1	99933041	0.886395	T	G	T	0.125	1	.
Chr1	99934406	0.72028	A	G	A	0.2	1	.
Chr1	99936159	0.75	A	G	A	0.2	1	.
Chr1	99956197	1	T	C	T	0	1	.
Chr1	100017642	0.731544	C	T	T	1	0.3333	.
Chr1	100017712	0.771763	C	T	T	1	0.25	.
Chr1	100020732	0.70178	T	A	T	0	0.7	.
Chr1	100020835	0.70178	A	G	A	0	0.7	.
Chr1	100023958	0.713533	C	T	C	0	0.75	.
Chr1	100024055	0.733333	C	T	C	0	0.75	.
Chr1	100029790	0.70178	A	C	A	0	0.7	.
Chr1	100031082	0.733333	T	C	T	0	0.75	.
Chr1	100033603	0.82	C	T	C	0	0.8333	.
Chr1	100034275	0.711111	C	T	C	0	0.75	.
Chr1	100034322	0.70178	C	T	C	0	0.7	.
Chr1	100034339	0.70178	A	G	A	0	0.7	.
Chr1	100034342	0.70178	C	G	C	0	0.7	.
Chr1	100034357	0.70178	C	T	C	0	0.7	.
Chr1	100034363	0.70178	C	G	C	0	0.7	.
Chr1	100036175	0.733333	A	G	G	1	0.25	.
Chr1	100040164	0.857143	C	T	C	0	0.875	.
Chr1	100041074	0.852002	G	A	G	0	0.8333	.
Chr1	100041496	0.705882	T	C	T	0	0.75	.
Chr1	100041952	0.78125	G	A	G	0	0.8	.
Chr1	100120930	0.859813	G	A	G	0.1	1	.
Chr1	100168268	0.899188	G	C	G	0	0.9	GOLIM4
Chr1	100194282	0.873505	C	A	C	0.125	1	GOLIM4
Chr1	100194861	0.705882	C	T	T	1	0.25	GOLIM4
Chr1	100250432	0.721863	A	G	G	0.9	0.125	.
Chr1	100255896	0.72028	A	G	A	0	0.8	.
Chr1	100340223	0.705882	G	A	G	0	0.75	.
Chr1	100347706	0.7	A	G	G	0.9167	0.1667	LRRC77
Chr1	100382099	0.731544	A	G	A	0	0.6667	.
Chr1	100469734	0.799357	G	A	G	0	0.8	SERPINI1
Chr1	100506684	0.704097	T	A	T	0	0.6667	SERPINI1
Chr1	100522983	0.7	A	G	A	0.0833	0.8333	SERPINI1
Chr1	100654897	0.704097	C	T	T	1	0.3333	ENSBTAG00000011427
Chr1	100807253	0.722222	A	G	A	0	0.75	SERPINI2
Chr1	100820888	0.72028	C	A	A	0.8	0	SERPINI2
Chr1	100822075	0.72028	T	G	T	0.2	1	SERPINI2
Chr1	100823994	0.75	T	C	T	0.2	1	SERPINI2
Chr1	100824127	0.75	G	A	G	0.2	1	SERPINI2
Chr1	100824191	0.773585	T	C	T	0.2	1	SERPINI2
Chr1	100826602	1	G	A	G	0	1	SERPINI2
Chr1	100826920	0.72028	C	T	C	0.2	1	SERPINI2
Chr1	100827075	0.72028	C	T	C	0.2	1	SERPINI2
Chr1	100831840	0.72028	C	T	C	0.2	1	.
Chr1	100832032	0.75	A	G	A	0.2	1	.
Chr1	100833372	0.75	T	C	C	0.8	0	.
Chr1	100834026	0.857143	G	A	G	0.125	1	.
Chr1	100835440	0.873505	A	G	A	0.125	1	.
Chr1	100835612	0.722222	T	G	T	0.25	1	.
Chr1	100838126	0.876134	T	C	T	0.1	1	.
Chr1	100838184	0.752871	C	T	C	0.125	0.9167	.
Chr1	100839118	0.72028	T	C	C	0.8	0	.
Chr1	100839223	1	T	C	C	1	0	.
Chr1	100839638	0.835507	G	C	C	0.875	0	.
Chr1	100852393	0.72028	C	T	C	0.2	1	.
Chr1	100853028	0.830161	A	G	G	1	0.1667	.
Chr1	100854495	1	G	A	A	1	0	.
Chr1	100855950	0.857143	C	T	T	1	0.125	.
Chr1	100865099	0.75	C	A	C	0.2	1	.
Chr1	100990496	0.857143	T	C	T	0.125	1	ZBBX
Chr1	101120958	0.859813	C	T	C	0.1	1	.
Chr1	101128636	0.852002	A	C	A	0	0.8333	.
Chr1	101148259	0.704097	G	T	G	0	0.6667	.
Chr1	101293474	0.72028	A	C	A	0	0.8	.
Chr1	101301584	0.835507	T	C	T	0	0.875	.
Chr1	101301647	0.835507	C	T	C	0.125	1	.
Chr1	101307110	0.749592	T	C	T	0	0.75	.
Chr1	101307115	0.749592	G	A	G	0	0.75	.
Chr1	101316617	0.830161	T	A	T	0	0.8333	.
Chr1	101316618	0.830161	G	A	G	0	0.8333	.
Chr1	101316870	0.764706	C	T	C	0	0.8333	.
Chr1	101316871	0.73161	A	T	A	0	0.8	.
Chr1	101317183	0.721863	A	T	A	0.125	0.9	.
Chr1	101319076	0.713533	A	T	A	0	0.75	.
Chr1	101319399	0.852002	A	G	A	0	0.8333	.
Chr1	101320572	0.830161	G	C	G	0	0.8333	.
Chr1	101320765	0.704097	G	A	G	0	0.6667	.
Chr1	101320848	0.873505	A	G	A	0	0.875	.
Chr1	101321536	0.759247	C	T	C	0	0.8	.
Chr1	101322111	0.756098	G	T	G	0.1	0.9	.
Chr1	101322353	0.721863	G	C	G	0.1	0.875	.
Chr1	101324367	0.830161	A	C	A	0	0.8333	.
Chr1	101324761	0.876134	C	T	C	0	0.9	.
Chr1	101325570	0.78125	G	T	G	0	0.8	.
Chr1	101328543	1	T	G	T	0	1	.
Chr1	101338590	0.852002	T	G	T	0	0.8333	.
Chr1	101342289	0.78125	T	C	T	0	0.8	.
Chr1	101342290	0.78125	G	A	G	0	0.8	.
Chr1	101347508	0.704097	G	A	A	1	0.3333	.
Chr1	101885052	0.756098	C	T	T	0.9	0.1	.
Chr1	101892257	0.759247	A	G	G	1	0.2	.
Chr1	101893501	0.799357	T	C	C	0.8	0	.
Chr1	101897277	0.75	T	C	T	0.2	1	.
Chr1	101990736	0.705882	C	G	C	0.25	1	.
Chr1	101999637	0.721863	A	G	A	0.1	0.875	.
Chr1	102009617	0.756098	G	A	G	0.1	0.9	.
Chr1	102010204	0.752871	G	A	G	0.0833	0.875	.
Chr1	102010233	0.752871	T	C	T	0.0833	0.875	.
Chr1	102010280	0.752871	T	G	T	0.0833	0.875	.
Chr1	102010383	0.756098	G	C	G	0.1	0.9	.
Chr1	102010384	0.756098	G	A	G	0.1	0.9	.
Chr1	102010385	0.756098	T	A	T	0.1	0.9	.
Chr1	102010474	0.721863	A	G	A	0.1	0.875	.
Chr1	102021061	0.705882	C	T	C	0.25	1	.
Chr1	102030645	0.752871	T	C	T	0.0833	0.875	.
Chr1	102035567	0.721863	T	G	T	0.1	0.875	.
Chr1	102097985	0.705882	C	T	C	0.25	1	.
Chr1	102097986	0.705882	C	T	C	0.25	1	.
Chr1	102098011	0.835507	C	T	C	0	0.875	.
Chr1	102106555	0.733333	A	G	A	0	0.75	.
Chr1	102118789	0.733333	A	G	A	0	0.75	.
Chr1	102121304	0.704097	A	G	A	0	0.6667	.
Chr1	102160490	0.771763	T	C	T	0	0.75	.
Chr1	102166873	0.78125	C	T	C	0	0.8	.
Chr1	102187167	0.722222	A	T	A	0	0.75	.
Chr1	102187191	0.722222	T	C	T	0	0.75	.
Chr1	102204531	0.78125	T	C	T	0	0.8	.
Chr1	102213280	0.888889	T	G	T	0	0.9	.
Chr1	102237309	0.722222	A	G	A	0	0.75	.
Chr1	102488882	0.721863	A	G	A	0.125	0.9	.
Chr1	102488913	0.857143	G	T	G	0.125	1	.
Chr1	102489323	0.857143	T	A	T	0.125	1	.
Chr1	102497938	0.835507	A	G	A	0.125	1	.
Chr1	102574840	0.749592	C	T	C	0	0.75	.
Chr1	102580239	0.830161	G	A	G	0	0.8333	.
Chr1	102677236	0.72028	A	C	A	0.2	1	.
Chr1	102706607	0.756098	A	G	A	0.1	0.9	.
Chr1	102710841	0.7	A	C	A	0.0833	0.8333	.
Chr1	102712579	0.82	C	T	C	0.1667	1	.
Chr1	102715907	0.721863	C	T	C	0.1	0.875	.
Chr1	102716521	0.78166	G	A	G	0.1	0.9167	.
Chr1	102716544	0.756098	A	G	A	0.1	0.9	.
Chr1	102716899	0.756098	T	C	T	0.1	0.9	.
Chr1	102719580	0.73161	T	A	T	0	0.8	.
Chr1	102803831	0.705882	T	C	T	0.25	1	.
Chr1	102938617	0.705882	C	G	C	0.25	1	.
Chr1	103134064	0.704097	T	A	T	0	0.6667	SI
Chr1	103184586	0.773585	G	A	G	0.2	1	SI
Chr1	103196068	0.72028	G	A	G	0.2	1	SI
Chr1	103205577	0.830161	G	C	G	0	0.8333	.
Chr1	103219240	0.773585	A	C	A	0.2	1	.
Chr1	103234930	0.705882	A	G	A	0	0.75	.
Chr1	103256773	0.75	A	T	A	0.2	1	.
Chr1	103269669	0.75	G	T	G	0.2	1	.
Chr1	103284499	0.705882	T	A	T	0	0.75	.
Chr1	103286378	0.876134	A	G	A	0	0.9	.
Chr1	103288351	0.830161	C	A	C	0	0.8333	.
Chr1	103292137	0.72028	A	G	A	0.2	1	.
Chr1	103292153	0.72028	A	G	A	0.2	1	.
Chr1	103300818	0.72028	G	A	G	0.2	1	.
Chr1	103349960	0.873505	T	C	T	0	0.875	.
Chr1	103351457	1	C	T	C	0	1	.
Chr1	103375727	0.773585	C	T	C	0.2	1	.
Chr1	103412285	0.773585	C	T	C	0.2	1	.
Chr1	103443170	0.876134	G	T	G	0.1	1	.
Chr1	103503314	0.835507	G	T	G	0.125	1	.
Chr1	103632705	0.835507	C	T	C	0.125	1	.
Chr1	103814860	0.7	A	G	A	0.1667	0.9167	.
Chr1	103832360	0.705882	C	T	C	0	0.75	.
Chr1	103838225	0.830161	A	G	A	0	0.8333	.
Chr1	103838803	0.8	C	G	C	0	0.8333	.
Chr1	103961447	0.857143	T	C	T	0	0.875	.
Chr1	103961984	0.852002	T	C	T	0	0.8333	.
Chr1	103962017	0.852002	T	G	T	0	0.8333	.
Chr1	103962282	0.722222	C	T	C	0	0.75	.
Chr1	103966720	0.835507	C	T	C	0	0.875	.
Chr1	103967599	0.721863	A	C	A	0.1	0.875	.
Chr1	103967961	0.759247	T	C	T	0	0.8	.
Chr1	103970034	0.8	C	T	C	0	0.8333	.
Chr1	103970185	0.857143	A	G	A	0	0.875	.
Chr1	103972117	0.857143	G	A	G	0	0.875	.
Chr1	103972939	0.704097	T	C	C	1	0.3333	.
Chr1	103972942	0.704097	T	G	G	1	0.3333	.
Chr1	103982262	0.830161	G	A	G	0	0.8333	.
Chr1	103984874	0.722222	T	C	T	0	0.75	.
Chr1	103984921	0.722222	A	G	A	0	0.75	.
Chr1	103984927	0.722222	C	T	C	0	0.75	.
Chr1	103987973	0.759247	G	T	G	0	0.8	.
Chr1	103987974	0.759247	T	C	T	0	0.8	.
Chr1	104000721	0.722222	A	G	A	0	0.75	.
Chr1	104000926	0.771763	G	A	G	0	0.75	.
Chr1	104001118	0.704097	A	G	A	0	0.6667	.
Chr1	104005397	0.722222	G	A	G	0	0.75	.
Chr1	104005507	0.713533	G	A	G	0	0.75	.
Chr1	104009135	0.704097	G	A	G	0	0.6667	.
Chr1	104010049	0.7	T	C	T	0.1667	0.9167	.
Chr1	104011247	0.704097	G	C	C	1	0.3333	.
Chr1	104020009	0.722222	G	A	G	0	0.75	.
Chr1	104032428	0.722222	G	A	G	0	0.75	.
Chr1	104036179	0.771763	A	G	A	0	0.75	.
Chr1	104036226	0.704097	C	T	C	0	0.6667	.
Chr1	104036289	0.873505	G	A	G	0	0.875	.
Chr1	104036290	0.873505	A	T	A	0	0.875	.
Chr1	104036306	0.888889	C	T	C	0	0.9	.
Chr1	104036391	0.78125	T	C	T	0	0.8	.
Chr1	104036392	0.78125	G	C	G	0	0.8	.
Chr1	104036405	0.759247	G	A	G	0	0.8	.
Chr1	104040352	0.70178	T	C	C	1	0.3	.
Chr1	104040417	0.70178	C	T	T	1	0.3	.
Chr1	104051045	0.759247	C	T	C	0	0.8	.
Chr1	104051046	0.759247	A	G	A	0	0.8	.
Chr1	104051052	0.759247	T	A	T	0	0.8	.
Chr1	104051353	0.876134	C	T	C	0	0.9	.
Chr1	104055645	0.759247	C	T	C	0	0.8	.
Chr1	104055807	0.857143	T	G	T	0	0.875	.
Chr1	104055820	0.722222	G	A	G	0	0.75	.
Chr1	104055844	0.786925	T	C	T	0	0.8333	.
Chr1	104055917	0.759247	G	A	G	0	0.8	.
Chr1	104056992	0.749592	C	A	C	0	0.75	.
Chr1	104059826	0.722222	A	G	A	0	0.75	.
Chr1	104065323	0.857143	T	A	T	0	0.875	.
Chr1	104066096	0.704097	G	A	G	0	0.6667	.
Chr1	104067905	0.722222	T	A	T	0	0.75	.
Chr1	104070538	0.78125	A	C	A	0	0.8	.
Chr1	104071926	0.830161	G	C	C	1	0.1667	.
Chr1	104072010	0.830161	A	T	A	0	0.8333	.
Chr1	104074062	0.73161	A	G	A	0	0.8	.
Chr1	104082616	0.830161	G	A	G	0	0.8333	.
Chr1	104082637	0.830161	C	T	C	0	0.8333	.
Chr1	104082642	0.830161	C	G	C	0	0.8333	.
Chr1	104082660	0.830161	T	C	T	0	0.8333	.
Chr1	104082663	0.830161	A	G	A	0	0.8333	.
Chr1	104083242	0.859813	G	A	G	0.1	1	.
Chr1	104083643	0.721863	T	C	T	0.1	0.875	.
Chr1	104084686	0.711111	A	G	A	0.25	1	.
Chr1	104084699	0.711111	T	C	T	0.25	1	.
Chr1	104084716	0.711111	C	G	C	0.25	1	.
Chr1	104084722	0.711111	T	A	T	0.25	1	.
Chr1	104084833	0.75	G	T	G	0.2	1	.
Chr1	104086199	0.78125	T	C	T	0	0.8	.
Chr1	104086200	0.78125	G	A	G	0	0.8	.
Chr1	104086703	0.721863	C	T	C	0.1	0.875	.
Chr1	104086724	0.721863	T	C	T	0.1	0.875	.
Chr1	104087032	0.710526	T	C	T	0.0833	0.8333	.
Chr1	104087067	0.900653	A	T	A	0.0833	1	.
Chr1	104087122	0.756098	T	G	T	0.1	0.9	.
Chr1	104088065	0.756098	C	A	C	0.1	0.9	.
Chr1	104088067	0.756098	T	G	T	0.1	0.9	.
Chr1	104088086	0.78166	T	C	T	0.1	0.9167	.
Chr1	104088996	0.752871	T	G	T	0.0833	0.875	.
Chr1	104091591	0.8	A	G	A	0	0.8333	.
Chr1	104091930	0.722222	A	C	A	0.25	1	.
Chr1	104095201	0.721863	T	C	T	0.1	0.875	.
Chr1	104095209	0.721863	T	G	T	0.1	0.875	.
Chr1	104096106	0.830161	C	A	C	0	0.8333	.
Chr1	104096111	0.830161	C	A	C	0	0.8333	.
Chr1	104096214	0.749592	A	C	A	0	0.75	.
Chr1	104096376	0.873505	A	T	A	0	0.875	.
Chr1	104096969	0.852002	G	A	G	0	0.8333	.
Chr1	104097000	0.852002	G	T	G	0	0.8333	.
Chr1	104097021	0.830161	C	A	C	0	0.8333	.
Chr1	104097040	0.830161	C	T	C	0	0.8333	.
Chr1	104097063	1	T	G	T	0	1	.
Chr1	104097065	1	T	A	T	0	1	.
Chr1	104097077	0.830161	A	C	A	0	0.8333	.
Chr1	104097385	0.799357	T	C	T	0	0.8	.
Chr1	104097403	0.799357	T	C	T	0	0.8	.
Chr1	104098911	0.78125	T	C	T	0	0.8	.
Chr1	104099067	0.756098	T	A	T	0.1	0.9	.
Chr1	104099817	0.830161	C	T	C	0	0.8333	.
Chr1	104099843	0.852002	C	T	C	0	0.8333	.
Chr1	104100116	0.830161	C	T	C	0	0.8333	.
Chr1	104100177	0.830161	G	T	G	0	0.8333	.
Chr1	104100328	0.82	A	G	A	0	0.8333	.
Chr1	104100614	0.830161	A	C	A	0	0.8333	.
Chr1	104100618	0.830161	T	C	T	0	0.8333	.
Chr1	104103645	0.78166	T	C	T	0.1	0.9167	.
Chr1	104103743	0.721863	C	T	C	0.1	0.875	.
Chr1	104119666	0.78166	A	G	A	0.0833	0.9	.
Chr1	104123855	0.830161	T	C	T	0	0.8333	.
Chr1	104124364	0.731544	A	G	G	1	0.3333	.
Chr1	104129901	0.888889	G	A	G	0	0.9	.
Chr1	104133374	0.756098	G	T	G	0.1	0.9	.
Chr1	104134399	0.759247	C	T	C	0	0.8	.
Chr1	104151810	0.78166	C	G	C	0.0833	0.9	.
Chr1	104156316	0.890411	T	C	T	0	0.9167	.
Chr1	104157827	0.873505	G	T	G	0	0.875	.
Chr1	104174282	0.830161	A	G	G	1	0.1667	.
Chr1	104186456	0.873505	T	C	T	0	0.875	.
Chr1	104208848	0.749592	C	A	A	1	0.25	.
Chr1	104232437	0.721863	C	T	C	0.1	0.875	.
Chr1	104245562	0.759247	C	T	C	0	0.8	.
Chr1	104250358	0.710526	T	G	T	0.0833	0.8333	.
Chr1	104258280	0.731544	T	C	T	0	0.6667	.
Chr1	104259269	0.830161	T	C	C	1	0.1667	.
Chr1	104277244	0.721863	G	A	G	0.125	0.9	.
Chr1	104297419	0.830161	A	T	A	0	0.8333	.
Chr1	104302933	0.710526	C	T	C	0.0833	0.8333	.
Chr1	104374950	0.722222	A	G	A	0	0.75	.
Chr1	104378624	0.852002	C	T	T	1	0.1667	.
Chr1	104840770	0.704097	G	A	G	0	0.6667	.
Chr1	104934832	0.835507	T	G	T	0.125	1	.
Chr1	104950686	0.857143	C	T	C	0	0.875	.
Chr1	104950691	0.857143	T	G	T	0	0.875	.
Chr1	104950701	0.876134	A	C	A	0	0.9	.
Chr1	104950721	0.72028	A	G	A	0	0.8	.
Chr1	104950731	0.757576	C	T	C	0	0.8333	.
Chr1	105175517	0.75	G	A	G	0.2	1	.
Chr1	105177581	0.72028	T	C	T	0.2	1	.
Chr1	105177584	0.72028	A	T	A	0.2	1	.
Chr1	105181125	0.72028	C	G	C	0.2	1	.
Chr1	105181131	0.72028	G	A	G	0.2	1	.
Chr1	105183009	0.711111	C	T	C	0.25	1	.
Chr1	105183013	0.711111	G	T	G	0.25	1	.
Chr1	105184527	0.757576	C	T	C	0.1667	1	.
Chr1	105184632	0.705882	C	T	C	0.25	1	.
Chr1	105184882	0.8	G	T	G	0.1667	1	.
Chr1	105184890	0.781022	T	G	T	0.1667	1	.
Chr1	105184896	0.781022	G	A	G	0.1667	1	.
Chr1	105184907	0.781022	C	T	C	0.1667	1	.
Chr1	105185780	0.705882	T	C	T	0.25	1	.
Chr1	105186357	0.72028	G	C	G	0.2	1	.
Chr1	105190244	0.857143	C	T	C	0.125	1	.
Chr1	105204318	0.757576	T	G	T	0.1667	1	.
Chr1	105204332	0.72028	C	T	C	0.2	1	.
Chr1	105204649	0.781022	C	T	C	0.1667	1	.
Chr1	105205721	0.75	G	A	G	0.2	1	.
Chr1	105208742	0.72028	A	G	A	0.2	1	.
Chr1	105208745	0.72028	G	A	G	0.2	1	.
Chr1	105209771	0.736264	A	G	A	0.25	1	.
Chr1	105209779	0.736264	A	G	A	0.25	1	.
Chr1	105299516	0.705882	T	C	T	0.25	1	.
Chr1	105303385	0.705882	C	T	C	0.25	1	.
Chr1	105307611	0.781022	G	C	G	0.1667	1	.
Chr1	105328889	0.72028	T	C	T	0.2	1	.
Chr1	105328897	0.72028	T	A	T	0.2	1	.
Chr1	105329657	0.72028	G	A	A	0.8	0	.
Chr1	105337502	0.781022	G	C	G	0.1667	1	.
Chr1	105337560	0.757576	G	A	G	0.1667	1	.
Chr1	105337590	0.888889	T	A	T	0	0.9	.
Chr1	105337592	0.888889	T	A	T	0	0.9	.
Chr1	105337597	0.78125	T	A	T	0	0.8	.
Chr1	105338765	0.835507	G	A	G	0	0.875	.
Chr1	105371125	0.72028	A	G	A	0.2	1	.
Chr1	105379405	0.75	A	T	A	0.2	1	.
Chr1	105383295	0.75	G	T	G	0.2	1	.
Chr1	105496770	0.705882	C	T	C	0.25	1	.
Chr1	105504694	0.75	A	C	A	0.2	1	.
Chr1	105617515	0.757576	C	T	C	0.1667	1	.
Chr1	105628550	0.72028	A	G	A	0.2	1	.
Chr1	105634078	0.749592	G	A	G	0	0.75	.
Chr1	105706202	0.710526	C	T	C	0.1667	0.9167	.
Chr1	105736622	0.722222	C	G	C	0	0.75	.
Chr1	105771545	0.749592	T	C	T	0	0.75	.
Chr1	105771627	0.749592	A	G	A	0	0.75	.
Chr1	105773083	0.771763	C	A	C	0	0.75	.
Chr1	105775473	1	G	A	G	0	1	.
Chr1	105775482	1	T	C	T	0	1	.
Chr1	105775506	1	A	G	A	0	1	.
Chr1	105775508	1	C	G	C	0	1	.
Chr1	105775518	1	G	A	G	0	1	.
Chr1	105775544	1	G	T	G	0	1	.
Chr1	105776811	0.704097	T	A	T	0	0.6667	.
Chr1	105779017	0.70178	C	T	C	0	0.7	.
Chr1	105779789	0.888889	G	A	G	0	0.9	.
Chr1	105781605	0.78125	T	C	T	0	0.8	.
Chr1	105782465	0.704097	T	A	T	0	0.6667	.
Chr1	105783645	0.704097	C	A	C	0	0.6667	.
Chr1	105784866	0.749592	T	C	T	0	0.75	.
Chr1	105784945	0.873505	C	T	C	0	0.875	.
Chr1	105786181	0.771763	C	A	C	0	0.75	.
Chr1	105786352	0.749592	A	G	A	0	0.75	.
Chr1	105787175	0.799357	C	T	C	0	0.8	.
Chr1	105787253	0.731544	C	A	C	0	0.6667	.
Chr1	105787380	0.704097	T	G	T	0	0.6667	.
Chr1	105787405	0.731544	T	C	T	0	0.6667	.
Chr1	105787406	0.731544	G	A	G	0	0.6667	.
Chr1	105842737	0.721863	G	C	G	0.1	0.875	.
Chr1	105923851	0.78125	C	A	C	0	0.8	.
Chr1	105938633	1	A	T	A	0	1	.
Chr1	105957776	0.873505	C	T	C	0	0.875	.
Chr1	106000064	0.859813	G	A	G	0.1	1	.
Chr1	106003443	0.704097	C	T	C	0	0.6667	.
Chr1	106004171	0.868687	A	G	A	0	0.8333	.
Chr1	106922390	0.759247	G	A	G	0.2	1	.
Chr1	107611485	0.736264	C	T	C	0.25	1	.
Chr1	107636074	0.886395	A	G	A	0	0.875	.
Chr1	107636076	0.886395	A	G	A	0	0.875	.
Chr1	107636078	0.868687	A	G	A	0	0.8333	.
Chr1	107907478	0.72028	G	A	G	0.2	1	SMC4
Chr1	107951546	0.705882	G	C	G	0.25	1	IFT80
Chr1	108031085	0.705882	A	T	A	0.25	1	IFT80
Chr1	108123818	0.752871	G	A	G	0.0833	0.875	.
Chr1	108124790	0.721863	C	T	C	0.1	0.875	.
Chr1	108125034	0.752871	G	C	G	0.0833	0.875	.
Chr1	108281380	0.721863	A	T	A	0.1	0.875	.
Chr1	108381815	0.859813	A	G	A	0.1	1	.
Chr1	108387238	0.72028	T	C	T	0.2	1	SCHIP1
Chr1	108387247	1	G	T	G	0	1	SCHIP1
Chr1	108388723	0.859813	C	T	C	0.1	1	SCHIP1
Chr1	108391288	0.736264	T	A	A	1	0.25	SCHIP1
Chr1	108433187	1	A	G	G	1	0	SCHIP1
Chr1	108736979	0.705882	T	C	T	0	0.75	.
Chr1	108823836	0.705882	A	G	A	0.25	1	.
Chr1	108865223	0.705882	G	A	G	0.25	1	.
Chr1	108865224	0.705882	C	T	C	0.25	1	.
Chr1	109752484	0.900653	A	G	A	0.0833	1	GFM1
Chr1	109752488	0.900653	G	T	G	0.0833	1	GFM1
Chr1	109752489	0.900653	A	G	A	0.0833	1	GFM1
Chr1	109828249	0.705882	T	C	T	0	0.75	RSRC1
Chr1	110630257	0.721863	T	C	T	0.1	0.875	.
Chr1	110657680	0.75	C	T	C	0.2	1	.
Chr1	111068436	0.78125	A	C	A	0	0.8	VEPH1
Chr1	111478699	0.705882	T	C	T	0.25	1	ENSBTAG00000018009
Chr1	111932739	0.721863	G	A	G	0.1	0.875	.
Chr1	112226227	0.721863	T	C	T	0.1	0.875	KCNAB1
Chr1	112444195	0.705882	T	C	T	0.25	1	KCNAB1
Chr1	113957300	0.705882	G	A	G	0	0.75	.
Chr1	114177012	0.713533	C	T	C	0	0.75	GPR149
Chr1	114291846	0.78125	G	A	G	0.2	1	.
Chr1	114296990	0.899188	G	T	G	0.1	1	ARHGEF26
Chr1	114414472	0.771763	G	A	G	0	0.75	ARHGEF26
Chr1	114414478	0.771763	C	T	C	0	0.75	ARHGEF26
Chr1	114414485	0.771763	T	C	T	0	0.75	ARHGEF26
Chr1	114538866	0.704097	T	C	T	0	0.6667	.
Chr1	114540803	0.70178	C	A	C	0	0.7	.
Chr1	114541538	0.749592	T	G	T	0	0.75	.
Chr1	114541551	0.749592	A	T	A	0	0.75	.
Chr1	114545453	0.749592	G	A	G	0	0.75	.
Chr1	114545482	0.771763	T	C	T	0	0.75	.
Chr1	114578822	0.705882	A	G	A	0	0.75	.
Chr1	114578848	0.749592	A	G	A	0	0.75	.
Chr1	114580925	0.70178	C	T	C	0	0.7	.
Chr1	114580967	0.70178	T	G	T	0	0.7	.
Chr1	114621181	0.749592	T	C	T	0	0.75	.
Chr1	114703092	0.72028	C	A	C	0.2	1	.
Chr1	114703094	0.721863	C	A	C	0.1	0.875	.
Chr1	114776071	0.704097	A	G	A	0	0.6667	.
Chr1	114783140	0.70178	C	T	T	1	0.3	.
Chr1	114783147	0.771763	A	G	G	1	0.25	.
Chr1	114803324	0.7	C	G	G	0.9167	0.1667	.
Chr1	114910259	0.804949	G	A	G	0.1667	1	.
Chr1	114914669	0.764706	T	C	T	0.1667	1	.
Chr1	114918318	0.804949	T	C	T	0.1667	1	.
Chr1	114918319	0.804949	G	A	G	0.1667	1	.
Chr1	114918326	0.804949	C	T	C	0.1667	1	.
Chr1	114918347	0.713533	G	A	G	0.25	1	.
Chr1	114918360	0.713533	A	T	A	0.25	1	.
Chr1	114919055	0.764706	C	T	C	0.1667	1	.
Chr1	114919149	0.786925	A	G	A	0.1667	1	.
Chr1	114919154	0.786925	G	A	G	0.1667	1	.
Chr1	114929311	0.857143	T	C	T	0.125	1	.
Chr1	114934268	0.72028	C	T	C	0.2	1	.
Chr1	114935289	0.759247	A	G	A	0.2	1	.
Chr1	114935291	0.759247	G	A	G	0.2	1	.
Chr1	114969043	0.857143	T	C	T	0.125	1	.
Chr1	114980807	0.857143	G	A	G	0.125	1	.
Chr1	115008944	0.731544	T	C	T	0	0.6667	.
Chr1	115009951	0.722222	T	G	T	0	0.75	.
Chr1	115009970	0.722222	C	T	C	0	0.75	.
Chr1	115009985	0.830161	A	C	A	0	0.8333	.
Chr1	115009995	0.830161	A	G	A	0	0.8333	.
Chr1	115010008	0.830161	C	T	C	0	0.8333	.
Chr1	115011000	0.830161	G	A	G	0	0.8333	.
Chr1	115011047	1	T	C	T	0	1	.
Chr1	115011112	0.704097	T	C	T	0	0.6667	.
Chr1	115012263	0.868687	T	G	T	0	0.8333	.
Chr1	115012458	0.75	G	A	G	0	0.8	.
Chr1	115012502	0.886395	G	T	G	0	0.875	.
Chr1	115014004	0.771763	G	C	G	0	0.75	.
Chr1	115015370	0.7	T	A	T	0.0833	0.8333	.
Chr1	115018231	0.704097	A	G	A	0	0.6667	.
Chr1	115022675	0.771763	G	T	G	0	0.75	.
Chr1	115022746	0.873505	T	C	T	0	0.875	.
Chr1	115022779	0.704097	G	C	G	0	0.6667	.
Chr1	115023352	0.852002	T	G	T	0	0.8333	.
Chr1	115023538	0.830161	G	A	G	0	0.8333	.
Chr1	115023809	0.830161	G	C	G	0	0.8333	.
Chr1	115028647	0.835507	T	G	T	0.125	1	.
Chr1	115033231	0.859813	C	T	C	0.1	1	.
Chr1	115040604	0.704097	G	A	G	0	0.6667	.
Chr1	115040652	0.704097	T	A	T	0	0.6667	.
Chr1	115041130	0.852002	C	T	C	0	0.8333	.
Chr1	115041136	0.852002	C	A	C	0	0.8333	.
Chr1	115042144	0.852002	A	G	A	0	0.8333	.
Chr1	115042202	0.721863	G	A	G	0.1	0.875	.
Chr1	115042631	0.722222	T	C	T	0	0.75	.
Chr1	115044574	0.873505	T	C	T	0	0.875	.
Chr1	115044690	0.704097	C	T	C	0	0.6667	.
Chr1	115044695	0.704097	A	C	A	0	0.6667	.
Chr1	115047824	0.8	G	T	G	0.1667	1	.
Chr1	115054061	0.886395	G	T	G	0	0.875	.
Chr1	115066200	0.830161	G	A	G	0	0.8333	.
Chr1	115072680	0.830161	T	C	T	0	0.8333	.
Chr1	115073231	1	G	C	G	0	1	.
Chr1	115073947	0.830161	G	T	G	0	0.8333	.
Chr1	115073950	0.830161	T	C	T	0	0.8333	.
Chr1	115087986	0.873505	G	A	G	0	0.875	.
Chr1	115143688	0.771763	C	T	T	1	0.25	.
Chr1	115148862	0.830161	A	G	A	0	0.8333	.
Chr1	115157417	0.78166	G	C	G	0.1	0.9167	.
Chr1	115167861	0.705882	T	C	C	1	0.25	.
Chr1	115167970	1	T	C	C	1	0	.
Chr1	115184306	0.835507	A	G	A	0.125	1	.
Chr1	115199106	0.749592	C	G	C	0.25	1	.
Chr1	115200080	0.873505	C	T	C	0.125	1	.
Chr1	115202451	0.888889	G	A	G	0.1	1	.
Chr1	115204022	0.78125	T	C	T	0.2	1	.
Chr1	115211286	0.711111	G	A	G	0.25	1	.
Chr1	115230195	0.886395	C	T	C	0.125	1	.
Chr1	115230273	0.873505	C	T	C	0.125	1	.
Chr1	115241093	0.752871	A	T	A	0.125	0.9167	.
Chr1	115253094	0.704097	T	C	T	0	0.6667	.
Chr1	115271531	0.852002	C	A	A	1	0.1667	.
Chr1	115355588	0.799357	A	G	A	0.2	1	.
Chr1	115357704	0.835507	T	A	T	0	0.875	.
Chr1	115362891	0.711111	A	G	A	0.25	1	.
Chr1	115372405	0.711111	A	T	A	0.25	1	.
Chr1	115386910	0.710526	G	A	A	0.9167	0.1667	.
Chr1	115394053	0.835507	G	A	G	0	0.875	.
Chr1	115432930	0.799357	T	C	T	0.2	1	.
Chr1	115436281	0.835507	T	C	T	0.125	1	.
Chr1	115447533	0.721863	A	G	A	0.1	0.875	.
Chr1	115467751	0.721863	A	G	A	0.125	0.9	.
Chr1	115545976	0.852002	G	A	G	0	0.8333	.
Chr1	115548541	0.857143	A	G	A	0	0.875	.
Chr1	115555580	0.731544	C	T	T	1	0.3333	.
Chr1	115629744	0.756098	C	T	C	0.1	0.9	.
Chr1	115682943	0.890411	A	C	A	0.0833	1	.
Chr1	115684177	0.75	A	G	A	0.2	1	.
Chr1	115734887	0.859813	G	T	G	0.1	1	.
Chr1	115738119	0.764706	C	T	C	0.1667	1	.
Chr1	115754518	0.736264	T	A	T	0.25	1	.
Chr1	115754545	0.736264	A	G	A	0.25	1	.
Chr1	115754547	0.736264	C	A	C	0.25	1	.
Chr1	115992866	0.859813	G	C	C	0.9	0	.
Chr1	116103064	0.857143	C	T	C	0.125	1	.
Chr1	116113073	0.877637	A	C	A	0.0833	1	.
Chr1	116116113	0.786925	G	A	G	0.1667	1	.
Chr1	116207191	0.73161	T	C	C	0.8	0	.
Chr1	116350357	0.835507	T	C	T	0.125	1	MBNL1
Chr1	116358864	0.8	G	A	G	0.1667	1	MBNL1
Chr1	116373329	0.705882	A	C	C	1	0.25	MBNL1
Chr1	116693195	0.721863	T	C	T	0.125	0.9	.
Chr1	117277029	0.759247	T	G	G	1	0.2	.
Chr1	117287752	0.764706	G	A	G	0	0.8333	.
Chr1	117289389	0.78166	A	G	A	0.1	0.9167	.
Chr1	117344803	0.7	G	A	A	0.8333	0.0833	.
Chr1	117382438	0.731544	G	T	T	1	0.3333	.
Chr1	117395800	0.749592	T	C	C	1	0.25	.
Chr1	117448798	0.830161	G	A	A	1	0.1667	.
Chr1	117531490	0.830161	C	T	C	0	0.8333	.
Chr1	117605334	0.705882	C	T	C	0	0.75	MED12L P2RY12
Chr1	117734427	0.705882	T	C	T	0	0.75	MED12L
Chr1	117747864	0.75	A	C	A	0	0.8	MED12L
Chr1	117829536	0.756098	A	G	A	0.1	0.9	MED12L GPR171
Chr1	117833759	0.705882	C	T	T	1	0.25	MED12L GPR171
Chr1	117834125	1	A	G	G	1	0	MED12L GPR171
Chr1	117835424	0.756098	A	G	G	0.9	0.1	MED12L GPR171
Chr1	117838706	0.705882	A	G	A	0	0.75	MED12L
Chr1	117839213	0.756098	A	T	A	0.1	0.9	MED12L
Chr1	117841165	0.8	T	C	C	1	0.1667	MED12L
Chr1	117846529	0.78166	T	C	T	0.0833	0.9	MED12L
Chr1	117846821	0.78166	C	T	C	0.0833	0.9	MED12L
Chr1	117850158	0.7	C	G	C	0.0833	0.8333	MED12L
Chr1	117855647	0.7	C	T	C	0.0833	0.8333	MED12L
Chr1	117862728	0.757576	G	T	G	0.1667	1	MED12L
Chr1	117867938	1	C	A	A	1	0	MED12L
Chr1	117893846	0.82	C	G	C	0.1667	1	MED12L
Chr1	117906697	0.7	T	G	T	0.1667	0.9167	MED12L
Chr1	117917471	0.7	T	C	T	0.1667	0.9167	MED12L
Chr1	117925088	0.899188	G	A	G	0.1	1	MED12L
Chr1	117925092	0.773585	G	T	G	0.2	1	MED12L
Chr1	117927913	0.8	G	A	G	0.1667	1	MED12L
Chr1	117940634	0.7	G	C	C	0.9167	0.1667	MED12L
Chr1	117941135	0.752871	A	G	G	0.9167	0.125	MED12L
Chr1	117941191	0.752871	C	T	T	0.9167	0.125	MED12L
Chr1	117941604	0.876134	T	C	T	0.1	1	MED12L
Chr1	117942033	0.899188	A	G	A	0.1	1	MED12L
Chr1	117942141	0.7	T	C	T	0.1667	0.9167	MED12L
Chr1	117942144	0.7	T	C	T	0.1667	0.9167	MED12L
Chr1	117942265	0.7	G	A	G	0.1667	0.9167	MED12L
Chr1	117942404	0.7	A	G	A	0.1667	0.9167	MED12L
Chr1	117942491	0.803279	A	T	A	0.0833	0.9167	MED12L
Chr1	117942858	0.888889	A	G	A	0.1	1	MED12L
Chr1	117942867	0.888889	T	A	T	0.1	1	MED12L
Chr1	117942877	0.888889	T	G	T	0.1	1	MED12L
Chr1	117942907	0.75	G	A	G	0.2	1	MED12L
Chr1	117943220	0.888889	T	G	T	0.1	1	MED12L
Chr1	117943585	0.82	T	G	T	0.1667	1	MED12L
Chr1	117943709	0.7	A	C	A	0.1667	0.9167	MED12L
Chr1	117943996	0.82	A	C	A	0.1667	1	MED12L
Chr1	117944065	0.82	T	C	T	0.1667	1	MED12L
Chr1	117944134	0.733333	A	T	A	0.25	1	MED12L
Chr1	117944136	0.733333	T	C	T	0.25	1	MED12L
Chr1	117944147	0.733333	G	A	G	0.25	1	MED12L
Chr1	117944221	0.733333	A	G	A	0.25	1	MED12L
Chr1	117944243	0.733333	G	T	G	0.25	1	MED12L
Chr1	117944494	0.7	A	G	A	0.1667	0.9167	MED12L
Chr1	117944569	0.7	A	G	A	0.1667	0.9167	MED12L
Chr1	117944756	0.7	A	G	A	0.1667	0.9167	MED12L
Chr1	117944853	0.7	T	C	T	0.1667	0.9167	MED12L
Chr1	117945793	0.773585	C	T	C	0	0.8	MED12L
Chr1	117945810	0.773585	C	T	C	0	0.8	MED12L
Chr1	117946516	0.7	T	G	T	0.1667	0.9167	MED12L
Chr1	117946542	0.7	T	C	T	0.1667	0.9167	MED12L
Chr1	117946715	0.82	A	G	A	0.1667	1	MED12L
Chr1	117947846	0.7	C	T	C	0.1667	0.9167	MED12L
Chr1	117947851	0.7	C	G	C	0.1667	0.9167	MED12L
Chr1	117947912	0.7	C	A	C	0.1667	0.9167	MED12L
Chr1	117948058	0.7	T	C	T	0.1667	0.9167	MED12L
Chr1	117948172	0.711111	T	C	T	0.25	1	MED12L
Chr1	117948308	0.82	T	C	T	0.1667	1	MED12L
Chr1	117952021	0.711111	C	T	C	0.25	1	MED12L
Chr1	117961816	0.8	G	T	G	0.1667	1	.
Chr1	117962318	0.75	A	T	A	0.2	1	.
Chr1	117975297	0.781022	G	A	G	0.1667	1	.
Chr1	118122493	0.721863	A	T	A	0.1	0.875	CLRN1
Chr1	118122522	0.721863	C	T	C	0.1	0.875	CLRN1
Chr1	118194724	0.710526	C	A	A	0.9167	0.1667	MINDY4B
Chr1	118631432	0.705882	A	G	A	0.25	1	TSC22D2
Chr1	118904646	0.70178	G	A	G	0	0.7	.
Chr1	118905353	0.731544	C	G	C	0	0.6667	.
Chr1	118906176	0.722222	T	C	T	0	0.75	.
Chr1	118924333	0.721863	T	C	C	0.9	0.125	.
Chr1	119163252	0.721863	T	C	T	0.1	0.875	RNF13
Chr1	119531217	0.876134	T	C	T	0.1	1	WWTR1
Chr1	119542682	0.876134	T	G	T	0.1	1	WWTR1
Chr1	119551859	0.721863	C	T	C	0.1	0.875	WWTR1
Chr1	119582275	0.859813	A	G	A	0.1	1	WWTR1
Chr1	119583743	0.835507	G	C	G	0.125	1	.
Chr1	119650782	0.721863	A	G	A	0.1	0.875	.
Chr1	119655669	0.721863	G	A	G	0.125	0.9	.
Chr1	119655720	0.752871	C	G	C	0.125	0.9167	.
Chr1	119655729	0.752871	A	G	A	0.125	0.9167	.
Chr1	119669562	0.7	C	A	C	0.1667	0.9167	.
Chr1	119888888	0.75	C	T	C	0.2	1	.
Chr1	120168323	0.78125	C	T	C	0	0.8	.
Chr1	120559353	0.72028	C	T	C	0.2	1	AGTR1
Chr1	120666972	0.721863	T	C	T	0.1	0.875	AGTR1
Chr1	120705416	0.857143	G	A	G	0.125	1	AGTR1
Chr1	120773919	0.721863	T	C	T	0.1	0.875	AGTR1
Chr1	120774394	0.876134	C	G	C	0.1	1	AGTR1
Chr1	120778118	0.835507	C	A	C	0.125	1	AGTR1
Chr1	120778203	0.78125	C	T	C	0.2	1	AGTR1
Chr1	120778217	0.78125	C	T	C	0.2	1	AGTR1
Chr1	120778377	0.835507	G	A	G	0.125	1	AGTR1
Chr1	121126141	0.736264	A	G	A	0.25	1	.
Chr1	121129794	0.756098	C	T	C	0.1	0.9	.
Chr1	121130337	0.752871	T	C	T	0.125	0.9167	.
Chr1	121130365	0.752871	C	T	C	0.125	0.9167	.
Chr1	121130485	0.752871	C	T	C	0.125	0.9167	.
Chr1	121130531	0.752871	C	T	C	0.125	0.9167	.
Chr1	121134925	0.710526	A	G	A	0.1667	0.9167	.
Chr1	121425136	0.73161	A	C	A	0.2	1	.
Chr1	122303907	0.7	C	T	T	0.9167	0.1667	.
Chr1	122444522	0.721863	A	G	A	0.1	0.875	.
Chr1	122444618	0.721863	T	C	T	0.1	0.875	.
Chr1	122444928	0.721863	T	G	T	0.1	0.875	.
Chr1	122452099	0.721863	A	G	A	0.1	0.875	.
Chr1	122452117	0.721863	G	A	G	0.1	0.875	.
Chr1	122710116	0.859813	T	C	T	0.1	1	.
Chr1	122795889	0.75	T	C	T	0.2	1	.
Chr1	122825439	0.721863	C	T	C	0.1	0.875	PLSCR5
Chr1	122825555	0.756098	A	C	A	0.1	0.9	PLSCR5
Chr1	122915088	0.75	T	G	T	0.2	1	PLSCR2
Chr1	123820297	0.857143	G	T	G	0.125	1	.
Chr1	123821026	0.721863	A	G	A	0.125	0.9	.
Chr1	123825999	0.721863	T	G	T	0.1	0.875	.
Chr1	123826253	0.721863	C	G	C	0.125	0.9	.
Chr1	123837382	1	T	C	T	0	1	.
Chr1	123848614	0.756098	C	T	C	0.1	0.9	.
Chr1	123848691	0.756098	T	A	T	0.1	0.9	.
Chr1	123848692	0.756098	A	T	A	0.1	0.9	.
Chr1	123849206	0.721863	C	T	C	0.1	0.875	.
Chr1	123860955	0.721863	G	A	G	0.1	0.875	.
Chr1	123860963	0.756098	C	T	C	0.1	0.9	.
Chr1	123860986	0.756098	G	A	G	0.1	0.9	.
Chr1	123861222	0.721863	T	C	T	0.125	0.9	.
Chr1	123894461	0.830161	T	G	T	0	0.8333	.
Chr1	124092242	0.705882	G	A	G	0	0.75	.
Chr1	124103676	0.704097	A	T	A	0	0.6667	.
Chr1	124107390	0.704097	C	T	C	0	0.6667	.
Chr1	124107695	0.78125	T	C	T	0	0.8	.
Chr1	124110093	0.759247	T	G	T	0	0.8	.
Chr1	124151665	0.759247	G	A	G	0	0.8	.
Chr1	124577074	0.82	T	C	T	0	0.8333	.
Chr1	124706534	0.721863	T	C	T	0.125	0.9	.
Chr1	124724195	0.756098	T	C	T	0.1	0.9	.
Chr1	124829502	0.72028	G	T	G	0.2	1	.
Chr1	124829539	0.72028	C	T	C	0.2	1	.
Chr1	124834064	0.830161	A	C	A	0.1667	1	.
Chr1	124834866	0.7	C	G	C	0.0833	0.8333	.
Chr1	124834970	0.756098	G	A	G	0.1	0.9	.
Chr1	124835052	0.876134	T	C	T	0.1	1	.
Chr1	124848455	0.759247	A	G	G	0.8	0	.
Chr1	124849085	0.859813	A	G	G	0.9	0	.
Chr1	124849138	0.73161	C	T	T	0.8	0	.
Chr1	124975901	0.859813	G	A	A	0.9	0	.
Chr1	124981099	1	C	T	T	1	0	.
Chr1	124985406	0.75	A	G	A	0	0.8	.
Chr1	124991515	0.888889	C	T	C	0.1	1	.
Chr1	126059973	0.705882	G	A	G	0.25	1	SLC9A9
Chr1	126205410	0.705882	G	A	G	0.25	1	SLC9A9
Chr1	126365759	0.710526	G	A	G	0.0833	0.8333	SLC9A9
Chr1	126374665	0.888889	A	G	G	1	0.1	SLC9A9
Chr1	126374674	0.899188	G	A	A	1	0.1	SLC9A9
Chr1	126567569	0.773585	C	A	C	0.2	1	SLC9A9
Chr1	126582737	0.731544	A	G	G	1	0.3333	SLC9A9
Chr1	126860644	0.705882	A	G	A	0.25	1	.
Chr1	127218271	0.757576	G	T	T	0.8333	0	PCOLCE2
Chr1	127218287	0.757576	G	A	A	0.8333	0	PCOLCE2
Chr1	127228351	0.72028	C	T	C	0.2	1	PCOLCE2
Chr1	127281346	0.727273	G	A	G	0.1667	1	TRPC1
Chr1	127294838	0.710526	T	C	T	0.0833	0.8333	TRPC1
Chr1	127822908	0.736264	A	C	A	0.25	1	.
Chr1	128246177	0.721863	C	G	C	0.1	0.875	.
Chr1	128371535	0.72028	C	T	C	0.2	1	RASA2
Chr1	129143108	0.704097	G	C	G	0	0.6667	.
Chr1	130295825	0.731544	A	G	G	1	0.3333	.
Chr1	130623000	0.72028	G	T	T	0.8	0	KPNA6
Chr1	130627563	0.705882	C	T	T	0.75	0	KPNA6
Chr1	130629141	0.736264	C	A	A	0.75	0	KPNA6
Chr1	131290773	0.72028	A	G	A	0.2	1	.
Chr1	131326423	0.75	A	G	A	0.2	1	.
Chr1	131326458	0.75	G	A	G	0.2	1	.
Chr1	131327225	0.773585	A	G	A	0.2	1	.
Chr1	131327919	0.72028	A	T	A	0.2	1	.
Chr1	131374916	0.721863	T	A	T	0.125	0.9	PIK3CB
Chr1	131533638	0.756098	C	A	C	0.1	0.9	.
Chr1	131591410	0.721863	G	A	G	0.125	0.9	CEP70
Chr1	131639896	0.857143	G	A	G	0	0.875	CEP70
Chr1	131651093	0.721863	T	C	T	0.1	0.875	CEP70
Chr1	131654798	0.78166	T	C	T	0.1	0.9167	CEP70
Chr1	132311456	0.704097	A	C	C	1	0.3333	.
Chr1	132312111	0.857143	A	G	G	1	0.125	.
Chr1	132312422	0.749592	C	T	T	1	0.25	.
Chr1	132312447	0.704097	A	G	G	1	0.3333	.
Chr1	132312454	0.704097	T	C	C	1	0.3333	.
Chr1	132476254	0.876134	T	C	T	0.1	1	.
Chr1	132534590	0.72028	C	T	C	0.2	1	.
Chr1	132570640	0.710526	A	C	A	0.0833	0.8333	.
Chr1	132711822	0.756098	C	T	C	0.1	0.9	.
Chr1	132755656	0.773585	G	C	G	0.2	1	.
Chr1	132755775	0.75	T	C	T	0.2	1	.
Chr1	132759690	0.72028	T	C	T	0.2	1	.
Chr1	132759695	0.72028	T	C	T	0.2	1	.
Chr1	132760483	1	A	G	A	0	1	.
Chr1	132760511	0.705882	G	A	G	0.25	1	.
Chr1	134137906	0.7	G	A	A	0.9167	0.1667	.
Chr1	134173295	0.752871	C	T	T	0.9167	0.125	.
Chr1	134207467	0.704097	T	A	A	1	0.3333	MSL2
Chr1	134208986	0.752871	T	G	G	0.9167	0.125	MSL2
Chr1	134295018	0.731544	T	C	C	1	0.3333	PPP2R3A
Chr1	134295989	0.704097	A	G	G	1	0.3333	PPP2R3A
Chr1	134300252	0.886395	T	A	A	1	0.125	PPP2R3A
Chr1	134301808	0.7	C	T	T	0.9167	0.1667	PPP2R3A
Chr1	134303873	0.868687	G	A	A	1	0.1667	PPP2R3A
Chr1	134309008	0.721863	A	G	G	0.9	0.125	PPP2R3A
Chr1	134313868	0.78125	A	G	G	1	0.2	PPP2R3A
Chr1	134315211	0.722222	C	T	T	1	0.25	PPP2R3A
Chr1	134317096	0.78166	C	T	T	0.9167	0.1	PPP2R3A
Chr1	134332268	0.7	A	G	G	0.9167	0.1667	PPP2R3A
Chr1	135027895	0.705882	T	C	C	1	0.25	.
Chr1	135032931	0.72028	C	G	C	0.2	1	.
Chr1	136132073	0.830161	G	A	G	0	0.8333	.
Chr1	136176390	0.830161	G	A	G	0	0.8333	.
Chr1	136177059	0.752871	A	G	A	0.0833	0.875	.
Chr1	136254251	0.705882	T	G	T	0	0.75	ENSBTAG00000016999
Chr1	136587388	0.75	T	C	T	0	0.8	RAB6B
Chr1	136587408	0.75	G	A	G	0	0.8	RAB6B
Chr1	136595804	0.75	A	G	G	1	0.2	RAB6B
Chr1	136603913	0.72028	C	T	C	0	0.8	RAB6B
Chr1	136617054	0.773585	C	T	C	0	0.8	RAB6B
Chr1	137951831	0.704097	A	C	C	1	0.3333	NPHP3
Chr1	137951832	0.704097	G	T	T	1	0.3333	NPHP3
Chr1	138163731	0.72028	T	G	T	0.2	1	DNAJC13
Chr1	138973170	0.877637	G	A	G	0.0833	1	.
Chr1	138991971	0.752871	T	C	T	0.0833	0.875	.
Chr1	139008087	0.721863	G	T	G	0.1	0.875	.
Chr1	139008295	0.710526	A	C	A	0.0833	0.8333	.
Chr1	139008340	0.752871	C	G	C	0.0833	0.875	.
Chr1	139030705	0.710526	T	C	T	0.0833	0.8333	.
Chr1	139043763	0.890411	T	A	T	0.0833	1	.
Chr1	139089085	0.78166	A	G	A	0.0833	0.9	.
Chr1	139094903	0.877637	G	A	G	0.0833	1	.
Chr1	139151382	0.799357	T	A	T	0	0.8	.
Chr1	139174618	0.752871	C	A	C	0.0833	0.875	.
Chr1	139174623	0.752871	A	C	A	0.0833	0.875	.
Chr1	139229996	0.859813	G	T	G	0.1	1	.
Chr1	139232855	0.731544	T	G	T	0	0.6667	.
Chr1	140226847	0.852002	C	A	C	0	0.8333	NEK11
Chr1	140317670	0.713533	C	T	T	1	0.25	NEK11
Chr1	140318624	0.722222	G	C	C	1	0.25	NEK11
Chr1	140318648	0.722222	T	C	C	1	0.25	NEK11
Chr1	140321874	0.710526	T	C	C	0.9167	0.1667	NEK11
Chr1	140628836	1	T	C	T	0	1	.
Chr1	140637196	0.704097	T	C	C	1	0.3333	.
Chr1	140644592	1	C	T	C	0	1	.
Chr1	140644593	1	G	A	A	1	0	.
Chr1	140644651	1	G	A	A	1	0	.
Chr1	140646876	0.736264	T	A	T	0	0.75	.
Chr1	140669246	0.710526	G	A	G	0.0833	0.8333	.
Chr1	140672617	0.859813	G	C	G	0	0.9	.
Chr1	140672911	1	T	C	T	0	1	.
Chr1	140673830	0.75	C	T	C	0	0.8	.
Chr1	140673946	0.736264	A	T	A	0	0.75	.
Chr1	140673997	0.705882	C	G	C	0	0.75	.
Chr1	140674029	0.705882	A	G	A	0	0.75	.
Chr1	140674039	0.736264	G	A	G	0	0.75	.
Chr1	140675782	0.711111	G	A	G	0	0.75	.
Chr1	140688045	0.78125	T	A	T	0	0.8	.
Chr1	141929508	0.75	C	T	C	0.2	1	DSCAM
Chr1	142027881	0.705882	T	C	C	1	0.25	.
Chr1	142240964	0.72028	A	G	A	0	0.8	.
Chr1	142244761	0.711111	T	C	T	0	0.75	.
Chr1	142328105	0.711111	T	C	T	0	0.75	.
Chr1	142333206	1	A	G	A	0	1	.
Chr1	142333308	0.759247	C	T	C	0	0.8	.
Chr1	142346735	0.82	C	T	C	0	0.8333	.
Chr1	142346736	0.82	A	G	A	0	0.8333	.
Chr1	142346745	0.82	G	A	G	0	0.8333	.
Chr1	142347372	0.835507	T	C	T	0	0.875	.
Chr1	142361852	0.736264	T	G	G	1	0.25	.
Chr1	142362470	0.705882	G	A	A	1	0.25	.
Chr1	142363055	0.877637	T	G	T	0.0833	1	.
Chr1	142364488	0.705882	G	A	A	1	0.25	.
Chr1	142365099	0.75	A	G	A	0	0.8	.
Chr1	142365166	0.727273	C	A	C	0	0.8333	.
Chr1	142366812	0.757576	A	G	A	0	0.8333	.
Chr1	142368111	0.75	G	A	G	0	0.8	.
Chr1	142371289	0.773585	G	A	G	0	0.8	.
Chr1	142371300	0.773585	G	C	G	0	0.8	.
Chr1	142371313	0.773585	C	T	C	0	0.8	.
Chr1	142448429	0.736264	T	C	C	1	0.25	.
Chr1	142460337	0.705882	A	C	C	1	0.25	.
Chr1	142461272	0.759247	C	T	T	1	0.2	.
Chr1	142463011	0.705882	A	G	A	0	0.75	.
Chr1	142537605	0.711111	C	A	A	1	0.25	.
Chr1	147519386	0.756098	C	A	C	0.1	0.9	.
Chr1	148144684	0.78166	A	G	A	0.0833	0.9	.
Chr1	148150541	0.704097	T	C	T	0	0.6667	.
Chr1	148154712	0.756098	A	C	A	0.1	0.9	.
Chr1	148159541	0.756098	G	A	G	0.1	0.9	.
Chr1	148159552	0.756098	C	T	C	0.1	0.9	.
Chr1	148159578	0.7	A	G	A	0.1667	0.9167	.
Chr1	148160095	0.721863	A	G	A	0.1	0.875	.
Chr1	148160629	0.756098	G	A	G	0.1	0.9	.
Chr1	149224235	0.752871	A	G	G	0.9167	0.125	.
Chr1	149559671	0.73161	T	C	C	0.8	0	.
Chr1	150768226	0.759247	A	C	A	0.2	1	HLCS
Chr1	152100676	0.721863	T	G	G	0.9	0.125	.
Chr1	152101185	0.752871	A	T	A	0.125	0.9167	.
Chr1	152371705	0.803279	A	G	G	0.9167	0.0833	.
Chr1	152376341	0.756098	T	C	T	0.1	0.9	.
Chr1	152805981	0.727273	G	T	G	0.1667	1	.
Chr1	152807983	0.727273	T	A	T	0.1667	1	.
Chr1	152968423	0.75	A	G	A	0.2	1	.
Chr1	153763677	0.888889	G	A	G	0.1	1	.
Chr1	153769377	0.722222	C	T	C	0.25	1	.
Chr1	153769522	0.73161	T	C	T	0.2	1	.
Chr1	153775891	0.749592	T	C	T	0.25	1	.
Chr1	153790636	0.803279	G	T	T	0.9167	0.0833	.
Chr1	153805781	0.78125	G	C	G	0	0.8	.
Chr1	153892237	0.731544	T	C	C	1	0.3333	.
Chr1	153893231	0.70178	A	G	G	1	0.3	.
Chr1	153910004	0.70178	G	A	A	1	0.3	.
Chr1	154452814	0.704097	G	C	C	1	0.3333	ANKRD28
Chr1	154458080	0.859813	A	C	A	0	0.9	ANKRD28
Chr1	154480975	0.771763	T	C	T	0	0.75	ANKRD28
Chr1	154911473	0.868687	T	C	T	0	0.8333	.
Chr1	155417330	0.78166	A	T	A	0.0833	0.9	.
Chr1	155420291	0.78166	G	A	G	0.0833	0.9	.
Chr1	156171570	0.886395	C	A	A	1	0.125	TBC1D5
Chr1	156171577	0.886395	G	A	A	1	0.125	TBC1D5
Chr1	156293662	0.73161	C	T	T	0.8	0	TBC1D5
Chr1	156350810	0.731544	C	A	C	0	0.6667	.
Chr1	156597077	0.759247	G	A	A	0.8	0	.
Chr1	156599512	0.713533	A	G	G	0.75	0	.
Chr1	156602373	0.759247	T	G	G	0.8	0	.
Chr1	156602424	0.804949	A	G	G	0.8333	0	.
Chr1	156602447	0.786925	A	G	G	0.8333	0	.
Chr1	156602468	0.786925	C	T	T	0.8333	0	.
Chr1	156602469	0.786925	C	G	G	0.8333	0	.
Chr1	156602631	0.756098	T	C	C	0.9	0.1	.
Chr1	157306789	0.764706	G	C	G	0.1667	1	.
Chr1	157308456	0.859813	G	A	A	0.9	0	.
Chr1	157314673	0.78166	G	T	G	0.0833	0.9	.
Chr1	157322430	0.7	C	T	T	0.9167	0.1667	.
Chr1	157322706	0.835507	C	A	C	0.125	1	.
Chr1	157380951	0.78125	A	G	A	0.2	1	.
Chr1	157390373	0.756098	T	G	T	0.1	0.9	.
Chr1	157582181	0.756098	G	A	G	0.1	0.9	.
Chr2	327612	0.857143	A	C	A	0.125	1	.
Chr2	345994	0.759247	C	G	C	0.2	1	.
[truncated: 9,910 more rows]

## Sheet: Table S3
Table S3. The results of region-based Fst analysis.
CHROM	BIN_START	BIN_END	N_VARIANTS	WEIGHTED_FST	MEAN_FST	Gene	EnsemblID	Human gene name
12	38850001	38900000	788	0.537743	0.365544
5	42250001	42300000	630	0.530587	0.398235
12	83250001	83300000	583	0.528559	0.397814	SLC10A2	ENSBTAG00000005925	SLC10A2
1	60875001	60925000	379	0.528084	0.343656	GAP43	ENSBTAG00000006451	GAP43
5	31025001	31075000	79	0.519091	0.287475	ARF3 FKBP11 CCDC65	ENSBTAG00000015828 ENSBTAG00000015825	CCDC65 FKBP11
1	117900001	117950000	199	0.518882	0.262496	MED12L	ENSBTAG00000021703	MED12L
1	117925001	117975000	200	0.517945	0.260477	MED12L	ENSBTAG00000021703
5	29225001	29275000	451	0.516731	0.313615	ATF1	ENSBTAG00000024765 ENSBTAG00000018131	ATF1
5	30950001	31000000	70	0.516097	0.254538	KMT2D bta-mir-2426 MIR2426 PRKAG1 DDN	ENSBTAG00000014429 ENSBTAG00000044736 ENSBTAG00000014426 ENSBTAG00000014424	DDN PRKAG1 KMT2D
5	42225001	42275000	716	0.506658	0.366301
2	75025001	75075000	383	0.50577	0.319213
1	60850001	60900000	313	0.504182	0.318801	GAP43	ENSBTAG00000006451	GAP43
5	33475001	33525000	574	0.500173	0.295465
5	29200001	29250000	453	0.4989	0.265911		ENSBTAG00000024765
12	38875001	38925000	543	0.496647	0.294879
5	31000001	31050000	64	0.492882	0.260611	WNT1 WNT10B ARF3 FKBP11	ENSBTAG00000015364 ENSBTAG00000015347 ENSBTAG00000015828	WNT10B WNT1 FKBP11
5	41325001	41375000	315	0.489049	0.316542	SLC2A13	ENSBTAG00000043962	SLC2A13
5	30925001	30975000	47	0.489044	0.257329	KMT2D bta-mir-2426 MIR2426 PRKAG1	ENSBTAG00000014429 ENSBTAG00000044736 ENSBTAG00000014426	PRKAG1 KMT2D
12	38825001	38875000	644	0.488964	0.27238
1	64925001	64975000	83	0.48742	0.255768	ADPRH PLA1A	ENSBTAG00000009391 ENSBTAG00000009392	ADPRH PLA1A
5	30975001	31025000	84	0.485224	0.244675	PRKAG1 DDN WNT1 WNT10B ARF3	ENSBTAG00000014426 ENSBTAG00000014424 ENSBTAG00000015364 ENSBTAG00000015347	DDN PRKAG1 WNT10B WNT1
1	65050001	65100000	364	0.47978	0.283419	MAATS1	ENSBTAG00000001293	MAATS1
5	42275001	42325000	607	0.478386	0.36435
12	60700001	60750000	410	0.478141	0.29682
1	65025001	65075000	445	0.471908	0.297092	COX17 MAATS1	ENSBTAG00000002182 ENSBTAG00000001293	MAATS1 COX17
10	48625001	48675000	423	0.470986	0.278784
2	75050001	75100000	469	0.469558	0.251819
5	33450001	33500000	566	0.468278	0.241023
9	76275001	76325000	381	0.462333	0.316514
5	30900001	30950000	76	0.459803	0.247384	RHEBL1 KMT2D	ENSBTAG00000006557 ENSBTAG00000014429	RHEBL1 KMT2D
16	78125001	78175000	382	0.45864	0.340428	CRB1	ENSBTAG00000008944	CRB1
5	43825001	43875000	371	0.458514	0.263639	MYRFL	ENSBTAG00000014829	MYRFL
16	78550001	78600000	394	0.453341	0.287163		ENSBTAG00000037661	DENND1B
14	16775001	16825000	328	0.450755	0.303178	ZNF572
16	78450001	78500000	466	0.450424	0.266634		ENSBTAG00000012433 ENSBTAG00000037661	DENND1B DENND1B
16	78750001	78800000	221	0.447981	0.266899	LHX9	ENSBTAG00000013499	LHX9
16	78425001	78475000	386	0.443294	0.279943		ENSBTAG00000012433	DENND1B
5	31050001	31100000	106	0.443092	0.17821	FKBP11 CCDC65 RND1	ENSBTAG00000015828 ENSBTAG00000015825 ENSBTAG00000018773	CCDC65 FKBP11 RND1
9	76300001	76350000	415	0.442591	0.277462
5	41350001	41400000	396	0.435036	0.170692	SLC2A13	ENSBTAG00000043962	SLC2A13
5	42300001	42350000	480	0.433744	0.279511
12	83225001	83275000	604	0.431454	0.318778	SLC10A2	ENSBTAG00000005925	SLC10A2
26	26725001	26775000	442	0.428945	0.273067
5	31075001	31125000	74	0.427587	0.160717	RND1 DDX23 CACNB3	ENSBTAG00000018773 ENSBTAG00000021810 ENSBTAG00000021808	RND1 CACNB3 DDX23
5	29475001	29525000	229	0.426713	0.253278	DIP2B	ENSBTAG00000005246	DIP2B
5	33350001	33400000	313	0.426611	0.26964
16	78525001	78575000	346	0.426063	0.228677		ENSBTAG00000037661	DENND1B
12	60725001	60775000	429	0.425165	0.252192
14	16800001	16850000	273	0.424507	0.259672	RF00001	ENSBTAG00000029569	RNA5SP62
14	12775001	12825000	492	0.42029	0.247333		ENSBTAG00000045200
26	32875001	32925000	462	0.420038	0.281482
5	42200001	42250000	665	0.418156	0.296268
9	1625001	1675000	561	0.416702	0.245194
15	3575001	3625000	757	0.413743	0.274789
1	64900001	64950000	116	0.412699	0.208287	CD80 ADPRH PLA1A	ENSBTAG00000018059 ENSBTAG00000009391 ENSBTAG00000009392	ADPRH PLA1A CD80
5	5000001	5050000	361	0.410539	0.241291	GLIPR1 KRR1	ENSBTAG00000011590 ENSBTAG00000011591	GLIPR1 KRR1
9	1600001	1650000	564	0.410408	0.215076
5	30275001	30325000	139	0.409917	0.220917	TMBIM6 FMNL3	ENSBTAG00000018588 ENSBTAG00000016593	FMNL3 TMBIM6
9	83800001	83850000	795	0.409756	0.293778
1	93700001	93750000	304	0.409171	0.259803	NLGN1
18	56725001	56775000	158	0.409075	0.300164	IL4I1 NUP62 ATF5 VRK3	ENSBTAG00000005766 ENSBTAG00000003457 ENSBTAG00000016997 ENSBTAG00000005367	ATF5 VRK3 IL4I1
5	29500001	29550000	153	0.40881	0.224603	DIP2B	ENSBTAG00000005246	DIP2B
4	48600001	48650000	246	0.408776	0.22961	COG5	ENSBTAG00000005526	COG5
1	65975001	66025000	110	0.408546	0.232089	HGD RABL3	ENSBTAG00000015895 ENSBTAG00000015898	HGD RABL3
26	32850001	32900000	478	0.407694	0.24366
1	60825001	60875000	299	0.406708	0.16526	GAP43	ENSBTAG00000006451	GAP43
5	38300001	38350000	231	0.403685	0.277102	PRICKLE1 RF00100	ENSBTAG00000008596 ENSBTAG00000043639	PRICKLE1
5	33375001	33425000	231	0.403161	0.209354
4	48625001	48675000	234	0.40284	0.201375	COG5	ENSBTAG00000005526	COG5
5	43800001	43850000	227	0.402394	0.247559	MYRFL	ENSBTAG00000014829	MYRFL
1	104075001	104125000	655	0.40237	0.299177
5	43850001	43900000	328	0.401726	0.149232	MYRFL RAB3IP	ENSBTAG00000014829 ENSBTAG00000031950	MYRFL RAB3IP
24	47100001	47150000	359	0.399935	0.241503
12	69200001	69250000	380	0.394343	0.267294	GPC6
5	4975001	5025000	445	0.393502	0.225428	GLIPR1 KRR1	ENSBTAG00000011590 ENSBTAG00000011591	GLIPR1 KRR1
18	56700001	56750000	211	0.393284	0.245721	IL4I1 NUP62 ATF5 VRK3	ENSBTAG00000005766 ENSBTAG00000003457 ENSBTAG00000016997 ENSBTAG00000005367	ATF5 VRK3 IL4I1
1	68125001	68175000	422	0.391664	0.202989	SEC22A	ENSBTAG00000014797	SEC22A
17	25275001	25325000	565	0.391558	0.257415
23	26050001	26100000	841	0.391143	0.255805
5	33500001	33550000	365	0.389604	0.167258
5	33125001	33175000	564	0.388806	0.229055
1	65950001	66000000	153	0.388676	0.16214	HGD RABL3	ENSBTAG00000015895 ENSBTAG00000015898	HGD RABL3
3	56425001	56475000	271	0.388671	0.154158
16	78400001	78450000	197	0.388643	0.212588		ENSBTAG00000012433	DENND1B
17	33900001	33950000	205	0.388456	0.204007
16	78475001	78525000	217	0.387705	0.166525		ENSBTAG00000037661	DENND1B
1	60900001	60950000	356	0.387478	0.177625	GAP43	ENSBTAG00000006451	GAP43
10	50425001	50475000	411	0.386501	0.228193
5	52800001	52850000	420	0.386487	0.249987		ENSBTAG00000040344
9	83825001	83875000	572	0.386432	0.25459
1	104050001	104100000	863	0.386386	0.290786
15	61000001	61050000	736	0.385485	0.2627
24	47075001	47125000	399	0.383623	0.24294
5	33100001	33150000	302	0.382962	0.207627		ENSBTAG00000038027
5	33325001	33375000	257	0.381864	0.205616	PCED1B AMIGO2	ENSBTAG00000011838 ENSBTAG00000002025	AMIGO2 PCED1B
16	78375001	78425000	283	0.381317	0.189206		ENSBTAG00000012433	DENND1B
26	26700001	26750000	314	0.380629	0.254504
17	25300001	25350000	351	0.379173	0.224377
5	29450001	29500000	238	0.379136	0.207052	DIP2B	ENSBTAG00000005246	DIP2B
26	32900001	32950000	331	0.378825	0.265039
9	83775001	83825000	678	0.378618	0.263212
5	42500001	42550000	669	0.376795	0.274391	CPNE8	ENSBTAG00000020914	CPNE8
1	64825001	64875000	186	0.376286	0.200409	TMEM39A POGLUT1 TIMMDC1	ENSBTAG00000000213 ENSBTAG00000008562 ENSBTAG00000012581	TMEM39A POGLUT1 TIMMDC1
1	100000001	100050000	309	0.374102	0.24137
21	47950001	48000000	278	0.372131	0.212937		ENSBTAG00000000655	MIPOL1
6	110450001	110500000	653	0.3718	0.25805	CLNK	ENSBTAG00000038340	CLNK
5	32650001	32700000	64	0.37148	0.228893	HDAC7 SLC48A1 RAPGEF3	ENSBTAG00000026819 ENSBTAG00000032331 ENSBTAG00000006828	RAPGEF3 HDAC7 SLC48A1
12	60675001	60725000	275	0.370416	0.179179
1	64850001	64900000	196	0.370291	0.174287	POGLUT1 TIMMDC1 CD80	ENSBTAG00000008562 ENSBTAG00000012581 ENSBTAG00000018059	POGLUT1 TIMMDC1 CD80
10	48650001	48700000	534	0.369455	0.214113
5	30250001	30300000	128	0.369375	0.203956	NCKAP5L bta-mir-2425 MIR2425 TMBIM6	ENSBTAG00000004851 ENSBTAG00000045023 ENSBTAG00000018588	NCKAP5L TMBIM6
17	43075001	43125000	609	0.369318	0.263228	GLRB	ENSBTAG00000021764	GLRB
10	34400001	34450000	291	0.367859	0.192978
16	77150001	77200000	242	0.36737	0.290769	PLXNA2	ENSBTAG00000001173	PLXNA2
1	65000001	65050000	264	0.366993	0.184715	POPDC2 COX17	ENSBTAG00000005604 ENSBTAG00000002182	COX17 POPDC2
21	32525001	32575000	269	0.365548	0.251988
1	68850001	68900000	427	0.364798	0.251351	CCDC14	ENSBTAG00000000566	CCDC14
5	67125001	67175000	331	0.364537	0.191205	RF00003	ENSBTAG00000036562	RNU1-76P
12	69175001	69225000	477	0.364402	0.27087	GPC6
10	50450001	50500000	387	0.363708	0.197439
1	101300001	101350000	675	0.363039	0.223859
6	110475001	110525000	476	0.361803	0.206814	CLNK	ENSBTAG00000038340	CLNK
26	51475001	51525000	154	0.361751	0.278342	JAKMIP3 DPYSL4	ENSBTAG00000000951 ENSBTAG00000017780	JAKMIP3 DPYSL4
8	100500001	100550000	271	0.361357	0.266733	EPB41L4B	ENSBTAG00000017063	EPB41L4B
5	33900001	33950000	477	0.360734	0.226519		ENSBTAG00000046501
5	41225001	41275000	266	0.35959	0.122425	SLC2A13	ENSBTAG00000043962	SLC2A13
4	48650001	48700000	261	0.359493	0.141461	COG5	ENSBTAG00000005526	COG5
12	24925001	24975000	112	0.359375	0.187817	SERTM1	ENSBTAG00000046386	SERTM1
28	33800001	33850000	159	0.35931	0.206819	DLG5	ENSBTAG00000013187	DLG5
3	104950001	105000000	275	0.359133	0.221149
1	68100001	68150000	491	0.358748	0.226188	PDIA5	ENSBTAG00000018877	PDIA5
1	93850001	93900000	309	0.358346	0.250121	NLGN1
5	42475001	42525000	456	0.358042	0.222491	CPNE8	ENSBTAG00000020914	CPNE8
5	32625001	32675000	38	0.357558	0.277678	HDAC7 SLC48A1	ENSBTAG00000026819 ENSBTAG00000032331	HDAC7 SLC48A1
1	115000001	115050000	434	0.356783	0.223259
15	1300001	1350000	764	0.355291	0.220333
21	32550001	32600000	150	0.355135	0.210076	RCN2	ENSBTAG00000015780	RCN2
16	78725001	78775000	346	0.355019	0.243535
25	15350001	15400000	520	0.35396	0.235966
5	32975001	33025000	470	0.353736	0.212644
26	32825001	32875000	498	0.353597	0.19989
16	78575001	78625000	256	0.353482	0.185614		ENSBTAG00000037661	DENND1B
1	97875001	97925000	255	0.353389	0.176813	PRKCI RF00004	ENSBTAG00000001403 ENSBTAG00000043872	PRKCI
7	44575001	44625000	219	0.352324	0.255075	PLPP2 MIER2	ENSBTAG00000000717 ENSBTAG00000019767	PLPP2 MIER2
1	64875001	64925000	159	0.352052	0.155818	TIMMDC1 CD80	ENSBTAG00000012581 ENSBTAG00000018059	TIMMDC1 CD80
1	64950001	65000000	102	0.351954	0.142573	PLA1A	ENSBTAG00000009392	PLA1A
1	68150001	68200000	488	0.351855	0.191126	SEC22A	ENSBTAG00000014797	SEC22A
5	42525001	42575000	528	0.350645	0.226441	CPNE8	ENSBTAG00000020914	CPNE8
21	28425001	28475000	431	0.350426	0.180415
3	104850001	104900000	441	0.349971	0.238008
15	55825001	55875000	464	0.349936	0.274098	MARK1	ENSBTAG00000046149 ENSBTAG00000000628	MARK1 MOGAT2
1	105175001	105225000	744	0.349263	0.250675
16	78100001	78150000	730	0.34905	0.252757	CRB1	ENSBTAG00000008944	CRB1
1	88600001	88650000	280	0.348908	0.238572	ZMAT3	ENSBTAG00000012463	ZMAT3
1	93825001	93875000	338	0.348424	0.201042	NLGN1
12	2725001	2775000	236	0.347779	0.212105
28	31100001	31150000	234	0.347777	0.181111	SAMD8	ENSBTAG00000008619	SAMD8
8	73250001	73300000	166	0.347706	0.22491
14	73825001	73875000	274	0.347294	0.189108
10	34425001	34475000	438	0.346686	0.210256
1	105775001	105825000	449	0.346418	0.212413
1	60800001	60850000	471	0.345999	0.105415
22	13800001	13850000	79	0.345887	0.178143	CTNNB1	ENSBTAG00000016420	CTNNB1
21	59200001	59250000	627	0.345703	0.220616	CCDC197 OTUB2	ENSBTAG00000016112 ENSBTAG00000014981	OTUB2 CCDC197
8	100475001	100525000	194	0.344818	0.247469	EPB41L4B	ENSBTAG00000017063	EPB41L4B
5	31250001	31300000	73	0.344512	0.161342	CCNT1 KANSL2 RF00410 MIR1291 RF00001	ENSBTAG00000005861 ENSBTAG00000002693 ENSBTAG00000043249 ENSBTAG00000042166 ENSBTAG00000042536 ENSBTAG00000044912	KANSL2 CCNT1 SNORA2A SNORA2C SNORA2B
22	18100001	18150000	339	0.343956	0.183177
21	29750001	29800000	420	0.343923	0.246553		ENSBTAG00000003957	PRDM9
16	78350001	78400000	345	0.343707	0.154249
28	31125001	31175000	218	0.342724	0.183584	VDAC2 COMTD1	ENSBTAG00000012975 ENSBTAG00000012977	VDAC2 COMTD1
2	58700001	58750000	276	0.342432	0.200093	NXPH2	ENSBTAG00000018147	NXPH2
5	67150001	67200000	238	0.342236	0.128137
1	88625001	88675000	298	0.34215	0.220442	ZMAT3	ENSBTAG00000012463	ZMAT3
3	17300001	17350000	348	0.341906	0.220192	LELP1	ENSBTAG00000039487 ENSBTAG00000032995	LELP1
3	104975001	105025000	275	0.341677	0.218628
10	18475001	18525000	262	0.341293	0.176663	THSD4	ENSBTAG00000011644	THSD4
17	55575001	55625000	273	0.34105	0.12406	WDR66	ENSBTAG00000039412 ENSBTAG00000004187	WDR66
5	30450001	30500000	161	0.339238	0.20173	KCNH3 SPATS2	ENSBTAG00000019277 ENSBTAG00000004660	SPATS2 KCNH3
9	76050001	76100000	279	0.337471	0.189347	IL22RA2 IFNGR1	ENSBTAG00000017000 ENSBTAG00000012544	IFNGR1 IL22RA2
24	45075001	45125000	133	0.337402	0.134021	SETBP1	ENSBTAG00000018088	SETBP1
26	51500001	51550000	188	0.336841	0.267875	JAKMIP3 DPYSL4 STK32C	ENSBTAG00000000951 ENSBTAG00000017780 ENSBTAG00000011562	JAKMIP3 STK32C DPYSL4
8	55000001	55050000	495	0.336417	0.169915
1	65100001	65150000	148	0.336289	0.114488	MAATS1 RF00322	ENSBTAG00000001293 ENSBTAG00000044376	MAATS1 SNORA31
5	30425001	30475000	128	0.336215	0.22422	MCRS1 KCNH3 SPATS2	ENSBTAG00000019281 ENSBTAG00000019277 ENSBTAG00000004660	SPATS2 KCNH3 MCRS1
23	26025001	26075000	1288	0.335894	0.206182
12	64725001	64775000	673	0.33531	0.172524
1	97850001	97900000	240	0.334744	0.191531	PRKCI	ENSBTAG00000001403	PRKCI
1	68175001	68225000	377	0.334392	0.19138	SEC22A	ENSBTAG00000014797	SEC22A
21	43825001	43875000	311	0.334089	0.24213
12	61175001	61225000	361	0.33402	0.228375
25	27700001	27750000	261	0.333945	0.176557	ITGAD COX6A2	ENSBTAG00000019524 ENSBTAG00000019521	COX6A2 ITGAD
5	41250001	41300000	365	0.333396	0.122323	SLC2A13	ENSBTAG00000043962	SLC2A13
5	42175001	42225000	717	0.332984	0.212367
17	45175001	45225000	507	0.332936	0.251745	ZNF268	ENSBTAG00000040336 ENSBTAG00000039316	ZNF268
5	41400001	41450000	257	0.332925	0.0972191	SLC2A13	ENSBTAG00000043962	SLC2A13
12	18500001	18550000	242	0.332279	0.209349	CYSLTR2	ENSBTAG00000017508	CYSLTR2
21	59225001	59275000	537	0.332273	0.224005	OTUB2 DDX24	ENSBTAG00000014981 ENSBTAG00000003423	DDX24 OTUB2
1	64200001	64250000	258	0.33192	0.200017
12	2750001	2800000	243	0.331855	0.133319
21	29700001	29750000	592	0.331805	0.224454
5	43275001	43325000	290	0.331767	0.181971	KCNMB4	ENSBTAG00000003749	KCNMB4
9	83750001	83800000	512	0.331714	0.192067
5	42150001	42200000	729	0.331585	0.191502
7	79800001	79850000	165	0.331391	0.170305
5	29525001	29575000	131	0.330993	0.152606	DIP2B	ENSBTAG00000005246 ENSBTAG00000020508	DIP2B
24	32925001	32975000	277	0.33089	0.16291	TTC39C	ENSBTAG00000005635	TTC39C
5	42125001	42175000	383	0.330751	0.167054	KIF21A	ENSBTAG00000004832	KIF21A
1	67075001	67125000	167	0.330191	0.163147	ILDR1	ENSBTAG00000004705	ILDR1
5	92075001	92125000	526	0.330011	0.237499	PIK3C2G	ENSBTAG00000020715	PIK3C2G
3	18425001	18475000	270	0.329662	0.17535		ENSBTAG00000011756	FLG2
5	92050001	92100000	448	0.329434	0.204639	PIK3C2G	ENSBTAG00000020715	PIK3C2G
1	59625001	59675000	189	0.329366	0.156846	ZBTB20	ENSBTAG00000011928	ZBTB20
2	74450001	74500000	413	0.328266	0.212504
17	45200001	45250000	379	0.327933	0.226897	ZNF268	ENSBTAG00000040336 ENSBTAG00000039316	ZNF268
5	34050001	34100000	251	0.327717	0.189834
21	47975001	48025000	486	0.3273	0.208581		ENSBTAG00000000655	MIPOL1
17	33925001	33975000	316	0.326937	0.177428
15	2550001	2600000	718	0.326589	0.218456	GRIA4
3	36400001	36450000	358	0.326097	0.184543	PRMT6	ENSBTAG00000039951	PRMT6
15	2650001	2700000	484	0.325793	0.17193	GRIA4
15	2575001	2625000	703	0.325637	0.211515	GRIA4
25	15375001	15425000	396	0.325591	0.178169
15	55850001	55900000	404	0.325473	0.240821	MARK1 MOGAT2	ENSBTAG00000000628 ENSBTAG00000037483	MARK1 MOGAT2
10	56700001	56750000	355	0.325309	0.213429	WDR72	ENSBTAG00000021876	WDR72
10	54575001	54625000	173	0.325303	0.146103	NEDD4	ENSBTAG00000013793	NEDD4
5	29250001	29300000	264	0.324973	0.168525	ATF1	ENSBTAG00000018131	ATF1
18	2500001	2550000	235	0.323867	0.245643	ZFP1	ENSBTAG00000000868	ZFP1
1	101325001	101375000	457	0.323216	0.185865
1	64225001	64275000	200	0.323109	0.217744
1	67125001	67175000	233	0.323069	0.175574	CD86	ENSBTAG00000013118	CD86
25	27725001	27775000	192	0.322975	0.173025	ITGAD COX6A2 ARMC5 TGFB1I1 SLC5A2	ENSBTAG00000019524 ENSBTAG00000019521 ENSBTAG00000002374 ENSBTAG00000002391 ENSBTAG00000010096	ARMC5 TGFB1I1 SLC5A2 COX6A2 ITGAD
15	2625001	2675000	467	0.32296	0.16282	GRIA4
22	3250001	3300000	332	0.32283	0.211178
1	105750001	105800000	608	0.322699	0.234393
15	2600001	2650000	546	0.321681	0.1956	GRIA4
1	114500001	114550000	430	0.321557	0.204572
5	38325001	38375000	298	0.32041	0.215186	PRICKLE1 MIR12005-2 MIR12005-1	ENSBTAG00000008596	PRICKLE1
5	29375001	29425000	104	0.32011	0.158759	DIP2B	ENSBTAG00000005246	DIP2B
17	36750001	36800000	421	0.319663	0.207862
15	60975001	61025000	710	0.319561	0.159865
16	77175001	77225000	198	0.319505	0.222696	PLXNA2	ENSBTAG00000001173	PLXNA2
1	64550001	64600000	251	0.3195	0.161754	UPK1B	ENSBTAG00000014157 ENSBTAG00000009014	UPK1B C3orf30
1	65250001	65300000	119	0.319148	0.121789	GSK3B	ENSBTAG00000040597
19	13325001	13375000	300	0.31881	0.183431
17	55600001	55650000	281	0.318717	0.114132	WDR66	ENSBTAG00000004187	WDR66
15	1325001	1375000	352	0.318678	0.201732
22	55800001	55850000	280	0.318665	0.22636
15	2225001	2275000	315	0.318635	0.112886	GRIA4
28	18025001	18075000	144	0.317727	0.174487	ARID5B	ENSBTAG00000006729	ARID5B
5	31275001	31325000	180	0.317587	0.128122	KANSL2 MIR1291 RF00001	ENSBTAG00000002693 ENSBTAG00000042166 ENSBTAG00000042536 ENSBTAG00000044912	KANSL2 SNORA2A SNORA2C
12	24900001	24950000	123	0.317102	0.185667	SERTM1	ENSBTAG00000046386	SERTM1
14	12800001	12850000	442	0.316791	0.16668		ENSBTAG00000045200
23	26075001	26125000	430	0.316112	0.165806
12	61025001	61075000	182	0.315992	0.161077	SLITRK6	ENSBTAG00000004388	SLITRK6
5	41300001	41350000	308	0.31555	0.19583	SLC2A13	ENSBTAG00000043962	SLC2A13
2	75075001	75125000	462	0.315398	0.132712
21	43800001	43850000	360	0.31528	0.183102	MIR6522
12	62175001	62225000	511	0.314713	0.190612
22	25001	75000	400	0.314558	0.180507		ENSBTAG00000046634 ENSBTAG00000045666 ENSBTAG00000037517
1	68825001	68875000	371	0.314485	0.197536
21	32500001	32550000	378	0.31427	0.220034	SCAPER	ENSBTAG00000007382	SCAPER
5	35425001	35475000	262	0.31416	0.201434	DBX2	ENSBTAG00000006635	DBX2
6	110425001	110475000	587	0.3139	0.19838	CLNK	ENSBTAG00000038340	CLNK
1	105200001	105250000	427	0.313778	0.213505		ENSBTAG00000025847	MORF4L1
3	29725001	29775000	154	0.313737	0.217758	RSBN1 PHTF1	ENSBTAG00000031940 ENSBTAG00000019615	PHTF1 RSBN1
8	54975001	55025000	446	0.313653	0.152804
24	32900001	32950000	174	0.313499	0.146088	CABYR TTC39C	ENSBTAG00000005638 ENSBTAG00000005635	TTC39C CABYR
15	2250001	2300000	357	0.313272	0.109988	GRIA4
1	59650001	59700000	247	0.313193	0.184022	ZBTB20	ENSBTAG00000011928	ZBTB20
1	104100001	104150000	368	0.312964	0.17792		ENSBTAG00000018312	PFN1
24	44850001	44900000	252	0.312944	0.202717
12	18525001	18575000	390	0.312777	0.195725	CYSLTR2	ENSBTAG00000017508	CYSLTR2
8	54125001	54175000	120	0.312731	0.175343	GNAQ	ENSBTAG00000009789	GNAQ
2	58725001	58775000	381	0.312716	0.1791
5	44825001	44875000	309	0.311635	0.191055
3	18625001	18675000	306	0.311576	0.214454	RPTN	ENSBTAG00000039260	RPTN
5	42425001	42475000	345	0.311394	0.145703	CPNE8	ENSBTAG00000020914	CPNE8
2	74425001	74475000	462	0.311256	0.184714
28	33775001	33825000	178	0.311116	0.183111	DLG5	ENSBTAG00000013187	DLG5
3	73025001	73075000	267	0.311044	0.177678
24	42775001	42825000	264	0.31097	0.178337
1	114525001	114575000	357	0.310608	0.204464
5	91775001	91825000	319	0.310539	0.179198	PLCZ1	ENSBTAG00000013202	PLCZ1
17	36775001	36825000	276	0.310538	0.197472
21	29675001	29725000	556	0.31045	0.227338	SNRPA1	ENSBTAG00000013593	SNRPA1
1	88650001	88700000	254	0.310338	0.177884	ZMAT3	ENSBTAG00000012463	ZMAT3
3	28050001	28100000	171	0.310305	0.207967
24	56725001	56775000	259	0.310213	0.160165	WDR7	ENSBTAG00000004005	WDR7
21	59475001	59525000	300	0.310134	0.17662	PPP4R4 SERPINA10 SERPINA6	ENSBTAG00000009891 ENSBTAG00000009894 ENSBTAG00000039808	PPP4R4 SERPINA10 SERPINA6
10	56725001	56775000	421	0.310131	0.168904	WDR72	ENSBTAG00000021876	WDR72
18	6850001	6900000	429	0.30956	0.255571
5	97350001	97400000	659	0.309249	0.228542	HEBP1	ENSBTAG00000005868	HEBP1
12	64750001	64800000	448	0.309044	0.113903
19	5525001	5575000	381	0.308932	0.192703
1	68200001	68250000	265	0.308275	0.139795	SEC22A	ENSBTAG00000014797	SEC22A
9	69625001	69675000	318	0.308256	0.147278
5	33750001	33800000	335	0.308146	0.140467
4	48675001	48725000	273	0.308109	0.111158	COG5	ENSBTAG00000005526	COG5
1	93725001	93775000	409	0.307508	0.187158	NLGN1
12	61200001	61250000	403	0.307157	0.193516
9	76075001	76125000	302	0.306868	0.159673	IL22RA2 IFNGR1	ENSBTAG00000017000 ENSBTAG00000012544	IFNGR1 IL22RA2
12	60975001	61025000	364	0.306858	0.147333
3	104875001	104925000	437	0.306333	0.209148
5	33000001	33050000	340	0.306324	0.194823
12	60950001	61000000	425	0.306273	0.17629
5	33725001	33775000	339	0.306141	0.157743
15	69900001	69950000	595	0.306107	0.139421
19	13575001	13625000	145	0.305833	0.186153	LHX1 AATF	ENSBTAG00000033562 ENSBTAG00000021927	AATF LHX1
17	43050001	43100000	560	0.305745	0.235569	GLRB	ENSBTAG00000021764	GLRB
1	88575001	88625000	213	0.305656	0.146782
26	23350001	23400000	373	0.305206	0.191046	SUFU
1	65075001	65125000	158	0.305057	0.0978288	MAATS1	ENSBTAG00000001293	MAATS1
15	2200001	2250000	347	0.304703	0.0982372	GRIA4
1	67100001	67150000	239	0.30458	0.159715	ILDR1 CD86	ENSBTAG00000004705 ENSBTAG00000013118	ILDR1 CD86
5	32875001	32925000	533	0.304288	0.160407
8	51075001	51125000	383	0.304067	0.227493	RORB TRPM6	ENSBTAG00000021699 ENSBTAG00000033076	RORB TRPM6
12	47075001	47125000	207	0.303557	0.122798
22	55225001	55275000	391	0.303438	0.197025	ATP2B2	ENSBTAG00000001305	ATP2B2
15	2150001	2200000	337	0.303431	0.101098	GRIA4
1	64575001	64625000	233	0.303084	0.157155	UPK1B B4GALT4	ENSBTAG00000009014 ENSBTAG00000001390	B4GALT4 UPK1B
10	34925001	34975000	325	0.302952	0.142546
22	1325001	1375000	222	0.302802	0.153612
14	16750001	16800000	220	0.302694	0.168796	ZNF572	ENSBTAG00000009072	ZNF572
18	2525001	2575000	238	0.302614	0.217358	ZFP1	ENSBTAG00000000868	ZFP1
1	114550001	114600000	316	0.302456	0.184392
2	67525001	67575000	349	0.302447	0.173178	DPP10
1	68750001	68800000	243	0.302375	0.183026	MYLK
17	25250001	25300000	613	0.302365	0.18412
24	45050001	45100000	210	0.302069	0.120044	SETBP1	ENSBTAG00000018088	SETBP1
5	97375001	97425000	436	0.301856	0.199388	HEBP1 GPRC5D	ENSBTAG00000005868 ENSBTAG00000014288	HEBP1 GPRC5D
22	18075001	18125000	232	0.301834	0.188946
26	23375001	23425000	641	0.301732	0.184508	SUFU
3	18700001	18750000	306	0.301722	0.112894	MIR2284Z-4 RF00100	ENSBTAG00000044805	RN7SKP219
14	12750001	12800000	312	0.301262	0.161067
5	29425001	29475000	175	0.30082	0.132998	DIP2B	ENSBTAG00000005246 ENSBTAG00000032790	DIP2B HIST1H4L
1	99900001	99950000	498	0.300718	0.220092
5	32900001	32950000	770	0.300663	0.183193
5	90300001	90350000	413	0.300638	0.184122
2	100700001	100750000	372	0.300418	0.16472	RF00100	ENSBTAG00000043939	RN7SKP142
5	41100001	41150000	195	0.300388	0.0984104	SLC2A13	ENSBTAG00000043962	SLC2A13
1	104025001	104075000	764	0.299889	0.201094
21	29725001	29775000	406	0.299861	0.172136		ENSBTAG00000003957	PRDM9
2	67875001	67925000	434	0.299806	0.167761	DPP10
21	30125001	30175000	321	0.299681	0.122302	CHRNA7
15	2525001	2575000	725	0.299619	0.20201	GRIA4
24	32950001	33000000	237	0.299587	0.136173	TTC39C	ENSBTAG00000005635	TTC39C
4	113500001	113550000	331	0.299285	0.22004	ZNF862 ATP6V0E2	ENSBTAG00000039594 ENSBTAG00000006022	ATP6V0E2 ZNF862
15	1150001	1200000	565	0.298688	0.153134		ENSBTAG00000047007 ENSBTAG00000039136	OR4C16
5	52600001	52650000	270	0.298565	0.143353
8	101975001	102025000	470	0.298513	0.160487	MUSK	ENSBTAG00000002744	MUSK
12	29150001	29200000	193	0.298423	0.151538
17	55650001	55700000	114	0.298087	0.177862	WDR66 PSMD9	ENSBTAG00000004187 ENSBTAG00000004179	PSMD9 WDR66
15	2175001	2225000	365	0.29806	0.0912535	GRIA4
12	64700001	64750000	730	0.297911	0.16031
15	3175001	3225000	293	0.297753	0.102334
8	77200001	77250000	157	0.297627	0.2113	DNAI1 ENHO	ENSBTAG00000005495 ENSBTAG00000008538 ENSBTAG00000008539	DNAI1 ENHO
5	44050001	44100000	118	0.29755	0.144893	LRRC10	ENSBTAG00000019157	LRRC10
1	105150001	105200000	700	0.297538	0.183823		ENSBTAG00000027213
1	68250001	68300000	175	0.297164	0.195454	ADCY5	ENSBTAG00000018777	ADCY5
10	54550001	54600000	163	0.296893	0.140308	NEDD4	ENSBTAG00000013793	NEDD4
1	114975001	115025000	498	0.296671	0.155249
16	48675001	48725000	420	0.296436	0.228846
22	46675001	46725000	508	0.29641	0.207412	CACNA2D3	ENSBTAG00000013117	CACNA2D3
5	93100001	93150000	375	0.296227	0.15477
5	42325001	42375000	290	0.296226	0.134723
19	5550001	5600000	392	0.296116	0.171487
24	47000001	47050000	164	0.2959	0.114462		ENSBTAG00000007833	PIAS2
7	44275001	44325000	39	0.295749	0.0372218
15	81800001	81850000	71	0.29559	0.160942	TNKS1BP1 SSRP1 P2RX3	ENSBTAG00000016469 ENSBTAG00000000375 ENSBTAG00000000376	SSRP1 P2RX3 TNKS1BP1
17	55550001	55600000	212	0.29549	0.178005	BCL7A RF00004 WDR66	ENSBTAG00000032517 ENSBTAG00000029069 ENSBTAG00000039412 ENSBTAG00000004187	WDR66 RNU2-5P BCL7A
12	46650001	46700000	285	0.295062	0.156529
16	78500001	78550000	204	0.294492	0.116974		ENSBTAG00000037661	DENND1B
5	52775001	52825000	394	0.29429	0.150986		ENSBTAG00000040344
1	17050001	17100000	567	0.294231	0.198805
22	55775001	55825000	382	0.293867	0.19827
5	30875001	30925000	101	0.29385	0.100165	LMBR1L DHH RHEBL1	ENSBTAG00000044048 ENSBTAG00000000124 ENSBTAG00000006557	DHH RHEBL1 LMBR1L
16	65850001	65900000	357	0.293797	0.163709	NMNAT2	ENSBTAG00000000795	NMNAT2
1	64175001	64225000	229	0.293559	0.136212
3	27625001	27675000	327	0.293123	0.209144	CASQ2	ENSBTAG00000011500	CASQ2
12	83275001	83325000	496	0.293082	0.187792	SLC10A2	ENSBTAG00000005925	SLC10A2
25	3525001	3575000	140	0.292959	0.22964	CORO7 VASN DNAJA3	ENSBTAG00000009201 ENSBTAG00000046339 ENSBTAG00000010013	CORO7 DNAJA3 VASN
1	60775001	60825000	514	0.292699	0.0752286
15	3850001	3900000	602	0.292535	0.208284
5	36275001	36325000	551	0.292259	0.178352	TMEM117	ENSBTAG00000032148	TMEM117
1	101275001	101325000	519	0.291904	0.137148
19	5450001	5500000	252	0.29171	0.159796	STXBP4	ENSBTAG00000016078	STXBP4
8	100525001	100575000	276	0.291331	0.149344
10	34375001	34425000	312	0.291193	0.19101
2	74175001	74225000	476	0.291173	0.193944
3	27600001	27650000	285	0.291082	0.204328
15	3225001	3275000	820	0.291075	0.178417
18	2475001	2525000	140	0.290863	0.215042	ZNRF1 LDHD	ENSBTAG00000034689 ENSBTAG00000006779	LDHD ZNRF1
15	3875001	3925000	675	0.290418	0.192846
5	67100001	67150000	274	0.290221	0.177898	RF00003	ENSBTAG00000036562	RNU1-76P
3	105000001	105050000	157	0.29018	0.15302
2	74475001	74525000	430	0.289331	0.193392
6	110400001	110450000	466	0.289199	0.166294	CLNK	ENSBTAG00000038340	CLNK
1	19400001	19450000	465	0.289181	0.152576
28	10700001	10750000	571	0.289096	0.16682
7	44250001	44300000	62	0.289055	0.0132754
9	27950001	28000000	518	0.289003	0.170027		ENSBTAG00000003656
1	68075001	68125000	448	0.288508	0.17925	PDIA5	ENSBTAG00000018877	PDIA5
19	4975001	5025000	401	0.288285	0.129444
5	90275001	90325000	437	0.28806	0.161983
17	23300001	23350000	373	0.288002	0.16373
5	44025001	44075000	168	0.287763	0.122106	BEST3	ENSBTAG00000002931	BEST3
5	90350001	90400000	459	0.287635	0.142261
1	64975001	65025000	144	0.286964	0.119216	PLA1A POPDC2 COX17	ENSBTAG00000009392 ENSBTAG00000005604 ENSBTAG00000002182	COX17 POPDC2 PLA1A
7	46700001	46750000	564	0.286802	0.218535
19	5475001	5525000	216	0.286761	0.119672	STXBP4	ENSBTAG00000016078	STXBP4
9	1650001	1700000	521	0.28661	0.164435
1	94150001	94200000	213	0.286556	0.123317	NLGN1
10	50825001	50875000	617	0.286531	0.203361	FAM81A	ENSBTAG00000014699	FAM81A
5	33150001	33200000	562	0.286386	0.13649	PCED1B	ENSBTAG00000011838	PCED1B
14	22000001	22050000	170	0.286386	0.122839
1	65225001	65275000	133	0.286285	0.158175	NR1I2 GSK3B	ENSBTAG00000019557 ENSBTAG00000040597	NR1I2
24	55875001	55925000	222	0.286137	0.114919
1	103950001	104000000	557	0.285579	0.179112
21	59500001	59550000	240	0.285489	0.146882	SERPINA10 SERPINA6	ENSBTAG00000009894 ENSBTAG00000039808	SERPINA10 SERPINA6
1	114575001	114625000	271	0.285443	0.155691
2	109100001	109150000	448	0.285223	0.155057
10	34325001	34375000	200	0.285145	0.178077
5	33875001	33925000	624	0.285044	0.153502
5	43250001	43300000	267	0.284824	0.125221	KCNMB4	ENSBTAG00000003749	KCNMB4
5	87775001	87825000	429	0.28457	0.196721
9	6850001	6900000	468	0.284384	0.223085
15	55725001	55775000	331	0.284012	0.18675
28	29750001	29800000	177	0.283955	0.134889	MYOZ1 SYNPO2L	ENSBTAG00000033008 ENSBTAG00000021132	SYNPO2L MYOZ1
8	100450001	100500000	110	0.283938	0.174429	EPB41L4B	ENSBTAG00000017063	EPB41L4B
9	76325001	76375000	236	0.283664	0.107715
1	68225001	68275000	201	0.283596	0.10048	SEC22A ADCY5	ENSBTAG00000014797 ENSBTAG00000018777	SEC22A ADCY5
5	42400001	42450000	365	0.283586	0.126898	CPNE8	ENSBTAG00000020914	CPNE8
3	18775001	18825000	282	0.283578	0.147088	S100A10	ENSBTAG00000015147	S100A10
5	29400001	29450000	136	0.283439	0.128447	DIP2B	ENSBTAG00000005246 ENSBTAG00000032790	DIP2B HIST1H4L
22	17050001	17100000	150	0.283064	0.158668	CPNE9 MTMR14	ENSBTAG00000011551 ENSBTAG00000009765	MTMR14 CPNE9
12	46625001	46675000	230	0.282945	0.160679
2	109125001	109175000	366	0.282887	0.106826
20	49975001	50025000	510	0.282877	0.134841
15	3250001	3300000	759	0.282486	0.195559
12	24575001	24625000	450	0.282441	0.165929
15	3600001	3650000	1017	0.2824	0.165209
1	102675001	102725000	494	0.282234	0.191269
3	31725001	31775000	225	0.282026	0.161312	INKA2 RAP1A	ENSBTAG00000022580 ENSBTAG00000014710	RAP1A FAM212B
12	47100001	47150000	207	0.282011	0.0947341
15	2675001	2725000	315	0.281928	0.167164	GRIA4
12	82125001	82175000	358	0.281914	0.192257	FGF14
9	27975001	28025000	528	0.281825	0.18701		ENSBTAG00000003656
6	18300001	18350000	115	0.281812	0.22607	LEF1	ENSBTAG00000006844	LEF1
15	61025001	61075000	557	0.281774	0.169066
17	55675001	55725000	158	0.281644	0.136516	PSMD9 HPD	ENSBTAG00000004179 ENSBTAG00000004175	HPD PSMD9
12	24550001	24600000	614	0.281635	0.137916
16	77950001	78000000	280	0.281427	0.163993	ASPM	ENSBTAG00000007860	ASPM
5	90325001	90375000	454	0.281336	0.156532
15	2325001	2375000	506	0.281191	0.156085	GRIA4
1	108750001	108800000	315	0.281116	0.164158
5	35400001	35450000	356	0.280689	0.172153
1	66000001	66050000	98	0.28053	0.0971887	RABL3 GTF2E1 RF00156	ENSBTAG00000015898 ENSBTAG00000016848 ENSBTAG00000045436	RABL3 GTF2E1 SNORA70
14	22750001	22800000	409	0.280262	0.169382
22	18250001	18300000	407	0.279823	0.155369
9	83725001	83775000	524	0.279437	0.150532
1	64800001	64850000	158	0.278947	0.127936	TMEM39A POGLUT1	ENSBTAG00000000213 ENSBTAG00000008562	TMEM39A POGLUT1
19	5500001	5550000	320	0.278931	0.136681	STXBP4	ENSBTAG00000016078	STXBP4
1	19375001	19425000	428	0.278907	0.121175
9	69650001	69700000	205	0.278836	0.106797
19	13600001	13650000	117	0.278629	0.176631	LHX1 AATF	ENSBTAG00000033562 ENSBTAG00000021927	AATF LHX1
19	13350001	13400000	221	0.27862	0.164318
11	2750001	2800000	271	0.278343	0.176287	CNNM3 ANKRD23 ANKRD39 SEMA4C FAM178B	ENSBTAG00000010846 ENSBTAG00000010849 ENSBTAG00000035244 ENSBTAG00000021920 ENSBTAG00000006019	FAM178B CNNM3 ANKRD23 SEMA4C ANKRD39
14	28050001	28100000	395	0.278175	0.168674	CHD7	ENSBTAG00000021841	CHD7
5	31100001	31150000	107	0.278122	0.0789205	DDX23 CACNB3	ENSBTAG00000021810 ENSBTAG00000021808	CACNB3 DDX23
10	34350001	34400000	370	0.278102	0.189355
1	74700001	74750000	81	0.277938	0.142951	ATP13A5	ENSBTAG00000018657	ATP13A5
2	75100001	75150000	727	0.27764	0.16861
13	2800001	2850000	442	0.277442	0.160738	PAK5	ENSBTAG00000046074
5	41275001	41325000	325	0.277361	0.140709	SLC2A13	ENSBTAG00000043962	SLC2A13
1	68275001	68325000	146	0.277271	0.185234	ADCY5	ENSBTAG00000018777	ADCY5
8	72350001	72400000	331	0.276875	0.141957
1	65275001	65325000	196	0.276793	0.0926659	GSK3B	ENSBTAG00000040597 ENSBTAG00000048057	GSK3B
15	55800001	55850000	333	0.276692	0.191395	MOGAT2	ENSBTAG00000015091 ENSBTAG00000046149	MOGAT2 MOGAT2
1	65175001	65225000	189	0.276672	0.089726	NR1I2	ENSBTAG00000019557	NR1I2
14	22775001	22825000	466	0.27661	0.152842	ST18	ENSBTAG00000005560	ST18
28	21350001	21400000	529	0.2766	0.140487
21	29775001	29825000	483	0.276187	0.189316
9	41150001	41200000	124	0.276108	0.172453	AK9 ZBTB24 MICAL1 SMPD2	ENSBTAG00000010116 ENSBTAG00000010113 ENSBTAG00000008147 ENSBTAG00000008145	SMPD2 MICAL1 ZBTB24 AK9
5	42450001	42500000	324	0.276078	0.117085	CPNE8	ENSBTAG00000020914	CPNE8
10	50400001	50450000	409	0.276047	0.135162
1	94125001	94175000	212	0.275878	0.0989019	NLGN1
15	1275001	1325000	1023	0.275799	0.130636		ENSBTAG00000046387	OR4C6
5	36250001	36300000	603	0.275642	0.14641	TMEM117	ENSBTAG00000032148	TMEM117
13	5400001	5450000	78	0.275552	-0.054189	SRY	ENSBTAG00000047779	SRY
1	12000001	12050000	368	0.275375	0.159382
5	29350001	29400000	132	0.274685	0.122291	DIP2B	ENSBTAG00000005246	DIP2B
1	102700001	102750000	493	0.274543	0.175193
9	76250001	76300000	300	0.274484	0.135158
14	76550001	76600000	599	0.274464	0.177138
1	89800001	89850000	410	0.274006	0.175585
5	30400001	30450000	108	0.273997	0.11266	FAM186B MCRS1 KCNH3	ENSBTAG00000019283 ENSBTAG00000019281 ENSBTAG00000019277	KCNH3 MCRS1 FAM186B
18	59550001	59600000	317	0.273889	0.20976
13	47950001	48000000	256	0.27381	0.117352
16	78325001	78375000	491	0.273736	0.119768	bta-mir-2284n MIR2284N	ENSBTAG00000044926
14	10875001	10925000	353	0.273702	0.165196	ADCY8	ENSBTAG00000014600	ADCY8
22	1300001	1350000	325	0.273398	0.128277		ENSBTAG00000015897
21	32625001	32675000	224	0.273383	0.230807	PSTPIP1	ENSBTAG00000021144	PSTPIP1
5	32950001	33000000	698	0.273193	0.143509
22	8225001	8275000	669	0.273147	0.180452	RF00026	ENSBTAG00000043185
23	23200001	23250000	292	0.272748	0.136488
26	36250001	36300000	375	0.272655	0.133361
1	14650001	14700000	480	0.272472	0.178726
5	52825001	52875000	432	0.27236	0.176484
24	56750001	56800000	245	0.272298	0.141633	WDR7	ENSBTAG00000004005	WDR7
1	134300001	134350000	199	0.272229	0.0831735	PPP2R3A	ENSBTAG00000023416	PPP2R3A
21	28400001	28450000	466	0.271996	0.177749
2	73725001	73775000	173	0.271947	0.168146	CLASP1
9	69600001	69650000	297	0.271906	0.131801
5	34075001	34125000	255	0.271775	0.148654
3	35075001	35125000	1048	0.271531	0.202641
3	69625001	69675000	167	0.271531	0.131522	SLC44A5
1	103975001	104025000	566	0.271511	0.186111
1	99875001	99925000	441	0.271439	0.161791
15	2275001	2325000	296	0.271415	0.107705	GRIA4
10	37475001	37525000	267	0.271371	0.16283	EHD4 PLA2G4E	ENSBTAG00000006792 ENSBTAG00000021924	EHD4 PLA2G4E
9	8650001	8700000	623	0.271347	0.134172
6	29300001	29350000	199	0.271288	0.138176
2	67850001	67900000	413	0.271271	0.149786	DPP10
10	54700001	54750000	231	0.271267	0.131199
22	24400001	24450000	130	0.271251	0.138477
7	44000001	44050000	415	0.271245	0.150693		ENSBTAG00000023507
1	79925001	79975000	243	0.271231	0.185688
1	132125001	132175000	503	0.271192	0.188922	DZIP1L CLDN18	ENSBTAG00000015198 ENSBTAG00000014589	CLDN18 DZIP1L
8	58600001	58650000	450	0.271159	0.146925
13	45975001	46025000	210	0.271103	0.150756
12	29125001	29175000	176	0.271083	0.134864
28	35650001	35700000	359	0.270926	0.168852	CL46	ENSBTAG00000048082	SFTPD
8	72375001	72425000	386	0.270681	0.0929577	ADAM28	ENSBTAG00000037929	ADAM28
27	32350001	32400000	162	0.270671	0.126313
5	33525001	33575000	349	0.270635	0.13324
5	43350001	43400000	73	0.270576	0.143559	CNOT2	ENSBTAG00000003748	CNOT2
7	73225001	73275000	222	0.270558	0.118457
12	61150001	61200000	322	0.270524	0.191259
24	55900001	55950000	290	0.270496	0.151992
7	81250001	81300000	167	0.270364	0.152553
1	69775001	69825000	525	0.270342	0.167088	UMPS ITGB5	ENSBTAG00000013727 ENSBTAG00000013755	UMPS ITGB5
18	57425001	57475000	180	0.270243	0.190725	KLK7 KLK8 KLK9 KLK10 KLK11 KLK12	ENSBTAG00000030483 ENSBTAG00000015128 ENSBTAG00000040177 ENSBTAG00000015129 ENSBTAG00000002257 ENSBTAG00000030484	KLK11 KLK8 KLK10 KLK7 KLK12 KLK9
12	82600001	82650000	423	0.270047	0.156709	FGF14
22	24525001	24575000	355	0.269918	0.156185
28	18050001	18100000	137	0.269882	0.122776	ARID5B	ENSBTAG00000006729	ARID5B
28	33725001	33775000	351	0.269699	0.18726	DLG5	ENSBTAG00000013187	DLG5
10	56750001	56800000	278	0.269636	0.115758	WDR72	ENSBTAG00000021876	WDR72
10	35300001	35350000	210	0.269499	0.117994	THBS1 FSIP1	ENSBTAG00000002006	THBS1
28	29725001	29775000	244	0.269497	0.127254
12	55900001	55950000	375	0.269335	0.159114
24	42800001	42850000	258	0.269319	0.153236
10	39100001	39150000	598	0.26905	0.168148
26	26750001	26800000	348	0.269005	0.131099
5	37175001	37225000	165	0.268803	0.101504	ADAMTS20	ENSBTAG00000000395	ADAMTS20
21	59175001	59225000	737	0.268724	0.144682	CCDC197	ENSBTAG00000016112	CCDC197
17	45150001	45200000	487	0.268596	0.161049	ZNF891 ZNF10 ZNF268	ENSBTAG00000038806 ENSBTAG00000039242 ENSBTAG00000040336	ZNF891 ZNF10
18	10100001	10150000	329	0.268491	0.169448	CDH13	ENSBTAG00000034373	CDH13
8	102000001	102050000	467	0.268445	0.138329
5	111275001	111325000	226	0.268423	0.168275	SYNGR1	ENSBTAG00000005765	SYNGR1
1	157350001	157400000	289	0.268338	0.136586
12	60925001	60975000	323	0.268331	0.148554
28	10675001	10725000	269	0.268285	0.151011
16	65825001	65875000	278	0.268189	0.120375	NMNAT2	ENSBTAG00000000795	NMNAT2
1	132400001	132450000	182	0.268124	0.0943786	SOX14	ENSBTAG00000019535
1	17750001	17800000	573	0.267949	0.186131
22	14425001	14475000	239	0.267934	0.142654	ABHD5	ENSBTAG00000008416	ABHD5
27	4200001	4250000	469	0.267814	0.195837
1	65200001	65250000	161	0.267716	0.136431	NR1I2 GSK3B	ENSBTAG00000019557	NR1I2
6	29275001	29325000	292	0.267691	0.142049
5	93125001	93175000	348	0.267647	0.148307
17	55525001	55575000	247	0.267638	0.195772	MLXIP BCL7A RF00004	ENSBTAG00000004189 ENSBTAG00000032517 ENSBTAG00000029069	MLXIP RNU2-5P BCL7A
11	1125001	1175000	284	0.2673	0.151088	BCL2L11	ENSBTAG00000024105	BCL2L11
22	38750001	38800000	444	0.267201	0.147067	CADPS	ENSBTAG00000005321	CADPS
28	30800001	30850000	177	0.26699	0.155269	KAT6B	ENSBTAG00000002920	KAT6B
4	48700001	48750000	207	0.266798	0.0888077	COG5	ENSBTAG00000005526	COG5
5	41450001	41500000	241	0.266571	0.0860942	SLC2A13	ENSBTAG00000043962	SLC2A13
26	36275001	36325000	298	0.266481	0.103047
1	68875001	68925000	517	0.26642	0.174547	CCDC14	ENSBTAG00000000566	CCDC14
8	100425001	100475000	143	0.266286	0.137806	EPB41L4B	ENSBTAG00000017063	EPB41L4B
1	65300001	65350000	218	0.266258	0.097821	GSK3B	ENSBTAG00000048057	GSK3B
2	73700001	73750000	182	0.266255	0.179572	CLASP1	ENSBTAG00000019781	CLASP1
27	32375001	32425000	260	0.266217	0.138555		ENSBTAG00000033381	SLC35F2
26	36675001	36725000	474	0.26614	0.174246
18	12575001	12625000	130	0.26609	0.179728
12	82625001	82675000	326	0.265798	0.148155	FGF14
5	32675001	32725000	79	0.265779	0.132737	SLC48A1 RAPGEF3	ENSBTAG00000032331 ENSBTAG00000006828	RAPGEF3 SLC48A1
1	64700001	64750000	132	0.265676	0.0994271	ARHGAP31	ENSBTAG00000000210	ARHGAP31
17	36725001	36775000	702	0.265601	0.181267
8	106475001	106525000	252	0.265558	0.127045
1	99825001	99875000	263	0.26539	0.155753
15	63375001	63425000	229	0.26528	0.195755	PAX6	ENSBTAG00000004561	PAX6
28	33500001	33550000	402	0.265241	0.170305	KCNMA1 MIR2285BA-1	ENSBTAG00000013300	KCNMA1
10	54725001	54775000	259	0.265199	0.130627	PRTG	ENSBTAG00000005848	PRTG
12	32025001	32075000	339	0.26517	0.0948249
1	104175001	104225000	242	0.26514	0.133644
15	3150001	3200000	362	0.265108	0.090503
1	99925001	99975000	456	0.265072	0.156923
27	4175001	4225000	262	0.264926	0.153591
2	74400001	74450000	439	0.264568	0.125162
15	57225001	57275000	751	0.26447	0.223749	B3GNT6 CAPN5	ENSBTAG00000047129 ENSBTAG00000005034	CAPN5 B3GNT6
16	34050001	34100000	441	0.264395	0.196307
5	33775001	33825000	316	0.264374	0.0950567
14	72750001	72800000	337	0.264335	0.168054	TMEM67	ENSBTAG00000044190	TMEM67
12	60900001	60950000	259	0.264327	0.0938893
1	68775001	68825000	356	0.264289	0.136014	MYLK
17	36800001	36850000	312	0.264288	0.15077
20	11175001	11225000	320	0.264145	0.17852
5	50800001	50850000	424	0.264071	0.135828
1	134175001	134225000	113	0.263985	0.102133	MSL2 PPP2R3A	ENSBTAG00000000750 ENSBTAG00000023416	MSL2 PPP2R3A
5	41475001	41525000	247	0.26398	0.118881	SLC2A13	ENSBTAG00000043962	SLC2A13
1	69300001	69350000	264	0.263938	0.146688	KALRN	ENSBTAG00000002640	KALRN
28	33750001	33800000	380	0.263841	0.174148	DLG5	ENSBTAG00000013187	DLG5
22	59225001	59275000	335	0.263815	0.196449	NUP210	ENSBTAG00000003665	NUP210
21	32650001	32700000	252	0.263494	0.207131	PSTPIP1	ENSBTAG00000021144	PSTPIP1
10	54675001	54725000	164	0.263451	0.107306
15	2300001	2350000	372	0.263385	0.135592	GRIA4
27	20875001	20925000	535	0.26332	0.181172
12	36250001	36300000	242	0.263211	0.167729
28	16025001	16075000	393	0.263112	0.197717	ANK3	ENSBTAG00000019052 ENSBTAG00000044444	ANK3
5	45050001	45100000	184	0.263043	0.133517	CPM	ENSBTAG00000013496	CPM
7	91500001	91550000	405	0.262996	0.136962
12	82100001	82150000	320	0.26272	0.189317	ITGBL1 FGF14	ENSBTAG00000044027	ITGBL1
15	2350001	2400000	464	0.262623	0.141668	GRIA4 RF00001	ENSBTAG00000036451
15	3550001	3600000	418	0.262544	0.136269
5	50775001	50825000	285	0.26232	0.142344
10	48675001	48725000	464	0.262199	0.152967
9	27925001	27975000	415	0.262123	0.110686
15	57200001	57250000	848	0.261958	0.195623	B3GNT6	ENSBTAG00000047129	B3GNT6
15	1125001	1175000	589	0.261939	0.137247		ENSBTAG00000003023 ENSBTAG00000047007	OR4C16
5	44800001	44850000	260	0.261926	0.125107
20	63375001	63425000	335	0.261898	0.146351
1	74675001	74725000	280	0.261867	0.165809	ATP13A5	ENSBTAG00000018657	ATP13A5
7	44550001	44600000	340	0.261777	0.154843	PLPP2	ENSBTAG00000000717	PLPP2
8	54950001	55000000	474	0.261772	0.140784		ENSBTAG00000024233
1	74575001	74625000	216	0.261747	0.138456	ATP13A4	ENSBTAG00000016305	ATP13A4
16	48650001	48700000	561	0.261632	0.206392
1	132150001	132200000	354	0.261625	0.182329	CLDN18	ENSBTAG00000014589	CLDN18
10	4625001	4675000	329	0.261581	0.137614	ATG12 AP3S1	ENSBTAG00000017525 ENSBTAG00000045118	ATG12
1	89775001	89825000	533	0.261534	0.176144
11	73075001	73125000	311	0.261295	0.166419	OTOF DRC1	ENSBTAG00000009650 ENSBTAG00000009649	DRC1 OTOF
1	15675001	15725000	326	0.26129	0.12959
14	18425001	18475000	233	0.261221	0.213931
10	47200001	47250000	458	0.261206	0.157694
6	18275001	18325000	180	0.261132	0.176996
15	3200001	3250000	498	0.26108	0.124957
24	32625001	32675000	513	0.260859	0.183778	IMPACT OSBPL1A	ENSBTAG00000003035 ENSBTAG00000023259	IMPACT OSBPL1A
15	2500001	2550000	490	0.260739	0.175415	GRIA4
3	105075001	105125000	188	0.260301	0.142178
22	39025001	39075000	131	0.26024	0.132876	CADPS FEZF2	ENSBTAG00000005321 ENSBTAG00000020302	CADPS FEZF2
5	7000001	7050000	675	0.260221	0.186286
12	83100001	83150000	286	0.260179	0.178814	METTL21E	ENSBTAG00000001344
1	19700001	19750000	419	0.260136	0.149848
25	12925001	12975000	233	0.260001	0.130857	ERCC4	ENSBTAG00000021773	ERCC4
22	3175001	3225000	355	0.259912	0.167439
8	77225001	77275000	172	0.259877	0.180519	DNAI1 ENHO CNTFR	ENSBTAG00000008538 ENSBTAG00000008539 ENSBTAG00000015361	DNAI1 ENHO CNTFR
22	46650001	46700000	469	0.259857	0.179526	CACNA2D3	ENSBTAG00000013117	CACNA2D3
10	54800001	54850000	253	0.259807	0.182214	PRTG	ENSBTAG00000005848	PRTG
22	17025001	17075000	102	0.259766	0.126993	CPNE9 MTMR14	ENSBTAG00000011551 ENSBTAG00000009765	MTMR14 CPNE9
12	64775001	64825000	521	0.259716	0.0841262
12	32000001	32050000	278	0.259704	0.117671
5	33025001	33075000	312	0.259386	0.146658
2	74150001	74200000	360	0.259183	0.11519
5	43375001	43425000	162	0.258975	0.0943775	CNOT2	ENSBTAG00000003748	CNOT2
12	61050001	61100000	167	0.258772	0.109205	SLITRK6	ENSBTAG00000004388	SLITRK6
1	69075001	69125000	152	0.258657	0.111298	KALRN
19	14850001	14900000	180	0.258657	0.151917	HEATR9 TAF15	ENSBTAG00000002850 ENSBTAG00000006916	HEATR9 TAF15
29	48175001	48225000	197	0.258589	0.175521	CTTN SHANK2	ENSBTAG00000006071 ENSBTAG00000003171	SHANK2 CTTN
22	37700001	37750000	257	0.258551	0.16163	THOC7 C3orf49	ENSBTAG00000032872 ENSBTAG00000039133	THOC7 C3orf49
22	17850001	17900000	211	0.258396	0.156431	SSUH2	ENSBTAG00000005433	SSUH2
22	16375001	16425000	249	0.258382	0.178871	ZNF445 ZKSCAN7	ENSBTAG00000046301 ENSBTAG00000003622	ZNF852 ZNF445
9	6875001	6925000	413	0.258218	0.180061
5	41075001	41125000	199	0.25812	0.0909159	SLC2A13	ENSBTAG00000043962	SLC2A13
1	90200001	90250000	178	0.258004	0.168255
12	61000001	61050000	268	0.257807	0.105697
1	80000001	80050000	242	0.257794	0.186255
17	35225001	35275000	185	0.257765	0.164991	FGF2	ENSBTAG00000005691	FGF2
1	108375001	108425000	246	0.257731	0.173257	SCHIP1	ENSBTAG00000014960	SCHIP1
16	34075001	34125000	353	0.257701	0.193143
5	41900001	41950000	719	0.257697	0.189148
14	73850001	73900000	345	0.257662	0.135761
28	35375001	35425000	379	0.257636	0.182387	PLAC9	ENSBTAG00000020939	PLAC9
1	92650001	92700000	535	0.257491	0.180547
24	32000001	32050000	125	0.257364	0.0964731	ZNF521	ENSBTAG00000007383	ZNF521
21	51750001	51800000	325	0.257208	0.141589	LRFN5	ENSBTAG00000003684	LRFN5
22	46700001	46750000	379	0.25719	0.1507	CACNA2D3	ENSBTAG00000013117	CACNA2D3
22	24500001	24550000	467	0.257184	0.129235
10	74500001	74550000	158	0.256866	0.121749	MGC148318	ENSBTAG00000030792
10	5775001	5825000	455	0.256847	0.15624
10	50800001	50850000	583	0.256755	0.145668
1	60725001	60775000	376	0.256733	0.0938674
24	44875001	44925000	223	0.256659	0.142567
22	3275001	3325000	439	0.256647	0.150752
28	29875001	29925000	208	0.25661	0.163785	NDST2 CAMK2G	ENSBTAG00000012667	CAMK2G
22	17925001	17975000	249	0.256584	0.149199	LMCD1	ENSBTAG00000005431	LMCD1
5	30475001	30525000	202	0.256474	0.0800951	SPATS2	ENSBTAG00000004660	SPATS2
19	5000001	5050000	497	0.256175	0.122783
1	134275001	134325000	245	0.256058	0.0776939	PPP2R3A	ENSBTAG00000023416	PPP2R3A
10	54425001	54475000	529	0.255998	0.1739
1	850001	900000	470	0.255935	0.171736
12	53400001	53450000	209	0.255876	0.152829	EDNRB	ENSBTAG00000005299	EDNRB
2	96325001	96375000	166	0.255768	0.126207	CREB1 METTL21A	ENSBTAG00000005474 ENSBTAG00000005476	CREB1 METTL21A
10	54400001	54450000	427	0.255673	0.173825	RFX7	ENSBTAG00000000565	RFX7
3	81075001	81125000	506	0.255665	0.170984	CACHD1	ENSBTAG00000016455	CACHD1
12	83200001	83250000	384	0.255665	0.147036
1	115200001	115250000	415	0.255559	0.0917742
22	59200001	59250000	271	0.25546	0.170778	NUP210	ENSBTAG00000003665	NUP210
19	17350001	17400000	473	0.255312	0.169047	ASIC2	ENSBTAG00000025200	ASIC2
3	35100001	35150000	944	0.255306	0.192295	RF00026	ENSBTAG00000043626	RNU6-738P
1	102000001	102050000	777	0.255277	0.146591
16	78150001	78200000	140	0.255198	0.129478	CRB1	ENSBTAG00000008944	CRB1
8	51625001	51675000	430	0.255158	0.173002
18	2450001	2500000	120	0.255038	0.182132	ZNRF1 LDHD	ENSBTAG00000034689 ENSBTAG00000006779	LDHD ZNRF1
3	69450001	69500000	378	0.255013	0.122443
6	33100001	33150000	344	0.254972	0.146681
28	5400001	5450000	273	0.25494	0.12511
22	1	50000	321	0.254934	0.136433		ENSBTAG00000046011 ENSBTAG00000046634 ENSBTAG00000045666
3	29700001	29750000	195	0.254919	0.134973	PTPN22 RSBN1	ENSBTAG00000019617 ENSBTAG00000031940	PTPN22 RSBN1
4	44425001	44475000	513	0.254887	0.171872	FBXL13	ENSBTAG00000016324	FBXL13
2	96300001	96350000	164	0.254609	0.133924	CREB1 METTL21A	ENSBTAG00000005474 ENSBTAG00000005476	CREB1 METTL21A
24	54725001	54775000	271	0.25448	0.118068	CCDC68 MIR12017	ENSBTAG00000008158	CCDC68
5	30775001	30825000	157	0.254455	0.112506	TUBA1A	ENSBTAG00000001489	TUBA1A
22	16350001	16400000	247	0.254397	0.169057	ZNF445	ENSBTAG00000030533 ENSBTAG00000046301	FAM136A ZNF445
26	36700001	36750000	551	0.254274	0.147234
5	111300001	111350000	289	0.254147	0.183983	SYNGR1 TAB1	ENSBTAG00000005765 ENSBTAG00000019828	SYNGR1 TAB1
21	30150001	30200000	185	0.254091	0.108382	CHRNA7
5	91750001	91800000	324	0.254052	0.136982	CAPZA3 PLCZ1	ENSBTAG00000013207 ENSBTAG00000013202	PLCZ1 CAPZA3
5	41425001	41475000	234	0.253984	0.0712095	SLC2A13	ENSBTAG00000043962	SLC2A13
1	104125001	104175000	383	0.253816	0.121415		ENSBTAG00000018312	PFN1
28	33475001	33525000	387	0.253788	0.140773	KCNMA1 MIR2285CL MIR2285BA-1	ENSBTAG00000013300	KCNMA1
1	104200001	104250000	274	0.253557	0.129542
5	42550001	42600000	278	0.253462	0.107703	CPNE8	ENSBTAG00000020914	CPNE8
3	17325001	17375000	180	0.253437	0.0986237	LELP1	ENSBTAG00000039487 ENSBTAG00000032995	LELP1
1	101850001	101900000	495	0.253287	0.108189
7	44600001	44650000	225	0.253035	0.161117	PLPP2 MIER2 THEG	ENSBTAG00000000717 ENSBTAG00000019767 ENSBTAG00000040485	PLPP2 MIER2 THEG
5	33700001	33750000	275	0.252983	0.107553
11	72875001	72925000	303	0.252849	0.165575	CIB4	ENSBTAG00000005041	CIB4
10	37500001	37550000	300	0.252816	0.113601	PLA2G4E	ENSBTAG00000021924	PLA2G4E
1	104000001	104050000	711	0.252799	0.163588
8	104525001	104575000	114	0.252784	0.110118	RGS3	ENSBTAG00000004499	RGS3
1	139150001	139200000	120	0.252769	0.098967
22	11500001	11550000	355	0.252626	0.206977	PLCD1 DLEC1	ENSBTAG00000037726 ENSBTAG00000008567	DLEC1 PLCD1
20	58150001	58200000	310	0.252477	0.169079
5	31350001	31400000	279	0.25241	0.0968139
9	8675001	8725000	620	0.252304	0.11998
5	90250001	90300000	453	0.252271	0.125128
5	43125001	43175000	187	0.25227	0.115287	PTPRB	ENSBTAG00000015296	PTPRB
5	111325001	111375000	366	0.252232	0.212897	TAB1	ENSBTAG00000019828	TAB1
22	18350001	18400000	358	0.2522	0.145176
3	18350001	18400000	551	0.252083	0.175202		ENSBTAG00000011756	FLG2
25	15325001	15375000	453	0.252037	0.128136
17	37550001	37600000	305	0.251876	0.114191	FSTL5
8	69525001	69575000	285	0.251858	0.142347	GFRA2	ENSBTAG00000020665	GFRA2
10	56600001	56650000	401	0.25153	0.138791
23	7825001	7875000	147	0.251503	0.199943	LEMD2 MLN	ENSBTAG00000015538 ENSBTAG00000015550	LEMD2 MLN
27	20900001	20950000	339	0.251458	0.160518
1	92200001	92250000	504	0.251319	0.135447
1	5800001	5850000	263	0.251318	0.152201	GRIK1	ENSBTAG00000034854	GRIK1
18	46875001	46925000	244	0.251176	0.17151	ALKBH6 CLIP3 THAP8 WDR62	ENSBTAG00000019678 ENSBTAG00000019674 ENSBTAG00000014995 ENSBTAG00000014996	THAP8 WDR62 CLIP3 ALKBH6
5	37150001	37200000	155	0.251108	0.0881941	ADAMTS20	ENSBTAG00000000395	ADAMTS20
5	44000001	44050000	172	0.251099	0.100399	BEST3	ENSBTAG00000002931	BEST3
1	108775001	108825000	375	0.250817	0.164669
14	2450001	2500000	194	0.250749	0.174085	VAMP2 RHPN1	ENSBTAG00000002104	RHPN1
21	28450001	28500000	392	0.250691	0.108855
1	99850001	99900000	380	0.250688	0.143684
22	59175001	59225000	311	0.250667	0.145835	NUP210	ENSBTAG00000003665	NUP210
1	68700001	68750000	287	0.250574	0.15218	MYLK
15	1000001	1050000	292	0.250545	0.0881451
1	19675001	19725000	573	0.250412	0.0960654
3	115900001	115950000	297	0.250283	0.198053	AGAP1	ENSBTAG00000016504	AGAP1
3	22375001	22425000	510	0.250277	0.154365
21	53425001	53475000	221	0.250246	0.120319
1	19725001	19775000	509	0.250231	0.169416
25	27750001	27800000	143	0.250158	0.137446	ARMC5 TGFB1I1 SLC5A2 C16orf58 C25H16orf58	ENSBTAG00000002374 ENSBTAG00000002391 ENSBTAG00000010096 ENSBTAG00000047734	ARMC5 TGFB1I1 SLC5A2 C16orf58
1	148125001	148175000	457	0.250111	0.171919
3	56450001	56500000	493	0.250051	0.129709
1	93875001	93925000	272	0.25004	0.1101	NLGN1
5	41875001	41925000	655	0.249875	0.179145
2	30075001	30125000	341	0.249807	0.148999	SCN9A	ENSBTAG00000026882 ENSBTAG00000002425	SCN9A RMDN1
28	33575001	33625000	185	0.24978	0.154026	KCNMA1	ENSBTAG00000013300	KCNMA1
22	59250001	59300000	391	0.249779	0.14399
5	2450001	2500000	522	0.249739	0.128543
1	119650001	119700000	213	0.249598	0.125763
3	81050001	81100000	584	0.249519	0.154246	RAVER2	ENSBTAG00000030686	RAVER2
10	56675001	56725000	237	0.249517	0.148183	WDR72	ENSBTAG00000021876	WDR72
24	32300001	32350000	355	0.249392	0.150549
7	37175001	37225000	407	0.249354	0.129472
16	69225001	69275000	242	0.249337	0.152775	PTGS2	ENSBTAG00000014127	PTGS2
12	38900001	38950000	250	0.249285	0.0887536
21	53750001	53800000	569	0.249258	0.142846
21	51725001	51775000	534	0.249159	0.138175	LRFN5	ENSBTAG00000003684	LRFN5
3	116625001	116675000	372	0.249015	0.131581	ACKR3	ENSBTAG00000018424	ACKR3
22	18225001	18275000	309	0.249008	0.11635
9	28000001	28050000	416	0.248979	0.131461	bta-mir-2478 MIR2478	ENSBTAG00000044981
26	27750001	27800000	358	0.248979	0.130428
9	6825001	6875000	434	0.248912	0.165255
15	63400001	63450000	206	0.248693	0.145155
2	100725001	100775000	439	0.248564	0.134712	RF00100	ENSBTAG00000043939	RN7SKP142
18	57450001	57500000	180	0.248469	0.17418	KLK10 KLK11 KLK12 KLK13 KLK14	ENSBTAG00000015129 ENSBTAG00000002257 ENSBTAG00000030484 ENSBTAG00000009382 ENSBTAG00000012538	KLK11 KLK13 KLK14 KLK10 KLK12
1	99975001	100025000	327	0.248399	0.123537
1	139125001	139175000	191	0.248312	0.0848034
5	70000001	70050000	333	0.248247	0.122951	TCP11L2	ENSBTAG00000002127	TCP11L2
1	134200001	134250000	148	0.248143	0.10474	MSL2 PPP2R3A	ENSBTAG00000000750 ENSBTAG00000023416	MSL2 PPP2R3A
25	26275001	26325000	337	0.248133	0.163648	EIF3CL CLN3 APOBR IL27	ENSBTAG00000006543 ENSBTAG00000018000 ENSBTAG00000018011 ENSBTAG00000018015	EIF3C CLN3 APOBR IL27
14	28025001	28075000	416	0.248091	0.158671	CHD7	ENSBTAG00000021841	CHD7
13	8200001	8250000	645	0.248075	0.190282	MACROD2
1	140625001	140675000	813	0.248073	0.103157
5	92100001	92150000	376	0.248011	0.15803	PIK3C2G	ENSBTAG00000020715	PIK3C2G
28	37975001	38025000	561	0.248002	0.129569	NRG3
16	66375001	66425000	249	0.247983	0.151027	RGL1	ENSBTAG00000019630	RGL1
1	86425001	86475000	569	0.247835	0.106648
5	44700001	44750000	217	0.247403	0.114853	RF00026 LYZ	ENSBTAG00000043369 ENSBTAG00000026779	LYZ RNU6-836P
15	2125001	2175000	383	0.247261	0.0845498	GRIA4	ENSBTAG00000006176	GRIA4
16	77975001	78025000	268	0.247184	0.129322	ASPM ZBTB41	ENSBTAG00000007860 ENSBTAG00000002291	ZBTB41 ASPM
11	5650001	5700000	380	0.247159	0.131253
10	34900001	34950000	374	0.247146	0.133879
12	29100001	29150000	175	0.247097	0.133161
5	29175001	29225000	338	0.247056	0.117077		ENSBTAG00000038893	ZWINT
1	60750001	60800000	437	0.246997	0.0862472
1	825001	875000	462	0.246897	0.182189
20	11200001	11250000	429	0.246812	0.133738
3	92050001	92100000	289	0.246793	0.108213	LEXM TTC22 PARS2	ENSBTAG00000017145 ENSBTAG00000017132 ENSBTAG00000040313	TTC22 LEXM PARS2
6	78950001	79000000	261	0.246711	0.111068	ADGRL3	ENSBTAG00000013918	ADGRL3
21	59250001	59300000	483	0.246628	0.117857	OTUB2 DDX24 LOC514011	ENSBTAG00000014981 ENSBTAG00000003423 ENSBTAG00000031834	DDX24 OTUB2 IFI27L1
13	2425001	2475000	511	0.24662	0.112871	LAMP5 PAK5	ENSBTAG00000007977 ENSBTAG00000017679	LAMP5 PAK5
2	38675001	38725000	298	0.246606	0.151754	CYTIP	ENSBTAG00000008329	CYTIP
1	100800001	100850000	533	0.246508	0.146052	SERPINI2	ENSBTAG00000011423	SERPINI2
1	69800001	69850000	454	0.246472	0.127901	ITGB5	ENSBTAG00000013755	ITGB5
10	48600001	48650000	393	0.246235	0.129393
6	60825001	60875000	205	0.246136	0.1086	RHOH	ENSBTAG00000013451	RHOH
11	1100001	1150000	291	0.246088	0.126605
5	43450001	43500000	161	0.245995	0.0782721	CNOT2	ENSBTAG00000003748	CNOT2
3	116450001	116500000	457	0.245786	0.12936	IQCA1	ENSBTAG00000013505	IQCA1
1	50175001	50225000	613	0.245659	0.0854311
3	17475001	17525000	430	0.245503	0.092669
16	30475001	30525000	304	0.245421	0.137581		ENSBTAG00000019339	ITPKB
15	69875001	69925000	582	0.245412	0.118371	RF00026	ENSBTAG00000042407
12	82300001	82350000	159	0.245378	0.107337	FGF14
24	32650001	32700000	393	0.245374	0.13353	OSBPL1A	ENSBTAG00000023259	OSBPL1A
6	5100001	5150000	374	0.245334	0.121311
1	67150001	67200000	180	0.245285	0.118731	CD86	ENSBTAG00000013118	CD86
14	70550001	70600000	287	0.245257	0.119774
16	77200001	77250000	122	0.245234	0.144567	PLXNA2	ENSBTAG00000001173	PLXNA2
8	23300001	23350000	295	0.245184	0.151141	HACD4	ENSBTAG00000046456 ENSBTAG00000017741	HACD4 IFNB1
16	34100001	34150000	294	0.245103	0.181724	AKT3	ENSBTAG00000017788	AKT3
28	29850001	29900000	156	0.244985	0.158643	CHCHD1 ZSWIM8 NDST2 CAMK2G	ENSBTAG00000012654 ENSBTAG00000012657 ENSBTAG00000012664 ENSBTAG00000012667	CHCHD1 ZSWIM8 AC022400.6 CAMK2G
3	29750001	29800000	195	0.244921	0.128443	RSBN1 PHTF1	ENSBTAG00000031940 ENSBTAG00000019615	PHTF1 RSBN1
8	58625001	58675000	569	0.244845	0.140975
13	2775001	2825000	457	0.244715	0.167943	PAK5	ENSBTAG00000046074
6	109975001	110025000	417	0.244707	0.113078	SLC2A9	ENSBTAG00000039197	SLC2A9
18	12600001	12650000	195	0.244701	0.178419
24	45800001	45850000	231	0.244659	0.149095	SLC14A2	ENSBTAG00000002099	SLC14A2
5	41125001	41175000	222	0.244649	0.0699439	SLC2A13	ENSBTAG00000043962	SLC2A13
20	36700001	36750000	270	0.244397	0.130719	WDR70	ENSBTAG00000033095	WDR70
28	21325001	21375000	648	0.244124	0.130396
29	47775001	47825000	310	0.243714	0.152388
28	35625001	35675000	343	0.243595	0.152852	CL46	ENSBTAG00000048082	SFTPD
16	34125001	34175000	441	0.243544	0.182521	AKT3	ENSBTAG00000017788	AKT3
1	27525001	27575000	372	0.243463	0.105716
12	55875001	55925000	602	0.243439	0.157153
18	56500001	56550000	93	0.243415	0.205901	RRAS SCAF1 IRF3 BCL2L12 PRMT1 CPT1C	ENSBTAG00000020983 ENSBTAG00000006612 ENSBTAG00000006633 ENSBTAG00000006638 ENSBTAG00000006646 ENSBTAG00000012205	SCAF1 IRF3 BCL2L12 PRMT1 CPT1C RRAS
21	32475001	32525000	440	0.243415	0.156665	SCAPER	ENSBTAG00000007382	SCAPER
6	5125001	5175000	356	0.243352	0.127517
1	68925001	68975000	266	0.243244	0.149143	CCDC14 ROPN1 RF00015	ENSBTAG00000000566 ENSBTAG00000006947 ENSBTAG00000044700	CCDC14 ROPN1B
9	41125001	41175000	140	0.243237	0.118154	AK9 ZBTB24	ENSBTAG00000010116 ENSBTAG00000010113	ZBTB24 AK9
3	17275001	17325000	523	0.243147	0.144612	LORICRIN LOR	ENSBTAG00000032997 ENSBTAG00000039487
1	86400001	86450000	583	0.243136	0.114939
5	111350001	111400000	298	0.243036	0.204242	TAB1	ENSBTAG00000019828	TAB1
22	60000001	60050000	141	0.242988	0.20243	GATA2 DNAJB8	ENSBTAG00000019707 ENSBTAG00000006179	DNAJB8 GATA2
19	4875001	4925000	686	0.242972	0.164793
10	56575001	56625000	486	0.242926	0.150324
3	28075001	28125000	214	0.242924	0.161291	NGF	ENSBTAG00000007446	NGF
2	74200001	74250000	571	0.242841	0.153139
1	68900001	68950000	460	0.242809	0.159593	CCDC14	ENSBTAG00000000566	CCDC14
14	10750001	10800000	294	0.242747	0.141491		ENSBTAG00000003838
16	78225001	78275000	121	0.242673	0.103055	CRB1	ENSBTAG00000008944	CRB1
22	16975001	17025000	77	0.242664	0.131204	TADA3 CAMK1 OGG1 BRPF1	ENSBTAG00000007961 ENSBTAG00000007780 ENSBTAG00000007777 ENSBTAG00000007776	BRPF1 OGG1 CAMK1 TADA3
19	42725001	42775000	227	0.24265	0.197835	ACLY TTC25 CNP	ENSBTAG00000016740 ENSBTAG00000013698 ENSBTAG00000025762	TTC25 ACLY CNP
22	38775001	38825000	628	0.242637	0.154502	CADPS	ENSBTAG00000005321	CADPS
19	5425001	5475000	275	0.242541	0.112141	STXBP4 RF00026	ENSBTAG00000016078 ENSBTAG00000043089	STXBP4 RNU6-490P
22	13825001	13875000	102	0.242499	0.122205	CTNNB1	ENSBTAG00000016420	CTNNB1
10	48700001	48750000	281	0.242461	0.145438
1	140650001	140700000	846	0.242447	0.112296
1	60650001	60700000	395	0.242443	0.154177
3	18325001	18375000	761	0.242437	0.172162	CRNN	ENSBTAG00000019540 ENSBTAG00000046212	CRNN
5	43175001	43225000	141	0.242424	0.0853522	PTPRB	ENSBTAG00000015296	PTPRB
1	79900001	79950000	274	0.242337	0.171155
5	92825001	92875000	595	0.242314	0.156869
3	18675001	18725000	283	0.242302	0.100045	TCHHL1 MIR2284Z-4	ENSBTAG00000015854	TCHHL1
1	153850001	153900000	406	0.242266	0.146851		ENSBTAG00000044519
1	94650001	94700000	371	0.24224	0.103535	NLGN1
15	1025001	1075000	297	0.242172	0.0707253
2	74500001	74550000	469	0.241904	0.163369
22	16950001	17000000	88	0.241896	0.159847	ARPC4 TADA3 CAMK1	ENSBTAG00000007966 ENSBTAG00000007964 ENSBTAG00000007961 ENSBTAG00000007780	CAMK1 TADA3 ARPC4 ARPC4-TTLL3
22	11525001	11575000	344	0.241879	0.172027	DLEC1	ENSBTAG00000008567	DLEC1
1	14625001	14675000	378	0.241874	0.12521
3	30325001	30375000	441	0.241847	0.141762	LRIG2	ENSBTAG00000008525	LRIG2
12	62150001	62200000	523	0.241823	0.152383
9	7900001	7950000	315	0.241718	0.133524	ADGRB3	ENSBTAG00000035855 ENSBTAG00000015335	ADGRB3
3	104925001	104975000	203	0.241713	0.0993942
1	119500001	119550000	127	0.241601	0.104352	WWTR1	ENSBTAG00000007814	WWTR1
9	6750001	6800000	627	0.24158	0.152332
1	115025001	115075000	568	0.241532	0.11772
6	57275001	57325000	456	0.241458	0.152134	DTHD1	ENSBTAG00000009833	DTHD1
23	34850001	34900000	523	0.241438	0.157471	LOC751563 PRP3 RF00026	ENSBTAG00000031640 ENSBTAG00000045456	PRL
5	97325001	97375000	407	0.241425	0.162922	HEBP1	ENSBTAG00000005868	HEBP1
1	27550001	27600000	332	0.241367	0.108956
12	61125001	61175000	366	0.241318	0.160614
27	14700001	14750000	271	0.241224	0.129312	ANKRD37 UFSP2 C27H4orf47 CCDC110	ENSBTAG00000018453 ENSBTAG00000018454 ENSBTAG00000034430 ENSBTAG00000017157	CCDC110 ANKRD37 UFSP2 C4orf47
8	104550001	104600000	123	0.241218	0.115671		ENSBTAG00000031250
5	29150001	29200000	252	0.241211	0.131713	METTL7A	ENSBTAG00000025005 ENSBTAG00000038893	METTL7A ZWINT
11	73100001	73150000	324	0.241189	0.156359	DRC1 SELENOI	ENSBTAG00000009649 ENSBTAG00000007837	SELENOI DRC1
1	79975001	80025000	187	0.241134	0.158361
1	103250001	103300000	175	0.240991	0.0706999	RF00026	ENSBTAG00000044737
12	64675001	64725000	563	0.240955	0.0988574
10	18500001	18550000	484	0.24094	0.1386	THSD4	ENSBTAG00000011644	THSD4
19	12375001	12425000	248	0.240642	0.1215	BCAS3	ENSBTAG00000002663	BCAS3
1	105325001	105375000	508	0.240639	0.160644
9	83700001	83750000	494	0.240515	0.118393
22	17900001	17950000	223	0.24013	0.144344	SSUH2	ENSBTAG00000005433	SSUH2
12	62075001	62125000	632	0.2401	0.163999
18	6825001	6875000	375	0.240042	0.178118
14	16925001	16975000	336	0.240039	0.168295	MTSS1	ENSBTAG00000020407	MTSS1
17	57625001	57675000	236	0.240007	0.185012	ACAD10	ENSBTAG00000001164	ACAD10
4	18975001	19025000	192	0.239945	0.15558	NDUFA4 PHF14	ENSBTAG00000011145 ENSBTAG00000011819	NDUFA4 PHF14
4	37600001	37650000	373	0.239852	0.134884	PCLO	ENSBTAG00000017350	PCLO
14	22050001	22100000	241	0.23979	0.122003
17	63225001	63275000	236	0.239672	0.154013	LHX5	ENSBTAG00000003107	LHX5
22	27200001	27250000	183	0.238977	0.0999299
8	54750001	54800000	235	0.238962	0.161708
3	15650001	15700000	123	0.238946	0.171385	LENEP FLAD1 CKS1B SHC1 PYGO2 PBXIP1 RF00432	ENSBTAG00000045967 ENSBTAG00000000186 ENSBTAG00000024476 ENSBTAG00000019838 ENSBTAG00000004331 ENSBTAG00000004552 ENSBTAG00000043446	FLAD1 PYGO2 PBXIP1 SHC1 CKS1B SNORA51 LENEP
11	72900001	72950000	296	0.238925	0.159924	CIB4	ENSBTAG00000005041	CIB4
1	64675001	64725000	83	0.238902	0.0717079	ARHGAP31
1	119625001	119675000	396	0.238862	0.165412	TM4SF4	ENSBTAG00000001893	TM4SF4
26	11600001	11650000	246	0.238861	0.0870255
1	124100001	124150000	486	0.238855	0.158301
1	131250001	131300000	200	0.238747	0.156795
8	54100001	54150000	117	0.238569	0.163621	GNAQ	ENSBTAG00000009789	GNAQ
1	64250001	64300000	187	0.238531	0.143383
4	112375001	112425000	434	0.238432	0.164249		ENSBTAG00000027832	CNTNAP2
24	56075001	56125000	371	0.238366	0.168719
2	74525001	74575000	416	0.238105	0.156194
8	72950001	73000000	224	0.238045	0.103156
15	78825001	78875000	329	0.238024	0.127774
17	23325001	23375000	376	0.23798	0.134512
6	109950001	110000000	540	0.237969	0.127207	SLC2A9	ENSBTAG00000039197	SLC2A9
8	54825001	54875000	246	0.237922	0.0966509
24	32325001	32375000	322	0.237903	0.144584
1	90400001	90450000	141	0.237777	0.109659
16	66400001	66450000	261	0.237555	0.151711	RGL1	ENSBTAG00000019630	RGL1
5	33800001	33850000	426	0.237447	0.110906
5	45075001	45125000	253	0.237411	0.124844	CPM	ENSBTAG00000013496	CPM
21	53400001	53450000	227	0.237361	0.111039
28	31150001	31200000	179	0.237351	0.147413	VDAC2 COMTD1	ENSBTAG00000012975 ENSBTAG00000012977	VDAC2 COMTD1
5	41850001	41900000	599	0.237268	0.148848
2	67550001	67600000	280	0.237246	0.134561	DPP10
28	11925001	11975000	240	0.237233	0.11273
16	30500001	30550000	330	0.237147	0.129143
13	2400001	2450000	421	0.237014	0.100599	PLCB4 LAMP5	ENSBTAG00000013116 ENSBTAG00000007977	LAMP5 PLCB4
15	78800001	78850000	354	0.236949	0.145591
5	87800001	87850000	568	0.236943	0.163711
1	16950001	17000000	609	0.236875	0.138951
21	30100001	30150000	390	0.236802	0.127053	CHRNA7 RF00026	ENSBTAG00000015775 ENSBTAG00000042966	CHRFAM7A
22	50001	100000	493	0.236782	0.120313		ENSBTAG00000037517 ENSBTAG00000023954
1	114900001	114950000	556	0.236669	0.14754
12	36225001	36275000	309	0.23663	0.180516	CRYL1	ENSBTAG00000011726	CRYL1
9	80350001	80400000	258	0.236575	0.0919497
5	2425001	2475000	490	0.236228	0.106864
21	59375001	59425000	193	0.236019	0.147693	PPP4R4	ENSBTAG00000009891	PPP4R4
6	45050001	45100000	162	0.235941	0.128331
2	67500001	67550000	349	0.235906	0.104523	DPP10
5	111250001	111300000	197	0.235892	0.133772	RF00410 RPL3 RF00593 MIR2440 RF01151 RF00221 SYNGR1	ENSBTAG00000042842 ENSBTAG00000003228 ENSBTAG00000042946 ENSBTAG00000043502 ENSBTAG00000044812 ENSBTAG00000042456 ENSBTAG00000005765	SYNGR1 SNORD43 SNORA2 SNORD83B snoU83B
1	55275001	55325000	353	0.235833	0.10213
21	29925001	29975000	526	0.235826	0.125201
1	16975001	17025000	688	0.235744	0.143667
1	89750001	89800000	468	0.235722	0.141912
1	131275001	131325000	289	0.235693	0.147544
3	43750001	43800000	313	0.235411	0.131985
1	63075001	63125000	292	0.235365	0.134177
5	38275001	38325000	140	0.235355	0.102492	PRICKLE1 RF00100	ENSBTAG00000008596 ENSBTAG00000045487 ENSBTAG00000043639	PRICKLE1
6	57250001	57300000	305	0.235344	0.149451	ARAP2	ENSBTAG00000039922	ARAP2
1	105300001	105350000	553	0.235313	0.162151
4	54175001	54225000	342	0.235232	0.122987	FOXP2
18	56425001	56475000	99	0.235187	0.110406	RCN3 NOSIP PRRG2 PRR12	ENSBTAG00000021799 ENSBTAG00000014450 ENSBTAG00000030563 ENSBTAG00000014454	NOSIP PRR12 RCN3 PRRG2
1	79950001	80000000	176	0.234974	0.132195
1	50200001	50250000	346	0.234956	0.0885083
7	37150001	37200000	384	0.23495	0.128787
27	19050001	19100000	228	0.234804	0.127517	VPS37A CNOT7 ZDHHC2	ENSBTAG00000010355 ENSBTAG00000018036 ENSBTAG00000044194	VPS37A CNOT7 ZDHHC2
1	103925001	103975000	481	0.234762	0.105707
9	10150001	10200000	172	0.234712	0.153347	SMAP1	ENSBTAG00000038190	SMAP1
1	104150001	104200000	270	0.234694	0.103554
8	23325001	23375000	438	0.234646	0.152988	HACD4	ENSBTAG00000017741	HACD4
7	44375001	44425000	35	0.234627	0.0363409
5	42375001	42425000	362	0.234569	0.0982699	CPNE8	ENSBTAG00000020914	CPNE8
1	14675001	14725000	509	0.234543	0.137214
5	43300001	43350000	296	0.234399	0.109308	KCNMB4	ENSBTAG00000003749	KCNMB4
5	49650001	49700000	419	0.234344	0.177405	C5H12orf56	ENSBTAG00000018861	C12orf56
19	6525001	6575000	519	0.234339	0.153109		ENSBTAG00000035172
1	90125001	90175000	194	0.234333	0.1157
14	16050001	16100000	581	0.234297	0.1602
2	75350001	75400000	416	0.234187	0.1221
12	38800001	38850000	431	0.23413	0.0611876
11	5675001	5725000	478	0.234085	0.131947
3	32425001	32475000	261	0.234075	0.0956851
1	68725001	68775000	184	0.233981	0.111259	MYLK
20	49950001	50000000	409	0.23398	0.0956766
14	18925001	18975000	245	0.23393	0.09809
21	48950001	49000000	451	0.233877	0.164904
1	65125001	65175000	190	0.233852	0.0760884	MAATS1 RF00322	ENSBTAG00000001293 ENSBTAG00000044376	MAATS1 SNORA31
5	111200001	111250000	100	0.233761	0.172147	PDGFB	ENSBTAG00000021697	PDGFB
16	77125001	77175000	248	0.233736	0.120523	PLXNA2	ENSBTAG00000001173	PLXNA2
4	18950001	19000000	237	0.233688	0.135505	NDUFA4 PHF14	ENSBTAG00000038527 ENSBTAG00000011145 ENSBTAG00000011819	NDUFA4 PHF14 C8orf59
12	89025001	89075000	93	0.233591	0.138438
10	91175001	91225000	175	0.233587	0.142746
1	131325001	131375000	224	0.233392	0.0940255	PIK3CB	ENSBTAG00000043968
14	70575001	70625000	369	0.233201	0.10148
3	32550001	32600000	342	0.233015	0.0878566	RF00026 CD53	ENSBTAG00000042091 ENSBTAG00000006466	CD53 RNU6-1243P
8	73500001	73550000	262	0.232971	0.139334	DOCK5	ENSBTAG00000015513	DOCK5
14	2475001	2525000	168	0.232768	0.149827	VAMP2	ENSBTAG00000003606
18	59525001	59575000	159	0.232757	0.159589	bta-mir-2887-2	ENSBTAG00000048191
9	70050001	70100000	240	0.232748	0.172715	RF00015	ENSBTAG00000043822	RNU4-74P
28	14675001	14725000	327	0.232665	0.131843
4	112350001	112400000	333	0.2326	0.138562		ENSBTAG00000027832	CNTNAP2
8	69500001	69550000	294	0.232596	0.137809	GFRA2 RF00001	ENSBTAG00000020665 ENSBTAG00000029075	GFRA2 RNA5SP151
5	29125001	29175000	269	0.232581	0.124898	HIGD1C METTL7A	ENSBTAG00000047358 ENSBTAG00000025005	METTL7A HIGD1C
27	23225001	23275000	544	0.23245	0.152022
10	64825001	64875000	675	0.232257	0.131789
29	28900001	28950000	187	0.23225	0.146755	TMEM218	ENSBTAG00000022382	TMEM218
3	73050001	73100000	306	0.232242	0.126116
2	3050001	3100000	395	0.232206	0.122667
5	28600001	28650000	201	0.232089	0.0998389	GALNT6 CELA1 BIN2	ENSBTAG00000017943 ENSBTAG00000008900 ENSBTAG00000008897	BIN2 CELA1 GALNT6
25	12775001	12825000	226	0.232016	0.0885036
22	18125001	18175000	434	0.231983	0.115822
22	11475001	11525000	145	0.231978	0.18887	VILL PLCD1	ENSBTAG00000012963 ENSBTAG00000037726	VILL PLCD1
1	115325001	115375000	490	0.231969	0.135519
10	39075001	39125000	470	0.231925	0.137356
5	92750001	92800000	483	0.231807	0.123193
24	59400001	59450000	912	0.231796	0.175307
4	48575001	48625000	232	0.23179	0.122597	HBP1 COG5	ENSBTAG00000005524 ENSBTAG00000005526	HBP1 COG5
5	33075001	33125000	225	0.231547	0.0987874		ENSBTAG00000038027
18	56400001	56450000	116	0.23152	0.122608	RPS11 RF00211 bta-mir-150 MIR150 FCGRT RCN3 NOSIP	ENSBTAG00000013924 ENSBTAG00000043168 ENSBTAG00000030068 ENSBTAG00000013926 ENSBTAG00000021799 ENSBTAG00000014450	RPS11 FCGRT NOSIP RCN3 SNORD35B
7	46675001	46725000	564	0.231506	0.171666
3	27075001	27125000	293	0.231463	0.131061
28	16000001	16050000	378	0.231313	0.159991	ANK3	ENSBTAG00000019052 ENSBTAG00000044444	ANK3
12	60525001	60575000	334	0.231226	0.129994
14	72775001	72825000	269	0.231184	0.141935	TMEM67	ENSBTAG00000044190 ENSBTAG00000026231	TMEM67
1	79800001	79850000	345	0.231176	0.164312
28	33600001	33650000	177	0.231159	0.110235
7	89425001	89475000	395	0.231097	0.127104
29	44125001	44175000	435	0.23109	0.10587	POLA2	ENSBTAG00000011455	POLA2
22	8200001	8250000	567	0.231066	0.158283
1	80475001	80525000	217	0.231039	0.0927114	RTP4	ENSBTAG00000032265	RTP4
1	131300001	131350000	321	0.231036	0.130921		ENSBTAG00000043968
26	35525001	35575000	229	0.231017	0.157665
24	31950001	32000000	118	0.230944	0.114462	ZNF521	ENSBTAG00000007383	ZNF521
1	156575001	156625000	621	0.230862	0.165327
9	23450001	23500000	348	0.230814	0.123859	ME1	ENSBTAG00000005681	ME1
22	3150001	3200000	355	0.230777	0.146803
28	30775001	30825000	189	0.23071	0.138305	KAT6B	ENSBTAG00000002920	KAT6B
12	61575001	61625000	327	0.230702	0.0794654
20	9500001	9550000	459	0.230699	0.123881
3	36375001	36425000	293	0.23061	0.115886
21	59450001	59500000	278	0.230465	0.116459	PPP4R4 SERPINA10	ENSBTAG00000009891 ENSBTAG00000009894	PPP4R4 SERPINA10
5	31150001	31200000	97	0.230461	0.0800716	ADCY6	ENSBTAG00000005464 ENSBTAG00000047525	ADCY6
17	33225001	33275000	431	0.230441	0.0701616
21	11950001	12000000	301	0.230436	0.152912
14	28000001	28050000	319	0.230359	0.142838	CHD7	ENSBTAG00000021841	CHD7
8	23525001	23575000	284	0.230294	0.138501	KIAA1797 FOCAD	ENSBTAG00000038181	FOCAD
1	65625001	65675000	120	0.230187	0.122739
1	139000001	139050000	349	0.230149	0.0826765
26	51450001	51500000	159	0.230133	0.154977	JAKMIP3	ENSBTAG00000000951	JAKMIP3
1	90225001	90275000	188	0.230121	0.131947
11	2950001	3000000	564	0.230089	0.185037
3	30650001	30700000	247	0.230063	0.119102
1	132725001	132775000	547	0.229972	0.130192
5	5025001	5075000	204	0.229841	0.0925827	KRR1	ENSBTAG00000011591	KRR1
9	23475001	23525000	323	0.229777	0.120267	ME1	ENSBTAG00000005681	ME1
1	62750001	62800000	169	0.229537	0.0896466
8	54725001	54775000	210	0.229522	0.115789
22	24425001	24475000	133	0.229515	0.138562
1	69050001	69100000	175	0.229467	0.086964
27	14725001	14775000	316	0.229397	0.112363	UFSP2 C27H4orf47 CCDC110 PDLIM3	ENSBTAG00000018454 ENSBTAG00000034430 ENSBTAG00000017157 ENSBTAG00000017183	CCDC110 PDLIM3 UFSP2 C4orf47
29	29000001	29050000	269	0.229333	0.126504
28	34375001	34425000	171	0.229303	0.102571
22	13775001	13825000	132	0.229279	0.104421	RF00026	ENSBTAG00000043427
7	44200001	44250000	133	0.22927	0.053587
3	92075001	92125000	275	0.229257	0.153293	TTC22 PARS2 TTC4	ENSBTAG00000017132 ENSBTAG00000040313 ENSBTAG00000015931	TTC4 TTC22 PARS2
28	18000001	18050000	99	0.2292	0.142567	ARID5B	ENSBTAG00000006729	ARID5B
10	64850001	64900000	604	0.229066	0.148803
1	156600001	156650000	593	0.229048	0.165319
7	81225001	81275000	143	0.228991	0.127999
24	44825001	44875000	194	0.228981	0.130871
21	17650001	17700000	331	0.228908	0.124964
17	59800001	59850000	293	0.228767	0.17731	KSR2	ENSBTAG00000044119	KSR2
28	35400001	35450000	551	0.22867	0.125185	TMEM254	ENSBTAG00000001656 ENSBTAG00000045788	TMEM254
14	22025001	22075000	240	0.228623	0.0813113
1	96125001	96175000	160	0.22855	0.104159	FNDC3B	ENSBTAG00000019376	FNDC3B
15	55700001	55750000	299	0.228463	0.152261		ENSBTAG00000047111	MOGAT2
17	34875001	34925000	182	0.228434	0.122053	SPATA5	ENSBTAG00000000125	SPATA5
14	22675001	22725000	92	0.228373	0.08808	PCMTD1	ENSBTAG00000017492	PCMTD1
13	46000001	46050000	198	0.228291	0.124158
1	19750001	19800000	575	0.228075	0.152901
3	32500001	32550000	248	0.228044	0.0823294	LRIF1	ENSBTAG00000012659	LRIF1
17	35200001	35250000	101	0.227986	0.128378	NUDT6 FGF2	ENSBTAG00000005695 ENSBTAG00000005691	FGF2 NUDT6
17	55250001	55300000	330	0.227953	0.154945	CLIP1 RF00001	ENSBTAG00000016779 ENSBTAG00000037243	CLIP1
7	73200001	73250000	259	0.227904	0.156371
7	78500001	78550000	308	0.227904	0.109996
19	55625001	55675000	333	0.227888	0.142143	MFSD11 SRSF2 METTL23	ENSBTAG00000018260 ENSBTAG00000018258 ENSBTAG00000044138	SRSF2 MFSD11 METTL23
2	8550001	8600000	409	0.227874	0.105423
5	58950001	59000000	315	0.227866	0.125151		ENSBTAG00000045684 ENSBTAG00000046645
7	44025001	44075000	414	0.227839	0.146177	PGBD2	ENSBTAG00000019814	PGBD2
11	2925001	2975000	627	0.227732	0.185653	ACTR1B	ENSBTAG00000048041	ACTR1B
21	59350001	59400000	295	0.22773	0.131343	PPP4R4	ENSBTAG00000009891	PPP4R4
1	89725001	89775000	374	0.227654	0.107124
24	47125001	47175000	181	0.227649	0.0900831
20	50000001	50050000	309	0.227599	0.11613
4	113525001	113575000	424	0.227471	0.139036	ZNF862 ATP6V0E2 LRRC61 RARRES2	ENSBTAG00000039594 ENSBTAG00000006022 ENSBTAG00000031059 ENSBTAG00000004215	RARRES2 ATP6V0E2 LRRC61 ZNF862
12	18475001	18525000	168	0.227407	0.11195
1	96550001	96600000	335	0.227396	0.116012	PLD1	ENSBTAG00000017490	PLD1
9	7875001	7925000	487	0.227325	0.167786	ADGRB3	ENSBTAG00000035855 ENSBTAG00000015335	ADGRB3
5	31325001	31375000	300	0.227322	0.0853675	LALBA	ENSBTAG00000005859	LALBA
22	26275001	26325000	358	0.227321	0.145049	CHL1	ENSBTAG00000002471	CHL1
8	54850001	54900000	322	0.227293	0.0922413
6	106200001	106250000	287	0.227271	0.149706
20	9475001	9525000	486	0.227253	0.122549
26	26975001	27025000	252	0.227248	0.103733
22	59150001	59200000	399	0.227205	0.137521	NUP210	ENSBTAG00000003665	NUP210
2	75300001	75350000	324	0.227188	0.0873248
5	43775001	43825000	186	0.227176	0.133821	MYRFL	ENSBTAG00000014829	MYRFL
5	111225001	111275000	152	0.227121	0.141321	RF00410 RPL3 RF00593 MIR2440 RF01151 RF00221	ENSBTAG00000042842 ENSBTAG00000003228 ENSBTAG00000042946 ENSBTAG00000043502 ENSBTAG00000044812 ENSBTAG00000042456	SNORD43 SNORA2 SNORD83B snoU83B
5	93150001	93200000	334	0.22702	0.148641
22	25450001	25500000	395	0.226995	0.137776		ENSBTAG00000006727
1	101875001	101925000	523	0.226984	0.108405
1	114475001	114525000	408	0.226906	0.112901
1	90100001	90150000	128	0.226895	0.105609
12	61100001	61150000	311	0.226689	0.1201
12	64650001	64700000	651	0.226648	0.10863
27	26800001	26850000	484	0.226634	0.154809
4	23750001	23800000	622	0.226626	0.115855	AGMO	ENSBTAG00000034154	AGMO
14	18150001	18200000	188	0.226304	0.199466	C14H8orf76 FAM83A	ENSBTAG00000015319 ENSBTAG00000005877	FAM83A ZHX1-C8orf76
15	975001	1025000	270	0.22623	0.0883143		ENSBTAG00000001515
1	74650001	74700000	359	0.226138	0.127647	ATP13A5	ENSBTAG00000018657	ATP13A5
1	98825001	98875000	205	0.226108	0.120461
3	13925001	13975000	128	0.226093	0.148124	ARHGEF11 LRRC71	ENSBTAG00000012361 ENSBTAG00000012348	LRRC71 ARHGEF11
1	119600001	119650000	304	0.226006	0.166903	TM4SF4	ENSBTAG00000001893	TM4SF4
1	68500001	68550000	133	0.225937	0.120649	HACD2	ENSBTAG00000023607	HACD2
15	2725001	2775000	832	0.225925	0.165946
5	45100001	45150000	306	0.22586	0.124301	CPM	ENSBTAG00000013496	CPM
3	13950001	14000000	116	0.225809	0.138105	ARHGEF11 LRRC71 PEAR1	ENSBTAG00000012361 ENSBTAG00000012348 ENSBTAG00000012405	LRRC71 ARHGEF11 PEAR1
9	15925001	15975000	581	0.225809	0.113587	IMPG1
15	3675001	3725000	564	0.225757	0.136325		ENSBTAG00000006093	ZNF596
18	56750001	56800000	188	0.225747	0.175915	VRK3 ZNF473	ENSBTAG00000005367 ENSBTAG00000012064	VRK3 ZNF473
10	4650001	4700000	430	0.225732	0.105934	ATG12 AP3S1	ENSBTAG00000017525 ENSBTAG00000045118	ATG12
5	92800001	92850000	516	0.225705	0.137188
1	115525001	115575000	482	0.2257	0.13555
1	94625001	94675000	343	0.225659	0.0839792	NLGN1
1	68475001	68525000	146	0.225632	0.102676	HACD2	ENSBTAG00000023607	HACD2
1	157300001	157350000	277	0.225534	0.097754
1	94325001	94375000	405	0.225367	0.126059	NLGN1
8	106000001	106050000	96	0.22536	0.108552	TNC	ENSBTAG00000000575	TNC
3	69475001	69525000	355	0.225307	0.111828
1	79875001	79925000	316	0.225171	0.162518
1	15650001	15700000	351	0.225164	0.124616
1	104250001	104300000	397	0.225112	0.087363
4	36400001	36450000	298	0.225095	0.135808
16	78600001	78650000	222	0.225047	0.100741
5	46850001	46900000	275	0.225033	0.0942399
1	104275001	104325000	403	0.225014	0.0813785
9	26600001	26650000	243	0.224992	0.11277
28	28350001	28400000	447	0.224969	0.116533	ASCC1 RF00026	ENSBTAG00000000392 ENSBTAG00000043503	ASCC1 RNU6-11P
8	58000001	58050000	232	0.224946	0.11521	TLE1	ENSBTAG00000000256	TLE1
5	41150001	41200000	249	0.224934	0.0588475	SLC2A13	ENSBTAG00000043962	SLC2A13
1	101975001	102025000	729	0.22492	0.126792
5	45125001	45175000	220	0.224899	0.133235	CPM	ENSBTAG00000013496	CPM
19	42750001	42800000	146	0.224884	0.171311	TTC25 CNP DNAJC7	ENSBTAG00000013698 ENSBTAG00000025762 ENSBTAG00000002654	DNAJC7 TTC25 CNP
1	79225001	79275000	311	0.224767	0.151521	LPP bta-mir-28 MIR28	ENSBTAG00000044001 ENSBTAG00000036372	LPP
22	18650001	18700000	236	0.224758	0.114806
5	41200001	41250000	213	0.224725	0.0545405	SLC2A13	ENSBTAG00000043962	SLC2A13
18	6875001	6925000	365	0.224631	0.181476
5	15700001	15750000	668	0.224569	0.132417	MGAT4C	ENSBTAG00000011153	MGAT4C
22	60025001	60075000	160	0.224464	0.195061	DNAJB8 EEFSEC	ENSBTAG00000006179 ENSBTAG00000030962	DNAJB8 EEFSEC
7	79825001	79875000	292	0.224443	0.0912518
1	100825001	100875000	526	0.224439	0.143729	SERPINI2	ENSBTAG00000011423	SERPINI2
22	25425001	25475000	341	0.224435	0.134325		ENSBTAG00000006727
12	61550001	61600000	263	0.224414	0.066077
1	69000001	69050000	398	0.224345	0.153096
3	32575001	32625000	303	0.224344	0.104739	RF00026 CD53	ENSBTAG00000042091 ENSBTAG00000006466	CD53 RNU6-1243P
17	33950001	34000000	394	0.224249	0.101626
15	1225001	1275000	721	0.224177	0.0697345
26	32800001	32850000	416	0.224153	0.0881288
18	59575001	59625000	364	0.224034	0.132074
1	68675001	68725000	261	0.223979	0.126304	MYLK
7	98450001	98500000	636	0.223939	0.127506	CAST	ENSBTAG00000000874	CAST
1	48200001	48250000	267	0.223863	0.0934464
1	139200001	139250000	271	0.223827	0.0827344
1	92225001	92275000	511	0.223784	0.095275
14	10850001	10900000	441	0.223776	0.154824	ADCY8	ENSBTAG00000014600	ADCY8
12	82375001	82425000	440	0.223762	0.136155	FGF14
28	14700001	14750000	296	0.223748	0.119968
14	21975001	22025000	141	0.223726	0.098314
1	79250001	79300000	242	0.223704	0.129223	LPP bta-mir-28 MIR28	ENSBTAG00000044001 ENSBTAG00000036372	LPP
3	57800001	57850000	502	0.223696	0.150568	ODF2L	ENSBTAG00000012907	ODF2L
9	1575001	1625000	446	0.223661	0.125067
1	61800001	61850000	525	0.22363	0.149678
9	6775001	6825000	521	0.223589	0.141667
14	10725001	10775000	357	0.223501	0.137795
5	58925001	58975000	484	0.223363	0.10318		ENSBTAG00000048224 ENSBTAG00000045684
5	6975001	7025000	646	0.223268	0.151813
15	80775001	80825000	551	0.223255	0.156064		ENSBTAG00000045723	OR8K3
9	83425001	83475000	224	0.223227	0.0895376
1	97625001	97675000	361	0.223204	0.133017	SLC7A14	ENSBTAG00000016323	SLC7A14
2	123725001	123775000	457	0.223064	0.18599
29	28975001	29025000	291	0.222912	0.123566
13	17375001	17425000	224	0.222899	0.153266	PFKFB3	ENSBTAG00000008401	PFKFB3
3	18400001	18450000	355	0.222887	0.113263		ENSBTAG00000011756	FLG2
5	29550001	29600000	120	0.222802	0.0853676	DIP2B	ENSBTAG00000005246 ENSBTAG00000020508	DIP2B
1	115225001	115275000	361	0.222757	0.0809538
3	26250001	26300000	437	0.222567	0.109915	TTF2	ENSBTAG00000015392	TTF2
14	27975001	28025000	234	0.222502	0.136963
5	67050001	67100000	83	0.222475	0.0979774	ASCL1	ENSBTAG00000016227	ASCL1
20	41125001	41175000	259	0.222226	0.13047	SUB1	ENSBTAG00000021965	SUB1
17	35100001	35150000	81	0.222176	0.143238	SPATA5 NUDT6	ENSBTAG00000000125 ENSBTAG00000019840 ENSBTAG00000005695	SPATA5 NUDT6
18	8225001	8275000	286	0.22216	0.198514	CMIP	ENSBTAG00000013524	CMIP
5	43425001	43475000	198	0.222036	0.0625597	CNOT2 RF00425	ENSBTAG00000003748 ENSBTAG00000044943	CNOT2 SNORA18
17	55275001	55325000	342	0.222021	0.142769	CLIP1	ENSBTAG00000016779	CLIP1
15	80750001	80800000	479	0.221973	0.135626
5	90075001	90125000	374	0.221898	0.0895722		ENSBTAG00000044467
2	44200001	44250000	331	0.221896	0.117418	CACNB4	ENSBTAG00000002297	AC068547.1
1	132425001	132475000	218	0.221844	0.108599	SOX14	ENSBTAG00000019535
8	106825001	106875000	431	0.221825	0.163054
8	67975001	68025000	340	0.221778	0.100474
13	8175001	8225000	422	0.221741	0.152847	MACROD2
16	31975001	32025000	288	0.221715	0.080386	SMYD3	ENSBTAG00000033180	SMYD3
9	15625001	15675000	432	0.221591	0.131595	MYO6	ENSBTAG00000016751	MYO6
25	35475001	35525000	142	0.221549	0.129101	CUX1	ENSBTAG00000010659	CUX1
1	65675001	65725000	161	0.221412	0.0860553	LRRC58	ENSBTAG00000033170	LRRC58
29	48150001	48200000	134	0.221298	0.108681	PPFIA1 CTTN	ENSBTAG00000022188 ENSBTAG00000006071	CTTN
18	46900001	46950000	364	0.221281	0.174251	THAP8 WDR62	ENSBTAG00000014995 ENSBTAG00000014996	THAP8 WDR62
26	3175001	3225000	703	0.221199	0.129772
24	47050001	47100000	267	0.221101	0.0992632		ENSBTAG00000007833	PIAS2
28	38000001	38050000	518	0.2211	0.121092	NRG3
25	12950001	13000000	433	0.221052	0.12293	ERCC4	ENSBTAG00000021773	ERCC4
2	75775001	75825000	312	0.221024	0.137817
3	32450001	32500000	247	0.220944	0.0893148
16	48700001	48750000	265	0.220901	0.133319
27	20850001	20900000	547	0.220722	0.141335
3	30625001	30675000	323	0.220699	0.116107
4	38075001	38125000	600	0.220595	0.10985
9	6950001	7000000	461	0.220539	0.100611
3	28025001	28075000	190	0.220525	0.119954
4	23725001	23775000	601	0.220522	0.104639	AGMO	ENSBTAG00000034154	AGMO
17	33600001	33650000	298	0.220474	0.10896
1	136550001	136600000	413	0.220453	0.0997912	RAB6B	ENSBTAG00000000905	RAB6B
18	63300001	63350000	263	0.220445	0.102214		ENSBTAG00000039691 ENSBTAG00000005841
15	2775001	2825000	849	0.220441	0.158245
5	93075001	93125000	379	0.220436	0.0876618
1	108725001	108775000	231	0.220318	0.100487
1	17025001	17075000	907	0.220294	0.14768
25	10425001	10475000	266	0.220248	0.165529	SNN TXNDC11 MIR12042	ENSBTAG00000026376 ENSBTAG00000014823	TXNDC11 SNN
5	35450001	35500000	135	0.220159	0.0987056	DBX2	ENSBTAG00000006635	DBX2
10	39125001	39175000	669	0.220125	0.111145
4	46900001	46950000	239	0.220082	0.153344	PUS7 RINT1	ENSBTAG00000007743 ENSBTAG00000008302	PUS7 RINT1
6	60850001	60900000	224	0.219972	0.0993242	RHOH	ENSBTAG00000013451	RHOH
10	74525001	74575000	190	0.219876	0.0942667	MGC148318	ENSBTAG00000030792
17	36475001	36525000	424	0.219848	0.145846
16	32000001	32050000	330	0.21984	0.0812003	SMYD3	ENSBTAG00000033180	SMYD3
12	43200001	43250000	379	0.219818	0.119591
5	31300001	31350000	246	0.219564	0.0772284	LALBA	ENSBTAG00000005859	LALBA
9	80975001	81025000	265	0.219539	0.122748
9	8725001	8775000	565	0.21947	0.100916
19	34650001	34700000	203	0.219451	0.175458	RNF112 MFAP4 MAPK7	ENSBTAG00000000540 ENSBTAG00000006187 ENSBTAG00000001014	RNF112 MAPK7 MFAP4
12	83125001	83175000	451	0.219386	0.131704
1	124125001	124175000	473	0.219341	0.146003
23	37400001	37450000	400	0.219261	0.11366
8	73950001	74000000	169	0.219246	0.122133
14	14025001	14075000	230	0.219179	0.121186
1	121125001	121175000	270	0.218933	0.0964572	RF00156	ENSBTAG00000042362	SNORA70
1	89475001	89525000	223	0.218874	0.133877
22	24550001	24600000	500	0.218766	0.141212
2	24350001	24400000	420	0.218765	0.156423
17	53850001	53900000	350	0.2186	0.124509
9	69775001	69825000	149	0.218546	0.100756
1	92625001	92675000	477	0.21851	0.129462
5	74000001	74050000	279	0.218491	0.138289	MCM5	ENSBTAG00000015595	MCM5
1	61775001	61825000	538	0.218486	0.149937	LSAMP
5	46825001	46875000	237	0.218471	0.0868385
12	29075001	29125000	172	0.218456	0.116509
5	43975001	44025000	181	0.218427	0.102874	BEST3	ENSBTAG00000002931	BEST3
1	132750001	132800000	483	0.21839	0.11742
5	72350001	72400000	385	0.21824	0.121697	LARGE1	ENSBTAG00000021953	LARGE1
13	8025001	8075000	153	0.218231	0.0957226	MACROD2 FLRT3	ENSBTAG00000003319	FLRT3
1	65600001	65650000	185	0.218219	0.0946398	GPR156	ENSBTAG00000001464	GPR156
10	47675001	47725000	235	0.21818	0.138738	TLN2	ENSBTAG00000003667	TLN2
21	15275001	15325000	557	0.218141	0.112001	SLCO3A1	ENSBTAG00000001652	SLCO3A1
5	44225001	44275000	174	0.218102	0.0913175	RF00001	ENSBTAG00000045448	RNA5SP344
15	2750001	2800000	921	0.21808	0.160502
12	80450001	80500000	150	0.218043	0.0875714	CLYBL	ENSBTAG00000004165	CLYBL
14	22075001	22125000	319	0.218018	0.133827
1	19650001	19700000	498	0.218012	0.0696377
6	109875001	109925000	594	0.2178	0.0892663	SLC2A9	ENSBTAG00000039197	SLC2A9
1	121100001	121150000	318	0.217797	0.076224	RF00156	ENSBTAG00000042362	SNORA70
9	75225001	75275000	127	0.217711	0.111369	MTFR2 BCLAF1	ENSBTAG00000007799 ENSBTAG00000007802	MTFR2 BCLAF1
5	41925001	41975000	469	0.217682	0.139841	KIF21A bta-mir-2428 MIR2428	ENSBTAG00000044680
22	47350001	47400000	221	0.217512	0.112228	CACNA2D3
4	44450001	44500000	375	0.217499	0.140776	FBXL13 LRRC17	ENSBTAG00000016324 ENSBTAG00000024379	FBXL13 LRRC17
11	5700001	5750000	385	0.217378	0.137116
8	51600001	51650000	454	0.217341	0.148435		ENSBTAG00000046039
7	98475001	98525000	746	0.217287	0.132037	CAST	ENSBTAG00000000874	CAST
1	108700001	108750000	306	0.217275	0.119332
12	63975001	64025000	538	0.217175	0.115241
1	68450001	68500000	103	0.217157	0.103778	HACD2	ENSBTAG00000023607	HACD2
8	53975001	54025000	207	0.217152	0.103932	GNAQ	ENSBTAG00000009789	GNAQ
5	41375001	41425000	378	0.21711	0.0478605	SLC2A13	ENSBTAG00000043962	SLC2A13
26	27925001	27975000	297	0.217061	0.146766	SORCS1	ENSBTAG00000007948	SORCS1
15	1100001	1150000	447	0.217035	0.0867868		ENSBTAG00000013156 ENSBTAG00000003023
8	51100001	51150000	425	0.217028	0.156748	TRPM6	ENSBTAG00000033076	TRPM6
3	81100001	81150000	235	0.216974	0.0945822	CACHD1	ENSBTAG00000016455	CACHD1
1	134150001	134200000	175	0.216849	0.0683541	MSL2	ENSBTAG00000000750	MSL2
12	52450001	52500000	134	0.216786	0.127078	CLN5 FBXL3 MYCBP2	ENSBTAG00000018846 ENSBTAG00000018848 ENSBTAG00000018851	AC001226.2 FBXL3 MYCBP2
5	16300001	16350000	371	0.21678	0.117053
17	53825001	53875000	289	0.216673	0.120498
8	73225001	73275000	131	0.216633	0.0967509	RF00001	ENSBTAG00000047941	RNA5SP254
18	2575001	2625000	95	0.216628	0.167864	RF00026 CTRB1 LOC618826 BCAR1	ENSBTAG00000042634 ENSBTAG00000008500 ENSBTAG00000011995 ENSBTAG00000039914 ENSBTAG00000012002	CTRB1 CTRB1 BCAR1 RNU6-74P
5	109600001	109650000	150	0.216563	0.135184	BCL2L13 BID	ENSBTAG00000013956 ENSBTAG00000013988	BCL2L13 BID
24	31925001	31975000	102	0.216421	0.101278	ZNF521	ENSBTAG00000007383	ZNF521
11	100025001	100075000	103	0.216385	0.12112	C11H9orf50 NTMT1 ASB6	ENSBTAG00000019513 ENSBTAG00000015437 ENSBTAG00000038183 ENSBTAG00000008973	ASB6 NTMT1 C9orf50
23	37375001	37425000	483	0.2163	0.0928386	RF00001	ENSBTAG00000028794
4	111125001	111175000	623	0.216275	0.0959365
27	26825001	26875000	480	0.21625	0.14532
5	33550001	33600000	402	0.216171	0.122704
9	69800001	69850000	151	0.216156	0.108167
10	89650001	89700000	250	0.216109	0.134816	SAMD15 NOXRED1 RF00619 VIPAS39	ENSBTAG00000020471 ENSBTAG00000020474 ENSBTAG00000042489 ENSBTAG00000020475	SAMD15 NOXRED1 VIPAS39 RNU6ATAC4P
2	3025001	3075000	456	0.216055	0.118003
17	34900001	34950000	198	0.216055	0.0954092	SPATA5	ENSBTAG00000000125	SPATA5
23	11975001	12025000	367	0.215996	0.157634	ZFAND3	ENSBTAG00000000527	ZFAND3
1	117525001	117575000	244	0.21593	0.0965301	IGSF10 MED12L	ENSBTAG00000001728 ENSBTAG00000021703	IGSF10 MED12L
19	26525001	26575000	426	0.215873	0.176344
3	27675001	27725000	274	0.215849	0.150811	CASQ2	ENSBTAG00000011500	CASQ2
27	32400001	32450000	193	0.215828	0.111647		ENSBTAG00000033381	SLC35F2
12	60550001	60600000	460	0.215767	0.141485
8	72575001	72625000	568	0.215742	0.130294	ADAM7	ENSBTAG00000039171	ADAM7
13	33500001	33550000	178	0.215661	0.126818	EPC1	ENSBTAG00000001552	EPC1
3	30800001	30850000	168	0.21564	0.103143	MOV10 CAPZA1	ENSBTAG00000014297 ENSBTAG00000014295	CAPZA1 MOV10
10	50850001	50900000	466	0.215556	0.115321	FAM81A	ENSBTAG00000014699	FAM81A
4	38050001	38100000	645	0.215534	0.110263
1	68975001	69025000	416	0.215528	0.147281	ROPN1	ENSBTAG00000006947	ROPN1B
5	49675001	49725000	447	0.215481	0.142944	C5H12orf56 C5H12orf66	ENSBTAG00000018861 ENSBTAG00000013486	C12orf66 C12orf56
9	69900001	69950000	243	0.215448	0.125728	EPB41L2	ENSBTAG00000005960	EPB41L2
13	55725001	55775000	209	0.215433	0.131618	CDH4	ENSBTAG00000015058	CDH4
1	94425001	94475000	461	0.215332	0.141674	NLGN1
5	30300001	30350000	141	0.215313	0.106361	FMNL3	ENSBTAG00000016593	FMNL3
1	79525001	79575000	390	0.215232	0.134218	LPP	ENSBTAG00000044001	LPP
3	57100001	57150000	378	0.215202	0.141467		ENSBTAG00000017595	HS2ST1
7	91550001	91600000	297	0.215183	0.128836
12	25125001	25175000	341	0.215139	0.137139	CCNA1	ENSBTAG00000007284	CCNA1
29	44250001	44300000	160	0.215121	0.15569	FRMD8	ENSBTAG00000002039	FRMD8
8	108225001	108275000	237	0.215063	0.175578
1	120750001	120800000	350	0.214973	0.0926164
10	35100001	35150000	304	0.214891	0.100005
23	1600001	1650000	764	0.214696	0.143694
12	60425001	60475000	463	0.214659	0.131372	RF00026	ENSBTAG00000042992	RNU6-598P
17	23550001	23600000	570	0.21465	0.126762
1	65650001	65700000	146	0.214604	0.093573	LRRC58	ENSBTAG00000033170	LRRC58
1	79850001	79900000	419	0.214518	0.137392
1	49150001	49200000	448	0.214465	0.112748
28	35675001	35725000	264	0.214309	0.136124	CL46 CL43	ENSBTAG00000048082 ENSBTAG00000047317	SFTPD SFTPD
8	101500001	101550000	266	0.21429	0.144112	TXNDC8	ENSBTAG00000010535	TXNDC8
9	69675001	69725000	251	0.214233	0.101739
1	94175001	94225000	193	0.214232	0.0956528	NLGN1
7	98425001	98475000	530	0.214208	0.10798	CAST	ENSBTAG00000000874	CAST
5	52625001	52675000	453	0.214189	0.107402
1	68950001	69000000	229	0.214182	0.125133	ROPN1 RF00015	ENSBTAG00000006947 ENSBTAG00000044700	ROPN1B
26	27725001	27775000	383	0.214133	0.11782
8	72550001	72600000	392	0.213972	0.113007	ADAM7	ENSBTAG00000039171	ADAM7
1	79825001	79875000	383	0.213907	0.12114
10	34950001	35000000	374	0.213874	0.103366
1	120725001	120775000	366	0.213787	0.0813676
8	108200001	108250000	361	0.213772	0.176743
1	104225001	104275000	327	0.213734	0.095396
12	46675001	46725000	218	0.213682	0.0793784
5	43750001	43800000	318	0.213501	0.119554	MYRFL	ENSBTAG00000014829	MYRFL
21	29650001	29700000	426	0.213487	0.145138	PCSK6 SNRPA1	ENSBTAG00000006675 ENSBTAG00000013593	PCSK6 SNRPA1
1	69400001	69450000	400	0.213393	0.143193	KALRN	ENSBTAG00000002640	KALRN
5	42350001	42400000	310	0.213356	0.0897004
13	6500001	6550000	540	0.213305	0.126698
14	18125001	18175000	83	0.213274	0.155491	ZHX1 C14H8orf76	ENSBTAG00000015334 ENSBTAG00000015319	ZHX1-C8orf76 ZHX1
3	117375001	117425000	258	0.213234	0.147242	COL6A3	ENSBTAG00000030190	COL6A3
25	26250001	26300000	189	0.213182	0.0911025	EIF3CL	ENSBTAG00000006543	EIF3C
3	31750001	31800000	316	0.212994	0.0989812	RAP1A	ENSBTAG00000014710	RAP1A
6	58025001	58075000	430	0.212906	0.156528
5	45025001	45075000	198	0.212782	0.0737572
5	43150001	43200000	139	0.212748	0.0739728	PTPRB	ENSBTAG00000015296	PTPRB
1	104300001	104350000	273	0.212721	0.0830727
23	1900001	1950000	707	0.212711	0.13851
19	8175001	8225000	335	0.212585	0.124198	AKAP1	ENSBTAG00000025320	AKAP1
12	61075001	61125000	206	0.21258	0.073354
3	57075001	57125000	346	0.21257	0.150512		ENSBTAG00000017595	HS2ST1
24	45775001	45825000	266	0.21256	0.123906	SLC14A2	ENSBTAG00000002099	SLC14A2
23	19950001	20000000	451	0.212522	0.129152	ANKRD66	ENSBTAG00000047009	ANKRD66
26	35650001	35700000	151	0.212515	0.0900862	TRUB1	ENSBTAG00000012955	TRUB1
2	75600001	75650000	623	0.212496	0.124623
5	67075001	67125000	174	0.21242	0.11055
2	74550001	74600000	337	0.212237	0.118688
8	23550001	23600000	302	0.212176	0.107961	KIAA1797 FOCAD RF00415	ENSBTAG00000038181 ENSBTAG00000043395	FOCAD SNORA30B
6	29325001	29375000	290	0.212162	0.104305		ENSBTAG00000015464	FBXO27
22	10525001	10575000	127	0.211828	0.104433	MLH1	ENSBTAG00000016758	MLH1
19	18625001	18675000	326	0.211788	0.0859074
17	33625001	33675000	385	0.211779	0.114721
5	111625001	111675000	486	0.211739	0.166475	ENTHD1	ENSBTAG00000000326	ENTHD1
16	77925001	77975000	149	0.211612	0.109975	ASPM	ENSBTAG00000007860	ASPM
1	89700001	89750000	278	0.211606	0.0816557
5	39650001	39700000	232	0.211584	0.102963	PDZRN4
4	74300001	74350000	231	0.211539	0.0837697
18	22325001	22375000	351	0.211518	0.135332	FTO	ENSBTAG00000012501	FTO
21	25725001	25775000	97	0.211512	0.120456	RASGRF1	ENSBTAG00000019940	RASGRF1
19	43450001	43500000	70	0.211434	0.0940605	VPS25 WNK4 COA3 CNTD1 BECN1	ENSBTAG00000019906 ENSBTAG00000019907 ENSBTAG00000019911 ENSBTAG00000019912 ENSBTAG00000019914	VPS25 WNK4 COA3 CNTD1 BECN1
11	2725001	2775000	351	0.211422	0.125573	CNNM4 CNNM3 ANKRD23	ENSBTAG00000019213 ENSBTAG00000010846 ENSBTAG00000010849	CNNM3 ANKRD23 CNNM4
1	117825001	117875000	283	0.211407	0.0886363	MED12L GPR171	ENSBTAG00000021703 ENSBTAG00000009848	GPR171 MED12L
1	97825001	97875000	228	0.211371	0.142717	SKIL	ENSBTAG00000004154	SKIL
4	111725001	111775000	504	0.211281	0.118937
15	48475001	48525000	556	0.211276	0.134014	TRIM5	ENSBTAG00000005251	TRIM5
16	34275001	34325000	406	0.211239	0.131929	AKT3	ENSBTAG00000017788	AKT3
5	43400001	43450000	237	0.211197	0.0659251	CNOT2 RF00425	ENSBTAG00000003748 ENSBTAG00000044943	CNOT2 SNORA18
10	86100001	86150000	284	0.211135	0.114152	SYNDIG1L	ENSBTAG00000004218	SYNDIG1L
1	97800001	97850000	189	0.211132	0.138953	CLDN11 SKIL	ENSBTAG00000019060 ENSBTAG00000004154	SKIL CLDN11
22	37650001	37700000	155	0.211096	0.104365	ATXN7	ENSBTAG00000011287	ATXN7
8	105975001	106025000	97	0.210945	0.0735731	TNC	ENSBTAG00000000575	TNC
10	74475001	74525000	263	0.210931	0.126397	SYT16 MGC148318	ENSBTAG00000018947 ENSBTAG00000030792	SYT16
5	43200001	43250000	144	0.210868	0.0667744	PTPRB MIR2284Z-5	ENSBTAG00000015296	PTPRB
22	39000001	39050000	123	0.210822	0.121397	CADPS	ENSBTAG00000005321	CADPS
3	115925001	115975000	397	0.210818	0.159034	AGAP1	ENSBTAG00000016504	AGAP1
3	18650001	18700000	213	0.21081	0.105589	TCHHL1	ENSBTAG00000015854	TCHHL1
13	8225001	8275000	486	0.210726	0.139781	MACROD2
6	78975001	79025000	360	0.21071	0.0815321	ADGRL3	ENSBTAG00000013918	ADGRL3
28	35350001	35400000	165	0.210684	0.131957	ANXA11 PLAC9	ENSBTAG00000020940 ENSBTAG00000020939	PLAC9 ANXA11
10	11675001	11725000	517	0.21062	0.0981638
3	18750001	18800000	332	0.210595	0.109003	S100A11 S100A10	ENSBTAG00000015145 ENSBTAG00000015147	S100A11 S100A10
1	157325001	157375000	310	0.210559	0.112128
12	61975001	62025000	309	0.210554	0.0891029
28	10725001	10775000	629	0.210552	0.113609
28	29550001	29600000	203	0.210492	0.127406	ANXA7 MSS51 PPP3CB	ENSBTAG00000020218 ENSBTAG00000020219 ENSBTAG00000046024	ANXA7 MSS51 PPP3CB
2	123750001	123800000	400	0.210488	0.162269
7	91475001	91525000	395	0.210463	0.0934487
28	33550001	33600000	209	0.210458	0.157504	KCNMA1	ENSBTAG00000013300	KCNMA1
5	4100001	4150000	645	0.210427	0.125802
23	23225001	23275000	218	0.210289	0.0718739
18	57400001	57450000	152	0.210158	0.154417	KLK5 KLK6 KLK7 KLK8 KLK9 KLK10	ENSBTAG00000015125 ENSBTAG00000030482 ENSBTAG00000030483 ENSBTAG00000015128 ENSBTAG00000040177 ENSBTAG00000015129	KLK5 KLK8 KLK10 KLK6 KLK7 KLK9
13	33525001	33575000	279	0.210154	0.129422
2	75750001	75800000	417	0.210124	0.145259
4	37625001	37675000	285	0.210112	0.114049	PCLO	ENSBTAG00000017350	PCLO
15	78200001	78250000	316	0.210071	0.13583	C15H11orf49	ENSBTAG00000009573	C11orf49
1	94200001	94250000	188	0.210016	0.0785484	NLGN1
3	57125001	57175000	409	0.209999	0.1218		ENSBTAG00000017595	HS2ST1
5	89800001	89850000	326	0.209956	0.129991
10	86525001	86575000	201	0.209919	0.160216	DLST RPS6KL1	ENSBTAG00000006463 ENSBTAG00000006688	DLST RPS6KL1
19	14875001	14925000	155	0.209919	0.0959115	TAF15 MMP28	ENSBTAG00000006916 ENSBTAG00000006086	MMP28 TAF15
12	59775001	59825000	294	0.209798	0.0941207
12	82400001	82450000	249	0.209783	0.111931	FGF14
3	105050001	105100000	329	0.20968	0.0635145
1	94350001	94400000	546	0.209675	0.132655	NLGN1
1	139025001	139075000	305	0.209637	0.0705735
17	43100001	43150000	485	0.209608	0.115907	GLRB	ENSBTAG00000021764	GLRB
3	32475001	32525000	254	0.209586	0.0788145	LRIF1	ENSBTAG00000012659	LRIF1
18	52175001	52225000	286	0.209525	0.159813	CADM4 PLAUR	ENSBTAG00000015984 ENSBTAG00000013125	PLAUR CADM4
1	108100001	108150000	201	0.209515	0.0987136
1	65325001	65375000	258	0.209445	0.0807699	GSK3B	ENSBTAG00000048057	GSK3B
1	126550001	126600000	604	0.209442	0.125892	SLC9A9	ENSBTAG00000031178	SLC9A9
4	37575001	37625000	322	0.209363	0.0940609
15	1250001	1300000	903	0.209301	0.0692764		ENSBTAG00000046387	OR4C6
1	97900001	97950000	260	0.209286	0.0827852	PRKCI RF00004	ENSBTAG00000001403 ENSBTAG00000043872	PRKCI
15	78225001	78275000	240	0.209266	0.133169	C15H11orf49 ARFGAP2 PACSIN3	ENSBTAG00000009573 ENSBTAG00000009574 ENSBTAG00000009576	C11orf49 ARFGAP2 PACSIN3
3	22350001	22400000	435	0.209247	0.11492
8	55025001	55075000	651	0.209005	0.138906
1	74600001	74650000	232	0.208986	0.0704739	ATP13A4	ENSBTAG00000016305	ATP13A4
6	109850001	109900000	425	0.208983	0.117686	C6H4orf48	ENSBTAG00000031395	C4orf48
5	4075001	4125000	542	0.20889	0.118447
18	56525001	56575000	109	0.208798	0.153543	BCL2L12 PRMT1 CPT1C TSKS	ENSBTAG00000006638 ENSBTAG00000006646 ENSBTAG00000012205 ENSBTAG00000037818 ENSBTAG00000019179	BCL2L12 PRMT1 CPT1C TSKS
19	34675001	34725000	180	0.208759	0.167666	MFAP4 MAPK7 B9D1 EPN2	ENSBTAG00000006187 ENSBTAG00000001014 ENSBTAG00000017790 ENSBTAG00000017771	MAPK7 MFAP4 EPN2 B9D1
22	10550001	10600000	115	0.208745	0.13473	MLH1 EPM2AIP1	ENSBTAG00000016758 ENSBTAG00000022733	MLH1 EPM2AIP1
3	17100001	17150000	350	0.208741	0.134717	S100A8	ENSBTAG00000024437 ENSBTAG00000012640	S100A8
29	28925001	28975000	168	0.208737	0.116888
5	30225001	30275000	89	0.208733	0.111545	NCKAP5L bta-mir-2425 MIR2425	ENSBTAG00000004851 ENSBTAG00000045023	NCKAP5L
8	100900001	100950000	356	0.208687	0.114065
3	18725001	18775000	289	0.208675	0.0959292	RF00100 S100A11	ENSBTAG00000044805 ENSBTAG00000015145	S100A11 RN7SKP219
29	43875001	43925000	120	0.20867	0.179581	SNX15 SAC3D1 NAALADL1	ENSBTAG00000002243 ENSBTAG00000002248 ENSBTAG00000002249	SNX15 SAC3D1 NAALADL1
7	80200001	80250000	264	0.208663	0.103588
12	82350001	82400000	396	0.208613	0.125601	FGF14
27	23200001	23250000	668	0.208608	0.136283
20	63350001	63400000	204	0.208564	0.108814
12	53425001	53475000	279	0.208488	0.113545
4	25075001	25125000	170	0.208402	0.0806876	ANKMY2 BZW2	ENSBTAG00000010980 ENSBTAG00000014262	ANKMY2 BZW2
1	117550001	117600000	260	0.208373	0.115475	MED12L P2RY12	ENSBTAG00000021703 ENSBTAG00000015837	P2RY12 MED12L
1	90175001	90225000	229	0.208351	0.120035
1	134225001	134275000	195	0.208333	0.0685479	PPP2R3A	ENSBTAG00000023416	PPP2R3A
6	43975001	44025000	207	0.208323	0.104055
18	46275001	46325000	206	0.208225	0.0918641	FFAR2	ENSBTAG00000045656 ENSBTAG00000006566	FFAR2
6	43900001	43950000	267	0.208194	0.106257
22	26250001	26300000	283	0.208181	0.125427	CHL1	ENSBTAG00000002471	CHL1
19	8150001	8200000	198	0.208179	0.114823	AKAP1	ENSBTAG00000025320	AKAP1
5	34025001	34075000	127	0.20817	0.103294	SLC38A2	ENSBTAG00000011105	SLC38A2
26	27950001	28000000	367	0.208137	0.140123	SORCS1	ENSBTAG00000007948	SORCS1
6	58300001	58350000	460	0.20811	0.147066
16	78175001	78225000	100	0.208023	0.0783721	CRB1	ENSBTAG00000008944	CRB1
18	14700001	14750000	115	0.208022	0.0933935	SPIRE2 TCF25	ENSBTAG00000040356 ENSBTAG00000012102	TCF25 SPIRE2
25	27850001	27900000	396	0.207973	0.132267	SEPTIN14 SEPT14 ZNF713	ENSBTAG00000009327 ENSBTAG00000008175	ZNF713 Sep-14
17	33250001	33300000	431	0.207951	0.0627779
28	34425001	34475000	504	0.207927	0.118496
4	113475001	113525000	276	0.207819	0.0976874	SSPO ZNF862	ENSBTAG00000008542 ENSBTAG00000039594	SSPO ZNF862
5	32600001	32650000	59	0.207733	0.125127	VDR HDAC7	ENSBTAG00000016414 ENSBTAG00000026819	VDR HDAC7
2	96350001	96400000	191	0.207621	0.0810293	RF00001	ENSBTAG00000044599
1	69275001	69325000	495	0.207543	0.118764	KALRN	ENSBTAG00000002640 ENSBTAG00000045961	KALRN
17	55625001	55675000	147	0.207369	0.0920653	WDR66 PSMD9	ENSBTAG00000004187 ENSBTAG00000004179	PSMD9 WDR66
12	82675001	82725000	307	0.207351	0.127676	FGF14
1	96575001	96625000	411	0.207337	0.125734	PLD1	ENSBTAG00000017490	PLD1
10	90200001	90250000	269	0.207331	0.149812
16	35950001	36000000	247	0.20728	0.117102	CHML KMO	ENSBTAG00000010803 ENSBTAG00000014439	CHML KMO
21	21375001	21425000	518	0.207271	0.148023	RHCG	ENSBTAG00000005471	RHCG
5	32925001	32975000	827	0.207233	0.119453
1	138975001	139025000	428	0.207227	0.102629
1	115175001	115225000	451	0.207203	0.0751166
1	17075001	17125000	183	0.207198	0.0714418
1	103225001	103275000	221	0.207117	0.0618734	RF00026	ENSBTAG00000044737
1	79550001	79600000	318	0.207104	0.133459	LPP	ENSBTAG00000044001	LPP
13	2450001	2500000	506	0.207056	0.0756225	LAMP5 PAK5	ENSBTAG00000007977 ENSBTAG00000017679	LAMP5 PAK5
17	35075001	35125000	152	0.20692	0.142666	SPATA5 RF00614	ENSBTAG00000000125 ENSBTAG00000042522 ENSBTAG00000019840	SPATA5 SNORA11B
23	7850001	7900000	130	0.206916	0.168751	LEMD2 MLN	ENSBTAG00000015538 ENSBTAG00000015550	LEMD2 MLN
22	17075001	17125000	234	0.20689	0.0960924	MTMR14 RF00026	ENSBTAG00000009765 ENSBTAG00000042999	MTMR14
14	16025001	16075000	499	0.206801	0.113692
1	61250001	61300000	306	0.2068	0.102663	LSAMP
1	62725001	62775000	167	0.206788	0.0904944
14	22100001	22150000	589	0.206765	0.134433
15	3700001	3750000	571	0.206662	0.134787		ENSBTAG00000006093	ZNF596
5	15675001	15725000	724	0.206574	0.118784	RF00001	ENSBTAG00000043827
15	3125001	3175000	426	0.206507	0.0703459
22	24575001	24625000	541	0.206457	0.142574
21	11400001	11450000	374	0.206426	0.10578
1	96975001	97025000	253	0.206418	0.115247	TNIK	ENSBTAG00000011742	TNIK
17	35175001	35225000	80	0.206402	0.115398	NUDT6 FGF2	ENSBTAG00000005695 ENSBTAG00000005691	FGF2 NUDT6
2	75325001	75375000	237	0.206367	0.0829959
11	67325001	67375000	295	0.206345	0.119826	ANTXR1	ENSBTAG00000007808	ANTXR1
18	20675001	20725000	370	0.206321	0.107775
8	53950001	54000000	270	0.20632	0.120804	GNAQ	ENSBTAG00000009789	GNAQ
1	103350001	103400000	456	0.206283	0.107617
18	46300001	46350000	173	0.20625	0.0963489	FFAR2 KRTDAP	ENSBTAG00000006566 ENSBTAG00000005330	KRTDAP FFAR2
3	8000001	8050000	421	0.206082	0.114298	FCGR3A HSPA6 FCGR2A	ENSBTAG00000002096 ENSBTAG00000039035 ENSBTAG00000038124	FCGR3A FCGR2B
21	34275001	34325000	191	0.206067	0.145576	CSK CYP1A2	ENSBTAG00000021424 ENSBTAG00000000085	CYP1A2 CSK
16	34250001	34300000	735	0.206047	0.150133	AKT3	ENSBTAG00000017788	AKT3
3	9200001	9250000	260	0.206025	0.126278	CD84	ENSBTAG00000019033	CD84
10	86450001	86500000	81	0.205995	0.0994786	YLPM1	ENSBTAG00000008287	YLPM1
24	32675001	32725000	440	0.205976	0.109181	OSBPL1A	ENSBTAG00000023259	OSBPL1A
10	34450001	34500000	516	0.205953	0.114718
15	2700001	2750000	485	0.205913	0.144366	GRIA4
26	27075001	27125000	598	0.20591	0.123822
9	75975001	76025000	285	0.205878	0.125989	IL20RA	ENSBTAG00000015638	IL20RA
3	18375001	18425000	405	0.205855	0.113851		ENSBTAG00000011756	FLG2
8	73275001	73325000	242	0.205712	0.107202
10	11725001	11775000	465	0.205696	0.0825373	PTGER2	ENSBTAG00000002163	PTGER2
3	57050001	57100000	381	0.20562	0.154228
19	43425001	43475000	61	0.205534	0.102615	EZH1 RAMP2 VPS25 WNK4 COA3 CNTD1	ENSBTAG00000021918 ENSBTAG00000019903 ENSBTAG00000019906 ENSBTAG00000019907 ENSBTAG00000019911 ENSBTAG00000019912	RAMP2 VPS25 WNK4 COA3 CNTD1 EZH1
1	29350001	29400000	240	0.205515	0.102078
5	44850001	44900000	410	0.205436	0.0944431		ENSBTAG00000002741
1	103275001	103325000	301	0.205415	0.0776939
5	45375001	45425000	228	0.205267	0.122555	RAP1B	ENSBTAG00000008967	RAP1B
13	2225001	2275000	241	0.205218	0.0930159	PLCB4	ENSBTAG00000013116	PLCB4
7	90150001	90200000	412	0.205209	0.11686	TMEM161B	ENSBTAG00000008484	TMEM161B
19	4425001	4475000	249	0.205189	0.122062
2	54200001	54250000	419	0.205117	0.117042
2	75675001	75725000	396	0.205015	0.0829938
9	15600001	15650000	366	0.205013	0.116789	MYO6
6	81200001	81250000	495	0.204905	0.136415
10	47300001	47350000	218	0.204888	0.100294	TLN2 bta-mir-190a MIR190A	ENSBTAG00000003667 ENSBTAG00000030049	TLN2
19	4500001	4550000	614	0.204858	0.101616
28	33525001	33575000	279	0.204854	0.136915	KCNMA1	ENSBTAG00000013300	KCNMA1
7	92800001	92850000	256	0.204853	0.12958
21	32575001	32625000	100	0.204853	0.0605605	RCN2	ENSBTAG00000015780	RCN2
4	36425001	36475000	400	0.204804	0.12818
24	32600001	32650000	588	0.204793	0.124246	IMPACT	ENSBTAG00000003035	IMPACT
19	14825001	14875000	331	0.204774	0.126556	CCL5 HEATR9 TAF15	ENSBTAG00000007191 ENSBTAG00000002850 ENSBTAG00000006916	HEATR9 TAF15 CCL5
10	47175001	47225000	702	0.204762	0.132967
6	58325001	58375000	333	0.204664	0.124033
26	50850001	50900000	213	0.204649	0.143378	ADGRA1	ENSBTAG00000005965	ADGRA1
7	98575001	98625000	693	0.204611	0.127139	CAST ERAP1	ENSBTAG00000000874 ENSBTAG00000013557	CAST ERAP1
5	35375001	35425000	353	0.204604	0.106375
5	55550001	55600000	325	0.204584	0.112783
5	2250001	2300000	217	0.204567	0.0987627	TRHDE	ENSBTAG00000018575	TRHDE
20	63400001	63450000	460	0.204541	0.105766
18	2600001	2650000	71	0.204454	0.142948	LOC618826 BCAR1	ENSBTAG00000011995 ENSBTAG00000039914 ENSBTAG00000012002	CTRB1 BCAR1
1	625001	675000	248	0.204448	0.134945	MRPS6	ENSBTAG00000012594	MRPS6
5	92850001	92900000	436	0.20441	0.132548
28	21250001	21300000	426	0.204402	0.115758
14	8275001	8325000	355	0.204371	0.1193	ZFAT	ENSBTAG00000017731	ZFAT
20	60925001	60975000	330	0.204296	0.1121		ENSBTAG00000047588
3	27700001	27750000	279	0.204286	0.144295	CASQ2 VANGL1	ENSBTAG00000011500 ENSBTAG00000005788	VANGL1 CASQ2
7	98400001	98450000	355	0.204281	0.102622	CAST	ENSBTAG00000000874	CAST
10	35275001	35325000	345	0.204214	0.130914	THBS1	ENSBTAG00000002006	THBS1
26	25200001	25250000	317	0.204163	0.117426	CFAP58	ENSBTAG00000007243	CFAP58
1	100625001	100675000	368	0.204057	0.116615		ENSBTAG00000011427
25	14225001	14275000	536	0.204036	0.122944	NDE1 MYH11	ENSBTAG00000015986 ENSBTAG00000015988	NDE1 MYH11
12	58525001	58575000	403	0.203974	0.124268
18	56475001	56525000	64	0.203913	0.120533	PRR12 RRAS SCAF1 IRF3 BCL2L12	ENSBTAG00000014454 ENSBTAG00000020983 ENSBTAG00000006612 ENSBTAG00000006633 ENSBTAG00000006638	SCAF1 IRF3 BCL2L12 PRR12 RRAS
7	98500001	98550000	663	0.203896	0.114488	CAST	ENSBTAG00000000874	CAST
2	30050001	30100000	570	0.20379	0.102273	SCN9A	ENSBTAG00000026882 ENSBTAG00000002425	SCN9A RMDN1
5	106175001	106225000	233	0.203739	0.14488	FGF23 TIGAR	ENSBTAG00000030343 ENSBTAG00000016650	TIGAR FGF23
17	63200001	63250000	225	0.203726	0.110554
22	18275001	18325000	389	0.203613	0.121622
1	98675001	98725000	346	0.203582	0.122285
2	24375001	24425000	230	0.203556	0.144305
12	55925001	55975000	325	0.203528	0.0773972
1	11675001	11725000	515	0.203502	0.14208
5	30650001	30700000	130	0.203479	0.107608	C1QL4 TROAP PRPH	ENSBTAG00000032567 ENSBTAG00000008499 ENSBTAG00000017864	TROAP PRPH C1QL4
1	92675001	92725000	453	0.203376	0.141185
21	46400001	46450000	212	0.203199	0.103654	RF00026 BRMS1L	ENSBTAG00000042200 ENSBTAG00000045730 ENSBTAG00000018400	BRMS1L
23	35900001	35950000	77	0.203145	0.108248
9	30200001	30250000	608	0.203049	0.144282	TBC1D32 MIR12063	ENSBTAG00000009575 ENSBTAG00000035379	TBC1D32
4	74325001	74375000	366	0.203016	0.0881209
12	82325001	82375000	187	0.20298	0.107281	FGF14
22	17825001	17875000	207	0.202896	0.111014	OXTR CAV3	ENSBTAG00000019772 ENSBTAG00000022699	OXTR CAV3
1	97650001	97700000	361	0.202891	0.109569	SLC7A14	ENSBTAG00000016323	SLC7A14
8	60725001	60775000	415	0.202799	0.141894	RECK RF00561	ENSBTAG00000000076 ENSBTAG00000045397	RECK SNORA40
1	69025001	69075000	200	0.202741	0.118803
9	3600001	3650000	464	0.202724	0.129899
1	65150001	65200000	220	0.20267	0.0580594
21	32600001	32650000	89	0.202668	0.0724773	PSTPIP1	ENSBTAG00000021144	PSTPIP1
7	79400001	79450000	332	0.202644	0.111536
1	105275001	105325000	421	0.202595	0.108674
12	60500001	60550000	304	0.202563	0.0887004
5	16150001	16200000	271	0.20256	0.103399
25	26300001	26350000	353	0.202531	0.151345	CLN3 APOBR IL27 NUPR1	ENSBTAG00000018000 ENSBTAG00000018011 ENSBTAG00000018015 ENSBTAG00000018016	CLN3 APOBR IL27 NUPR1
10	42375001	42425000	310	0.202519	0.12622
9	3625001	3675000	589	0.202478	0.132498
5	33400001	33450000	302	0.202476	0.0615366
19	18600001	18650000	196	0.202475	0.107851	COPRS	ENSBTAG00000001885	COPRS
1	90150001	90200000	237	0.202377	0.10008
29	26625001	26675000	354	0.202343	0.111324	HPS5 SAA3	ENSBTAG00000005147 ENSBTAG00000022396	HPS5
8	100400001	100450000	151	0.202341	0.0927421	EPB41L4B	ENSBTAG00000017063	EPB41L4B
2	60125001	60175000	653	0.202336	0.126646	THSD7B	ENSBTAG00000044055	THSD7B
9	10025001	10075000	212	0.202254	0.0900005	SMAP1	ENSBTAG00000038190	SMAP1
14	19550001	19600000	323	0.202215	0.109953	RF00026	ENSBTAG00000044730
9	4425001	4475000	580	0.202163	0.0956453
5	45350001	45400000	295	0.202112	0.125892	RAP1B	ENSBTAG00000008967	RAP1B
2	75875001	75925000	317	0.20185	0.113201
1	61275001	61325000	353	0.201831	0.0996959	LSAMP
4	37650001	37700000	248	0.201776	0.0631306	PCLO	ENSBTAG00000017350	PCLO
14	67525001	67575000	133	0.201685	0.0840954	OSR2	ENSBTAG00000013213	OSR2
1	142325001	142375000	763	0.201664	0.140973
1	17725001	17775000	548	0.201655	0.125559
1	96100001	96150000	186	0.201577	0.0860343	FNDC3B	ENSBTAG00000019376	FNDC3B
21	18025001	18075000	220	0.201502	0.100799
2	75125001	75175000	708	0.201479	0.130047
1	74550001	74600000	267	0.201382	0.0943981	ATP13A4 MIR2285BK	ENSBTAG00000016305	ATP13A4
1	104325001	104375000	217	0.201382	0.0754825
5	44950001	45000000	246	0.201365	0.0987397
8	101950001	102000000	303	0.201214	0.0804639	MUSK	ENSBTAG00000002744	MUSK
20	58125001	58175000	426	0.20118	0.133085
15	58050001	58100000	234	0.201123	0.0826354	ANO3 MUC15	ENSBTAG00000021855 ENSBTAG00000027126	ANO3 MUC15
1	62850001	62900000	206	0.200959	0.0810678
14	18400001	18450000	235	0.200932	0.143974
12	68650001	68700000	385	0.200902	0.123802	GPC6	ENSBTAG00000040347	GPC6
3	7525001	7575000	227	0.200851	0.123823	OLFML2B	ENSBTAG00000034147 ENSBTAG00000046175	OLFML2B
1	114775001	114825000	129	0.20075	0.081655
1	117875001	117925000	168	0.200695	0.0692386	MED12L	ENSBTAG00000021703	MED12L
18	1650001	1700000	320	0.200674	0.172983	SF3B3 COG4 FCSK FUK	ENSBTAG00000010627 ENSBTAG00000042806 ENSBTAG00000012988 ENSBTAG00000012985	SF3B3 FUK COG4 SNORD111B
6	4925001	4975000	378	0.2006	0.120558
13	17400001	17450000	210	0.200534	0.137736	PFKFB3	ENSBTAG00000008401	PFKFB3
26	50525001	50575000	159	0.200529	0.0683719	SYCE1 CYP2E1	ENSBTAG00000035072 ENSBTAG00000018365 ENSBTAG00000005267	CYP2E1 SYCE1
6	106175001	106225000	432	0.200508	0.117909
21	17150001	17200000	434	0.200502	0.122645
9	96625001	96675000	180	0.20043	0.127498	EZR MIR12055	ENSBTAG00000010347	EZR
10	5800001	5850000	307	0.200418	0.109529
21	17625001	17675000	346	0.200417	0.108787
21	11925001	11975000	261	0.2004	0.133371
3	105025001	105075000	279	0.200395	0.0429875
12	58550001	58600000	674	0.200342	0.096799
13	55750001	55800000	137	0.200269	0.139824	CDH4	ENSBTAG00000015058	CDH4
22	3225001	3275000	414	0.20022	0.126637
14	76525001	76575000	736	0.20019	0.110914
5	74025001	74075000	406	0.200155	0.108742
3	29500001	29550000	140	0.200151	0.107033	OLFML3 HIPK1	ENSBTAG00000011327 ENSBTAG00000011322	HIPK1 OLFML3
1	63050001	63100000	354	0.200148	0.11348
20	28425001	28475000	265	0.200038	0.115853	PARP8	ENSBTAG00000004066	PARP8
1	119575001	119625000	162	0.200015	0.0751186	WWTR1 TM4SF4	ENSBTAG00000007814 ENSBTAG00000001893	TM4SF4 WWTR1
3	18600001	18650000	463	0.200002	0.128911	RPTN	ENSBTAG00000039260	RPTN
5	33925001	33975000	239	0.199965	0.0945528		ENSBTAG00000046501
2	44225001	44275000	450	0.199928	0.119707	CACNB4	ENSBTAG00000002297	AC068547.1
18	17625001	17675000	442	0.199925	0.115799
24	46975001	47025000	205	0.199889	0.0713519		ENSBTAG00000007833	PIAS2
1	65700001	65750000	141	0.199872	0.0680414	LRRC58 FSTL1	ENSBTAG00000033170 ENSBTAG00000022155	FSTL1 LRRC58
10	6875001	6925000	507	0.199861	0.110899	POLK	ENSBTAG00000004028	POLK
14	18450001	18500000	337	0.199767	0.169735
22	24875001	24925000	155	0.199744	0.0910865
3	64950001	65000000	465	0.199701	0.115909
17	45225001	45275000	319	0.199596	0.103917	ZNF268 MBD3L1	ENSBTAG00000006753 ENSBTAG00000006758	MBD3L1
1	69550001	69600000	257	0.199579	0.1265	KALRN	ENSBTAG00000002640	KALRN
1	117950001	118000000	156	0.199564	0.0591705	MED12L
5	109625001	109675000	149	0.19951	0.141337	BCL2L13 BID MICAL3	ENSBTAG00000013956 ENSBTAG00000013988 ENSBTAG00000048271	BCL2L13 BID MICAL3
1	65550001	65600000	196	0.199507	0.0736432	GPR156	ENSBTAG00000001464	GPR156
22	27125001	27175000	297	0.199479	0.105918
2	75575001	75625000	634	0.199464	0.128163
19	16875001	16925000	365	0.199448	0.105704	ASIC2	ENSBTAG00000025200	ASIC2
5	16275001	16325000	403	0.199427	0.103979
17	57600001	57650000	280	0.199399	0.138363	ACAD10	ENSBTAG00000001164	ACAD10
14	8300001	8350000	334	0.199286	0.112689	ZFAT	ENSBTAG00000017731	ZFAT
5	44150001	44200000	163	0.199282	0.0703932
1	48575001	48625000	494	0.199274	0.109044
14	22800001	22850000	279	0.199199	0.0804874	ST18	ENSBTAG00000005560	ST18
11	67350001	67400000	374	0.199161	0.115559	ANTXR1	ENSBTAG00000007808	ANTXR1
17	54300001	54350000	327	0.199158	0.148419	EIF2B1 DDX55 TMED2	ENSBTAG00000007269 ENSBTAG00000007266 ENSBTAG00000039630	DDX55 EIF2B1 TMED2
21	34300001	34350000	287	0.199125	0.153802	CYP1A2 CYP1A1	ENSBTAG00000000085 ENSBTAG00000001021	CYP1A2 CYP1A1
10	23275001	23325000	385	0.199103	0.121021		ENSBTAG00000000432	TRAC
10	54750001	54800000	323	0.198919	0.081214	PRTG	ENSBTAG00000005848	PRTG
6	16675001	16725000	303	0.198907	0.132654	LRIT3	ENSBTAG00000046949 ENSBTAG00000007019	LRIT3 RPS26
14	28075001	28125000	340	0.198836	0.0844455	CHD7	ENSBTAG00000021841	CHD7
1	95725001	95775000	342	0.198813	0.110029	TNFSF10	ENSBTAG00000018994	TNFSF10
14	11325001	11375000	554	0.198753	0.127595	ASAP1	ENSBTAG00000003185	ASAP1
5	31375001	31425000	199	0.198669	0.067548
17	33875001	33925000	397	0.198665	0.0370609
25	14250001	14300000	678	0.198655	0.119967	MYH11	ENSBTAG00000015988	MYH11
2	75375001	75425000	534	0.19863	0.101873		ENSBTAG00000047681	IGDCC3
3	17025001	17075000	356	0.198499	0.112052
1	124075001	124125000	629	0.198473	0.123902
3	116425001	116475000	607	0.198467	0.093047	IQCA1	ENSBTAG00000013505	IQCA1
3	119825001	119875000	528	0.198329	0.101555		ENSBTAG00000030221 ENSBTAG00000039566
12	82700001	82750000	300	0.198292	0.113658	FGF14
6	58000001	58050000	316	0.198258	0.142079
1	91575001	91625000	350	0.198247	0.0878225
9	30225001	30275000	555	0.198227	0.141151	TBC1D32	ENSBTAG00000009575	TBC1D32
9	70075001	70125000	268	0.198189	0.133161	RF00015 RF00001	ENSBTAG00000043822 ENSBTAG00000036995	RNU4-74P
7	98550001	98600000	709	0.198186	0.105663	CAST ERAP1	ENSBTAG00000000874 ENSBTAG00000013557	CAST ERAP1
1	65350001	65400000	256	0.198179	0.0776177	GSK3B	ENSBTAG00000048057	GSK3B
9	6625001	6675000	626	0.198167	0.137493
16	77225001	77275000	276	0.198144	0.126259	PLXNA2	ENSBTAG00000001173	PLXNA2
9	83850001	83900000	336	0.198083	0.113903
1	98700001	98750000	249	0.197943	0.0929244
3	9225001	9275000	329	0.197885	0.122905	CD84 SLAMF6	ENSBTAG00000019033 ENSBTAG00000014368	SLAMF6 CD84
14	22725001	22775000	218	0.197854	0.0910947
6	110875001	110925000	595	0.197818	0.12123
16	78700001	78750000	441	0.197759	0.106942
2	38650001	38700000	292	0.197655	0.0998242	CYTIP	ENSBTAG00000008329	CYTIP
24	34350001	34400000	382	0.197652	0.0945265
9	6900001	6950000	362	0.197643	0.0989451
5	41175001	41225000	261	0.197625	0.0492405	SLC2A13	ENSBTAG00000043962	SLC2A13
10	54600001	54650000	161	0.197603	0.0573038	NEDD4	ENSBTAG00000013793	NEDD4
23	1575001	1625000	608	0.1976	0.118163
7	36825001	36875000	386	0.197578	0.132142
5	13625001	13675000	612	0.19753	0.101388
28	34450001	34500000	552	0.19752	0.124014
21	59275001	59325000	589	0.197491	0.111728	DDX24 LOC514011 ISG12(B)	ENSBTAG00000003423 ENSBTAG00000031834 ENSBTAG00000004272	DDX24 IFI27 IFI27L1
3	36425001	36475000	403	0.197481	0.0835299	PRMT6	ENSBTAG00000039951	PRMT6
18	7975001	8025000	501	0.197443	0.183667	GAN	ENSBTAG00000009428	GAN
9	80200001	80250000	364	0.197373	0.109689
8	73800001	73850000	150	0.197342	0.0830847	CDCA2	ENSBTAG00000002756 ENSBTAG00000046594	CDCA2 CDCA2
5	44975001	45025000	362	0.197332	0.10626
22	37725001	37775000	392	0.197311	0.131314	THOC7 C3orf49	ENSBTAG00000032872 ENSBTAG00000039133	THOC7 C3orf49
1	59825001	59875000	174	0.197252	0.101907
13	54800001	54850000	221	0.197246	0.162643	YTHDF1 bta-mir-124b MIR124B	ENSBTAG00000010383 ENSBTAG00000029962	YTHDF1
1	96525001	96575000	248	0.19722	0.0871495	PLD1	ENSBTAG00000017490	PLD1
1	132100001	132150000	346	0.197198	0.12609	DZIP1L	ENSBTAG00000015198	DZIP1L
10	39050001	39100000	531	0.197174	0.116777
18	2550001	2600000	139	0.19714	0.142834	RF00026 CTRB1	ENSBTAG00000042634 ENSBTAG00000008500	CTRB1 RNU6-74P
8	58650001	58700000	508	0.197125	0.105791
1	119525001	119575000	153	0.197106	0.0791016	WWTR1	ENSBTAG00000007814	WWTR1
3	14025001	14075000	103	0.197103	0.155842	NTRK1 INSRR	ENSBTAG00000003060 ENSBTAG00000003054	INSRR NTRK1
12	84925001	84975000	323	0.197092	0.127367
18	2975001	3025000	456	0.197076	0.133981	KARS1 KARS TERF2IP	ENSBTAG00000015677 ENSBTAG00000015686	KARS TERF2IP
2	123700001	123750000	474	0.197025	0.124517
25	27775001	27825000	203	0.196959	0.101571	SLC5A2 C16orf58 C25H16orf58 AHSP	ENSBTAG00000010096 ENSBTAG00000047734 ENSBTAG00000006457 ENSBTAG00000040319	AHSP SLC5A2 OR7A17 C16orf58
9	38775001	38825000	438	0.196947	0.154759	LAMA4 FAM229B	ENSBTAG00000008817 ENSBTAG00000033429	LAMA4 FAM229B
7	91525001	91575000	244	0.196943	0.0818231
5	30800001	30850000	159	0.196891	0.0804401	TUBA1A	ENSBTAG00000001489	TUBA1A
9	80950001	81000000	294	0.196887	0.111533	ADGRG6	ENSBTAG00000020707	ADGRG6
5	85600001	85650000	235	0.196791	0.103565
4	46925001	46975000	214	0.196784	0.109893	RINT1 ATXN7L1	ENSBTAG00000008302 ENSBTAG00000002037	ATXN7L1 RINT1
5	43100001	43150000	295	0.196768	0.0739567	PTPRR PTPRB	ENSBTAG00000015311 ENSBTAG00000015296	PTPRB PTPRR
1	96600001	96650000	318	0.196732	0.121877	PLD1	ENSBTAG00000017490	PLD1
3	57025001	57075000	268	0.19671	0.146545
18	59375001	59425000	319	0.196699	0.113194		ENSBTAG00000030454 ENSBTAG00000011052	ZNF766 GLRX
12	24100001	24150000	496	0.196634	0.138898	TRPC4	ENSBTAG00000009405	TRPC4
5	106150001	106200000	301	0.196629	0.114885	FGF6	ENSBTAG00000006800	FGF6
24	47025001	47075000	189	0.196588	0.0830677		ENSBTAG00000007833	PIAS2
12	5800001	5850000	960	0.196542	0.123869
2	123800001	123850000	196	0.196382	0.109066
3	28900001	28950000	250	0.196368	0.0703492	TRIM33	ENSBTAG00000001499	TRIM33
1	114925001	114975000	511	0.19635	0.138537
5	44075001	44125000	92	0.196336	0.0918773	LRRC10 CCT2	ENSBTAG00000019157 ENSBTAG00000019156	CCT2 LRRC10
6	110850001	110900000	472	0.196324	0.112252
25	27875001	27925000	277	0.196313	0.11003	ZNF713 MRPS17 NIPSNAP2	ENSBTAG00000008175 ENSBTAG00000007934 ENSBTAG00000031598	AC092647.5 ZNF713 NIPSNAP2
20	7600001	7650000	245	0.196263	0.103037	ARHGEF28	ENSBTAG00000005633	ARHGEF28
1	105350001	105400000	293	0.196237	0.0767009
3	32400001	32450000	264	0.196219	0.0814729	DRAM2	ENSBTAG00000009888 ENSBTAG00000030119	DRAM2
1	102025001	102075000	599	0.196202	0.108108
28	5025001	5075000	237	0.196202	0.0868915
11	26225001	26275000	207	0.196159	0.0985672	LRPPRC	ENSBTAG00000016368	LRPPRC
16	65700001	65750000	313	0.19615	0.11368	LAMC2	ENSBTAG00000000793	LAMC2
3	32525001	32575000	255	0.196145	0.0681641	LRIF1	ENSBTAG00000012659	LRIF1
11	41950001	42000000	505	0.196065	0.134209
5	44725001	44775000	163	0.196037	0.0934841	CPSF6	ENSBTAG00000007323	CPSF6
2	100300001	100350000	468	0.196002	0.124625		ENSBTAG00000005239	UBL4A
8	54150001	54200000	254	0.195926	0.0714836	GNAQ	ENSBTAG00000009789	GNAQ
1	136575001	136625000	578	0.195921	0.119655	RAB6B	ENSBTAG00000000905	RAB6B
4	48500001	48550000	105	0.19589	0.0951668	PRKAR2B HBP1	ENSBTAG00000014958 ENSBTAG00000005524	HBP1 PRKAR2B
5	36200001	36250000	156	0.195867	0.0560892	TMEM117	ENSBTAG00000032148	TMEM117
5	91900001	91950000	660	0.195754	0.119477	PIK3C2G	ENSBTAG00000020715 ENSBTAG00000046178	PIK3C2G
3	29975001	30025000	212	0.195714	0.0831064	MAGI3	ENSBTAG00000019611	MAGI3
2	75700001	75750000	454	0.195645	0.0771786
21	53375001	53425000	267	0.195586	0.0990776
1	139075001	139125000	277	0.195571	0.0640892
10	34875001	34925000	368	0.19557	0.114807
5	113900001	113950000	299	0.195552	0.127601
17	45050001	45100000	670	0.195532	0.13266	ZNF84	ENSBTAG00000013001
5	87750001	87800000	336	0.195504	0.104169
5	47750001	47800000	523	0.195503	0.129718	HELB IRAK3	ENSBTAG00000020806 ENSBTAG00000007636	IRAK3 HELB
29	26650001	26700000	446	0.195386	0.116768	HPS5 SAA3	ENSBTAG00000005147 ENSBTAG00000022396 ENSBTAG00000022395	HPS5
22	17000001	17050000	94	0.195302	0.0930834	CAMK1 OGG1 BRPF1 CPNE9	ENSBTAG00000007780 ENSBTAG00000007777 ENSBTAG00000007776 ENSBTAG00000011551	BRPF1 OGG1 CAMK1 CPNE9
28	40950001	41000000	645	0.195295	0.153021	GRID1	ENSBTAG00000019623	GRID1
14	67550001	67600000	183	0.195292	0.0766629
5	28575001	28625000	183	0.195262	0.0768718	GALNT6 CELA1	ENSBTAG00000017943 ENSBTAG00000008900	CELA1 GALNT6
12	89000001	89050000	104	0.195227	0.117343	COL4A1	ENSBTAG00000012849	COL4A1
1	97975001	98025000	183	0.195174	0.066362	PHC3	ENSBTAG00000013938	PHC3
8	73975001	74025000	271	0.195173	0.126142
28	22250001	22300000	578	0.195145	0.0785858
28	29525001	29575000	306	0.195145	0.128253	CFAP70 ANXA7	ENSBTAG00000020218	ANXA7
1	114325001	114375000	392	0.195119	0.132501	ARHGEF26	ENSBTAG00000013439	ARHGEF26
4	48000001	48050000	488	0.195027	0.140204
1	48225001	48275000	289	0.195009	0.068974
23	36850001	36900000	163	0.195004	0.0776096	CDKAL1	ENSBTAG00000025589	CDKAL1
10	35325001	35375000	124	0.194947	0.0778442	THBS1 FSIP1	ENSBTAG00000002006 ENSBTAG00000012015	THBS1 FSIP1
12	25625001	25675000	136	0.19491	0.156564	DCLK1	ENSBTAG00000038495	DCLK1
10	54775001	54825000	314	0.194747	0.100718	PRTG	ENSBTAG00000005848	PRTG
3	9250001	9300000	335	0.194719	0.116373	SLAMF6	ENSBTAG00000014368	SLAMF6
27	39625001	39675000	434	0.194698	0.111399
20	7575001	7625000	349	0.194692	0.110428	ARHGEF28	ENSBTAG00000005633	ARHGEF28
14	14000001	14050000	233	0.194684	0.0957504
25	27825001	27875000	483	0.194649	0.12508	SEPTIN14 SEPT14	ENSBTAG00000037462 ENSBTAG00000009327	2014-09-01
1	108525001	108575000	104	0.194633	0.113802	RF00026	ENSBTAG00000042564
1	55300001	55350000	442	0.194601	0.109939
1	57125001	57175000	366	0.194601	0.107967	PHLDB2 ABHD10	ENSBTAG00000001209 ENSBTAG00000004601 ENSBTAG00000047422	PHLDB2 ABHD10
1	108675001	108725000	393	0.194538	0.120038
8	60750001	60800000	590	0.194537	0.137858	RECK GLIPR2	ENSBTAG00000000076 ENSBTAG00000000078	RECK GLIPR2
21	31900001	31950000	164	0.1945	0.0725856	TMEM266	ENSBTAG00000012489	TMEM266
21	19575001	19625000	706	0.194477	0.0681958	NTRK3
4	56275001	56325000	369	0.194392	0.104105
3	27650001	27700000	211	0.194379	0.131648	CASQ2	ENSBTAG00000011500	CASQ2
3	30825001	30875000	145	0.194334	0.107327	CAPZA1 ST7L	ENSBTAG00000014295 ENSBTAG00000014294	ST7L CAPZA1
6	16650001	16700000	445	0.194304	0.121184		ENSBTAG00000046949	RPS26
21	25700001	25750000	125	0.19427	0.100643	RASGRF1	ENSBTAG00000019940	RASGRF1
6	44300001	44350000	297	0.19424	0.0916333
6	58375001	58425000	288	0.194231	0.107105
4	56300001	56350000	470	0.194216	0.0908772
9	75950001	76000000	402	0.194205	0.119697	IL20RA	ENSBTAG00000015638	IL20RA
28	3150001	3200000	734	0.194194	0.118221		ENSBTAG00000004624 ENSBTAG00000012132
11	46300001	46350000	604	0.194118	0.105726	NT5DC4 CKAP2L IL1A	ENSBTAG00000002288 ENSBTAG00000002298 ENSBTAG00000010349	NT5DC4 CKAP2L IL1A
17	71525001	71575000	197	0.194098	0.140499	CCDC157 RNF215 SEC14L2	ENSBTAG00000003393 ENSBTAG00000003394 ENSBTAG00000017404	CCDC157 RNF215 SEC14L2
18	17650001	17700000	422	0.193969	0.116262
1	89675001	89725000	239	0.193772	0.0638221
5	43325001	43375000	176	0.193737	0.0859272	KCNMB4 CNOT2	ENSBTAG00000003749 ENSBTAG00000003748	CNOT2 KCNMB4
22	30700001	30750000	162	0.193711	0.128535	FOXP1	ENSBTAG00000016533	FOXP1
17	36500001	36550000	487	0.193682	0.133824
19	39600001	39650000	78	0.193667	0.14124	MRPL45 GPR179 SOCS7	ENSBTAG00000025001 ENSBTAG00000001804 ENSBTAG00000008535	GPR179 SOCS7 MRPL45
3	18050001	18100000	401	0.193662	0.123007	KPRP	ENSBTAG00000038237	KPRP
1	65425001	65475000	183	0.193627	0.0790652	GSK3B MIR6529B MIR6529A	ENSBTAG00000048057	GSK3B
4	46875001	46925000	148	0.1936	0.124228	PUS7 RINT1	ENSBTAG00000007743 ENSBTAG00000008302	PUS7 RINT1
3	17000001	17050000	539	0.193571	0.107857
2	123775001	123825000	298	0.193569	0.124417
8	73925001	73975000	231	0.193508	0.0883631
10	48125001	48175000	278	0.193474	0.0810836	VPS13C	ENSBTAG00000038920	VPS13C
5	116750001	116800000	143	0.193424	0.117993	ATXN10	ENSBTAG00000009351	ATXN10
21	29900001	29950000	613	0.193423	0.0851978
20	7825001	7875000	448	0.193341	0.121771
10	98900001	98950000	568	0.193234	0.112495
21	18375001	18425000	270	0.193228	0.101751
9	10550001	10600000	604	0.193158	0.122235	MIR2285CX
18	10075001	10125000	420	0.193153	0.122726	CDH13	ENSBTAG00000034373	CDH13
19	4400001	4450000	308	0.19315	0.118087
21	17600001	17650000	360	0.192975	0.108545
18	62050001	62100000	254	0.192874	0.103558	CACNG7 CACNG8 bta-mir-935 MIR935	ENSBTAG00000007506 ENSBTAG00000007509 ENSBTAG00000037338	CACNG7 CACNG8 MIR935
21	31050001	31100000	240	0.19282	0.122298	IDH3A ACSBG1	ENSBTAG00000006227 ENSBTAG00000006231	IDH3A ACSBG1
24	59425001	59475000	902	0.192779	0.141264
15	63350001	63400000	150	0.192778	0.13171	ELP4 PAX6	ENSBTAG00000023831 ENSBTAG00000004561	PAX6 ELP4
8	57900001	57950000	354	0.192763	0.0860043	TLE1	ENSBTAG00000000256	TLE1
14	39825001	39875000	299	0.192681	0.105906
13	28450001	28500000	221	0.192606	0.122033	BEND7	ENSBTAG00000020800	BEND7
1	138150001	138200000	639	0.192597	0.138313	DNAJC13	ENSBTAG00000002966 ENSBTAG00000048110	DNAJC13
9	89775001	89825000	212	0.192591	0.0802796	CCDC170	ENSBTAG00000004099	CCDC170
21	48975001	49025000	699	0.19259	0.124158
24	54700001	54750000	287	0.192581	0.065915	RAB27B CCDC68 MIR12017	ENSBTAG00000002788 ENSBTAG00000008158	RAB27B CCDC68
1	65925001	65975000	221	0.19253	0.0386326	NDUFB4 HGD	ENSBTAG00000015892 ENSBTAG00000015895	NDUFB4 HGD
6	54725001	54775000	674	0.192524	0.148001
5	31225001	31275000	86	0.192514	0.0672493	CCNT1 KANSL2 RF00410	ENSBTAG00000005861 ENSBTAG00000002693 ENSBTAG00000043249	KANSL2 CCNT1 SNORA2B
20	69600001	69650000	210	0.192486	0.126021
1	105225001	105275000	332	0.192465	0.0951312		ENSBTAG00000025847	MORF4L1
22	40500001	40550000	434	0.192446	0.155416
23	52000001	52050000	152	0.192412	0.100219	EXOC2	ENSBTAG00000020215	EXOC2
3	69600001	69650000	177	0.192389	0.0715137	SLC44A5
13	55850001	55900000	486	0.192382	0.146282
6	29250001	29300000	339	0.192373	0.0800137
9	70025001	70075000	201	0.19237	0.104666	EPB41L2	ENSBTAG00000005960	EPB41L2
1	19425001	19475000	380	0.192366	0.0700941
23	37000001	37050000	343	0.192212	0.127422	CDKAL1	ENSBTAG00000025589	CDKAL1
1	65575001	65625000	210	0.192211	0.0769153	GPR156	ENSBTAG00000001464	GPR156
1	17775001	17825000	386	0.192193	0.098647
13	55875001	55925000	340	0.192155	0.140876
29	44150001	44200000	332	0.192118	0.0802958	POLA2 CDC42EP2	ENSBTAG00000011455 ENSBTAG00000032089	POLA2 CDC42EP2
1	93800001	93850000	409	0.19209	0.0728698	NLGN1
5	13175001	13225000	609	0.192067	0.114337
2	75850001	75900000	276	0.192028	0.0904166
13	2825001	2875000	329	0.192011	0.0780252	PAK5
12	29625001	29675000	402	0.192005	0.144991	bta-mir-2299 MIR2299 B3GLCT	ENSBTAG00000044236 ENSBTAG00000033412	B3GLCT
12	84900001	84950000	363	0.191878	0.132455
18	53475001	53525000	142	0.191871	0.134229	FOSB RTN2 PPM1N	ENSBTAG00000008182 ENSBTAG00000008185 ENSBTAG00000014187	FOSB RTN2 PPM1N
4	38225001	38275000	423	0.191869	0.0999482
6	33125001	33175000	332	0.191832	0.0838437
28	10525001	10575000	210	0.191828	0.0955829	RYR2	ENSBTAG00000022886	RYR2
26	27100001	27150000	426	0.191824	0.110966
5	73575001	73625000	285	0.191729	0.113422
1	118125001	118175000	546	0.191678	0.109619	CLRN1	ENSBTAG00000011267	CLRN1
12	21225001	21275000	313	0.19167	0.118803	WDFY2	ENSBTAG00000008053	WDFY2
19	6550001	6600000	407	0.191668	0.102231
1	138950001	139000000	409	0.191627	0.097232
11	60325001	60375000	416	0.191597	0.123034	FAM161A	ENSBTAG00000009290	FAM161A
9	26100001	26150000	421	0.191583	0.125293
2	75450001	75500000	626	0.191566	0.111953
8	101475001	101525000	246	0.191543	0.108206	TXN TXNDC8	ENSBTAG00000002953 ENSBTAG00000010535	TXNDC8
12	82275001	82325000	233	0.191527	0.069253	FGF14
9	30275001	30325000	347	0.191507	0.11859	TBC1D32 RF00402	ENSBTAG00000009575 ENSBTAG00000044764	TBC1D32
5	109575001	109625000	149	0.19147	0.114792	ATP6V1E1 BCL2L13	ENSBTAG00000014238 ENSBTAG00000013956	BCL2L13 ATP6V1E1
9	15900001	15950000	577	0.191457	0.0799165	IMPG1
27	38825001	38875000	401	0.191238	0.127973	NAT1	ENSBTAG00000016473	NAT1
15	81775001	81825000	81	0.19113	0.0926822	TNKS1BP1 MIR12046 SSRP1	ENSBTAG00000016469 ENSBTAG00000000375	SSRP1 TNKS1BP1
24	32550001	32600000	446	0.191102	0.0758829	HRH4	ENSBTAG00000020467	HRH4
25	12800001	12850000	203	0.191094	0.0897969
22	46325001	46375000	190	0.191061	0.0900141
4	54200001	54250000	346	0.191049	0.0728863	FOXP2
10	88775001	88825000	135	0.19101	0.132351	ESRRB	ENSBTAG00000012285	ESRRB
10	50475001	50525000	399	0.190973	0.075083
10	52375001	52425000	387	0.190946	0.112242	ALDH1A2 RF00026	ENSBTAG00000010119 ENSBTAG00000043491	ALDH1A2 RNU6-1127P
15	55650001	55700000	197	0.190922	0.108068	MOGAT2	ENSBTAG00000017443	MOGAT2
20	36725001	36775000	253	0.190916	0.114442	WDR70	ENSBTAG00000033095	WDR70
12	2350001	2400000	341	0.190913	0.122716	DIAPH3	ENSBTAG00000012443	DIAPH3
23	34825001	34875000	335	0.190857	0.0996311	LOC751563 PRP3 RF00026	ENSBTAG00000031640 ENSBTAG00000045456	PRL
5	111650001	111700000	593	0.190856	0.157386	ENTHD1	ENSBTAG00000000326	ENTHD1
1	124825001	124875000	412	0.190842	0.0924597
6	8400001	8450000	522	0.190842	0.125765		ENSBTAG00000034844
12	62650001	62700000	335	0.190837	0.0963859	SLITRK5	ENSBTAG00000010129	SLITRK5
1	102475001	102525000	255	0.19083	0.0915428
7	91575001	91625000	290	0.190812	0.127628
1	89500001	89550000	227	0.190793	0.0919803
9	8700001	8750000	658	0.19079	0.0885181
3	2300001	2350000	780	0.19075	0.11827
16	77600001	77650000	545	0.190699	0.0943677
18	59475001	59525000	227	0.190681	0.109901
14	18950001	19000000	338	0.190667	0.0782202
4	115975001	116025000	525	0.190538	0.137862	RF00001	ENSBTAG00000029576
27	36050001	36100000	288	0.190538	0.133294	RF00001	ENSBTAG00000036970
21	33450001	33500000	221	0.190503	0.145664
18	46250001	46300000	253	0.190383	0.105018		ENSBTAG00000045656
21	23375001	23425000	237	0.190361	0.0908506	RF00302	ENSBTAG00000042673
20	625001	675000	398	0.19033	0.105401	SLIT3
14	9675001	9725000	317	0.190255	0.119952	LRRC6	ENSBTAG00000010548	LRRC6
4	43275001	43325000	318	0.190231	0.118649
9	30250001	30300000	489	0.190173	0.119559	TBC1D32 RF00402	ENSBTAG00000009575 ENSBTAG00000044764	TBC1D32
5	33825001	33875000	497	0.190149	0.103694
24	56100001	56150000	507	0.190105	0.120799
14	9650001	9700000	441	0.190058	0.117469	LRRC6	ENSBTAG00000010548	LRRC6
17	45075001	45125000	613	0.190006	0.133002	ZNF140	ENSBTAG00000040072	ZNF140
5	7600001	7650000	428	0.189983	0.103201	NAV3	ENSBTAG00000009852	NAV3
9	9950001	10000000	249	0.189961	0.0910142
8	62875001	62925000	78	0.189929	0.0956698	ALDH1B1 IGFBPL1	ENSBTAG00000020385 ENSBTAG00000014078	IGFBPL1 ALDH1B1
22	55250001	55300000	303	0.189928	0.123918	ATP2B2	ENSBTAG00000001305	ATP2B2
9	6800001	6850000	431	0.189911	0.105053
12	82825001	82875000	175	0.189904	0.129067	TPP2	ENSBTAG00000020389	TPP2
5	45150001	45200000	150	0.189879	0.0881715	CPM MDM2	ENSBTAG00000013496 ENSBTAG00000010422	MDM2 CPM
18	7250001	7300000	125	0.189872	0.0848509
1	103375001	103425000	325	0.189835	0.0728035
1	134250001	134300000	264	0.189817	0.0513714	PPP2R3A	ENSBTAG00000023416	PPP2R3A
23	19975001	20025000	529	0.189769	0.124494	MEP1A	ENSBTAG00000004345	MEP1A
5	50050001	50100000	283	0.18976	0.118397	SRGAP1
23	26125001	26175000	430	0.189725	0.0545991
13	2250001	2300000	486	0.189676	0.110964	PLCB4	ENSBTAG00000013116	PLCB4
25	28975001	29025000	326	0.18959	0.120228	CALN1	ENSBTAG00000043969	CALN1
6	44275001	44325000	368	0.18953	0.0974075
8	73525001	73575000	268	0.189508	0.107904	DOCK5	ENSBTAG00000015513	DOCK5
1	69475001	69525000	326	0.189474	0.119951	KALRN	ENSBTAG00000002640	KALRN
7	17775001	17825000	206	0.18946	0.138055	CLEC4G CD209	ENSBTAG00000013429 ENSBTAG00000012161 ENSBTAG00000007312	CLEC4G
16	78625001	78675000	245	0.189205	0.0813599
5	50075001	50125000	232	0.189148	0.100932	SRGAP1
9	64200001	64250000	485	0.18912	0.12724
10	35350001	35400000	146	0.189111	0.0811003	FSIP1	ENSBTAG00000012015	FSIP1
1	14525001	14575000	324	0.189029	0.106065
25	3500001	3550000	131	0.188975	0.159688	PAM16 CORO7 VASN	ENSBTAG00000009200 ENSBTAG00000009201 ENSBTAG00000046339	CORO7 VASN
2	75725001	75775000	489	0.188861	0.0935793
22	40150001	40200000	449	0.188792	0.137179	PTPRG bta-mir-2369 MIR2369	ENSBTAG00000021911 ENSBTAG00000044501	PTPRG
16	78200001	78250000	112	0.188757	0.0707304	CRB1	ENSBTAG00000008944	CRB1
2	60150001	60200000	553	0.188753	0.110163	THSD7B	ENSBTAG00000044055	THSD7B
1	118150001	118200000	414	0.188752	0.107846	MINDY4B	ENSBTAG00000038069	MINDY4B
16	9975001	10025000	488	0.188696	0.113527
3	2325001	2375000	760	0.188679	0.119064		ENSBTAG00000022504
22	27100001	27150000	482	0.188663	0.0898036
23	1925001	1975000	710	0.188663	0.124648
6	66775001	66825000	362	0.18856	0.117939
[truncated: 98,445 more rows]

## Sheet: Table S4
Table S4. Top SNPs by sum of fractional ranks and their functional annotation.
#CHROM	POS	REF	ALT	Candidate adaptive allele	SUM of ranks	Fst rank	Faeth score rank	Faeth score	AF difference rank	Reference allele frequency difference	Reference allele frequency in sensitive group (low body temperature)	Reference allele frequency in tolerant group (high body temperature)	Functional_Class	Ensembl_Gene_ID	Gene	Ref_SNPs	bull.FAETH1.1	cow.FAETH1.1	annotation	aseQTL	eeQTL	geQTL	bull.ldscore50kb	bull.maf	ChIPSeq	mQTL	selection.sig	young	variant.density50kb	sQTL	conserved100way	cow.ldscore50kb	cow.maf
Chr5	31112894	C	T	C	0.00163938	0.000438059	0.00025564	9.03052e-08	0.000945679	0.7167	0.0833	0.8	synonymous_variant	ENSBTAG00000021810	DDX23	rs108955444	9.03052e-08	9.03052e-08	1.39886e-08	1.38158e-08	1.09613e-07	1.64932e-08	7.93236e-09	6.34934e-08	1.6543e-08	1.66671e-08	1.68954e-08	1.67295e-08	7.9853e-09	9.62714e-08	7.7754e-07	7.93236e-09	6.34934e-08
Chr5	30963613	C	T	C	0.00178811	8.96031e-05	0.001062	8.425e-08	0.000636509	0.75	0.0833	0.8333	synonymous_variant	ENSBTAG00000014429	KMT2D	rs43708509	8.425e-08	8.425e-08	1.39886e-08	1.38158e-08	1.09613e-07	1.64932e-08	7.93236e-09	6.34934e-08	2.1885e-08	1.66671e-08	1.68954e-08	1.67295e-08	7.9853e-09	1.22113e-08	7.7754e-07	7.93236e-09	6.34934e-08
Chr5	30921468	A	G	A	0.00199718	0.000298677	0.001062	8.425e-08	0.000636509	0.75	0.0833	0.8333	synonymous_variant	ENSBTAG00000006557	RHEBL1	rs109555404	8.425e-08	8.425e-08	1.39886e-08	1.38158e-08	1.09613e-07	1.64932e-08	7.93236e-09	6.34934e-08	2.1885e-08	1.66671e-08	1.68954e-08	1.67295e-08	7.9853e-09	1.22113e-08	7.7754e-07	7.93236e-09	6.34934e-08
Chr9	76315247	C	G	C	0.00200998	0.000288721	0.000456225	8.8657e-08	0.00126503	0.7	0	0.7	intergenic_variant	.	.	rs208372875	8.8657e-08	8.8657e-08	1.1629e-08	1.38158e-08	1.09613e-07	1.64932e-08	7.93236e-09	4.46256e-08	1.6543e-08	1.66671e-08	1.68954e-08	1.67295e-08	7.78563e-09	9.62714e-08	7.7754e-07	7.93236e-09	4.46256e-08
Chr9	76327512	G	A	G	0.00210048	0.00038828	0.000447172	8.8706e-08	0.00126503	0.7	0	0.7	intergenic_variant	.	.	rs207493597	8.87549e-08	8.8657e-08	1.1629e-08	1.38158e-08	1.09613e-07	1.64932e-08	9.206e-09	4.46256e-08	1.6543e-08	1.66671e-08	1.68954e-08	1.67295e-08	7.78563e-09	9.62714e-08	7.7754e-07	7.93236e-09	4.46256e-08
Chr26	32879449	C	T	T	0.00255396	0.000507751	0.00179876	8.27488e-08	0.00024745	0.8167	0.9167	0.1	intergenic_variant	.	.	rs110218824	8.27488e-08	8.27488e-08	1.1629e-08	1.38158e-08	1.22498e-08	1.64932e-08	9.206e-09	6.34934e-08	1.6543e-08	1.66671e-08	1.68954e-08	1.67295e-08	8.2016e-09	9.62714e-08	7.7754e-07	9.206e-09	6.34934e-08
Chr5	30945568	G	A	G	0.0029696	0.000179206	0.000786044	8.66554e-08	0.00200434	0.6667	0.0833	0.75	splice_region_variant	ENSBTAG00000014429	KMT2D	rs109074254	8.66554e-08	8.66554e-08	4.52594e-08	1.38158e-08	1.09613e-07	1.64932e-08	7.93236e-09	6.34934e-08	2.1885e-08	1.66671e-08	1.68954e-08	1.67295e-08	7.9853e-09	1.22113e-08	7.7754e-07	7.93236e-09	6.34934e-08
Chr5	30285842	A	G	A	0.00299149	0.000577442	0.00154883	8.3243e-08	0.000865218	0.7333	0.1667	0.9	intron_variant	ENSBTAG00000018588	TMBIM6	rs209034138	8.3243e-08	8.3243e-08	7.66233e-09	1.38158e-08	1.09613e-07	1.64932e-08	6.51048e-09	6.34934e-08	1.6543e-08	1.66671e-08	1.68954e-08	1.67295e-08	7.9853e-09	1.22113e-08	7.7754e-07	6.51048e-09	6.34934e-08
Chr5	30479476	G	T	G	0.00301143	0.00177215	0.000602774	8.77935e-08	0.000636509	0.75	0	0.75	intron_variant	ENSBTAG00000004660	SPATS2	rs133044580	8.77935e-08	8.77935e-08	7.66233e-09	7.29721e-08	1.09613e-07	1.64932e-08	6.51048e-09	6.34934e-08	1.6543e-08	1.66671e-08	1.68954e-08	1.67295e-08	7.9853e-09	1.22113e-08	7.7754e-07	6.51048e-09	6.34934e-08
Chr16	78127327	G	T	G	0.00306288	0.000308633	0.00242994	8.17915e-08	0.000324306	0.8	0	0.8	intron_variant	ENSBTAG00000008944	CRB1	rs41826438	8.11013e-08	8.24817e-08	7.66233e-09	1.38158e-08	1.22498e-08	1.64932e-08	1.01285e-08	4.46256e-08	1.6543e-08	1.66671e-08	1.68954e-08	1.67295e-08	8.69513e-09	9.62714e-08	7.7754e-07	9.206e-09	6.34934e-08
Chr5	30995454	G	A	G	0.00307011	8.96031e-05	0.000976162	8.4912e-08	0.00200434	0.6667	0.0833	0.75	downstream_gene_variant	ENSBTAG00000015364	WNT1	rs135955157	8.4912e-08	8.4912e-08	2.25944e-08	1.38158e-08	1.09613e-07	1.64932e-08	7.93236e-09	6.34934e-08	2.1885e-08	1.66671e-08	1.68954e-08	1.67295e-08	7.9853e-09	1.22113e-08	7.7754e-07	7.93236e-09	6.34934e-08
Chr5	31011109	A	C	A	0.0031398	0.000159294	0.000976162	8.4912e-08	0.00200434	0.6667	0.0833	0.75	upstream_gene_variant	ENSBTAG00000015347	WNT10B	rs110752883	8.4912e-08	8.4912e-08	2.25944e-08	1.38158e-08	1.09613e-07	1.64932e-08	7.93236e-09	6.34934e-08	2.1885e-08	1.66671e-08	1.68954e-08	1.67295e-08	7.9853e-09	1.22113e-08	7.7754e-07	7.93236e-09	6.34934e-08
Chr5	30929277	A	C	A	0.00315971	0.000179206	0.000976162	8.4912e-08	0.00200434	0.6667	0.0833	0.75	upstream_gene_variant	ENSBTAG00000014429	KMT2D	rs29018890	8.4912e-08	8.4912e-08	2.25944e-08	1.38158e-08	1.09613e-07	1.64932e-08	7.93236e-09	6.34934e-08	2.1885e-08	1.66671e-08	1.68954e-08	1.67295e-08	7.9853e-09	1.22113e-08	7.7754e-07	7.93236e-09	6.34934e-08
Chr9	76316163	G	A	G	0.00317167	0.000288721	0.00224644	8.21908e-08	0.000636509	0.75	0	0.75	intergenic_variant	.	.	rs110182092	8.21908e-08	8.21908e-08	1.1629e-08	1.38158e-08	1.09613e-07	1.64932e-08	7.93236e-09	4.46256e-08	1.6543e-08	1.66671e-08	1.68954e-08	1.67295e-08	7.78563e-09	1.22113e-08	7.7754e-07	7.93236e-09	4.46256e-08
Chr26	32883889	T	G	G	0.00317173	0.000507751	0.00179876	8.27488e-08	0.000865218	0.7333	0.9	0.1667	intergenic_variant	.	.	rs109736561	8.27488e-08	8.27488e-08	1.1629e-08	1.38158e-08	1.22498e-08	1.64932e-08	9.206e-09	6.34934e-08	1.6543e-08	1.66671e-08	1.68954e-08	1.67295e-08	8.2016e-09	9.62714e-08	7.7754e-07	9.206e-09	6.34934e-08
Chr1	117952021	C	T	C	0.00322214	6.96913e-05	0.00251594	8.15877e-08	0.000636509	0.75	0.25	1	intron_variant	.	MED12L	rs134733089	8.08621e-08	8.23134e-08	1.1629e-08	1.38158e-08	1.22498e-08	9.24625e-08	6.51048e-09	4.46256e-08	2.1885e-08	1.66671e-08	1.68954e-08	1.67295e-08	7.9853e-09	1.22113e-08	7.7754e-07	6.51048e-09	6.34934e-08
Chr5	30922887	C	T	C	0.00327918	0.000298677	0.000976162	8.4912e-08	0.00200434	0.6667	0.0833	0.75	downstream_gene_variant	ENSBTAG00000006557	RHEBL1	rs208067184	8.4912e-08	8.4912e-08	2.25944e-08	1.38158e-08	1.09613e-07	1.64932e-08	7.93236e-09	6.34934e-08	2.1885e-08	1.66671e-08	1.68954e-08	1.67295e-08	7.9853e-09	1.22113e-08	7.7754e-07	7.93236e-09	6.34934e-08
Chr16	78481245	T	C	T	0.00329744	0.000348456	0.0020033	8.25147e-08	0.000945679	0.7167	0.0833	0.8	intron_variant	ENSBTAG00000037661	ENSBTAG00000037661	rs109545265	8.25147e-08	8.25147e-08	7.66233e-09	1.38158e-08	1.22498e-08	1.64932e-08	1.01285e-08	6.34934e-08	1.6543e-08	1.66671e-08	1.68954e-08	1.67295e-08	8.2016e-09	9.62714e-08	7.7754e-07	1.01285e-08	6.34934e-08
Chr1	97883528	A	G	G	0.00332974	0.00142369	0.00126954	8.37466e-08	0.000636509	0.75	1	0.25	3_prime_UTR_variant	ENSBTAG00000001403	PRKCI	rs137702519	8.36976e-08	8.37956e-08	2.54532e-08	1.38158e-08	1.22498e-08	1.64932e-08	7.93236e-09	6.34934e-08	1.6543e-08	1.66671e-08	1.68954e-08	1.67295e-08	7.9853e-09	9.62714e-08	7.7754e-07	9.206e-09	6.34934e-08
Chr5	30985100	T	A	T	0.00335166	8.96031e-05	0.00125772	8.37633e-08	0.00200434	0.6667	0.0833	0.75	intron_variant	ENSBTAG00000014424	DDN	rs137046038	8.37633e-08	8.37633e-08	7.66233e-09	1.38158e-08	1.09613e-07	1.64932e-08	7.93236e-09	6.34934e-08	2.1885e-08	1.66671e-08	1.68954e-08	1.67295e-08	7.9853e-09	1.22113e-08	7.7754e-07	7.93236e-09	6.34934e-08
Chr5	30936752	C	T	C	0.0033814	0.000179206	0.00119785	8.3839e-08	0.00200434	0.6667	0.0833	0.75	synonymous_variant	ENSBTAG00000014429	KMT2D	rs110259808	8.3839e-08	8.3839e-08	1.39886e-08	1.38158e-08	1.09613e-07	1.64932e-08	7.93236e-09	6.34934e-08	1.6543e-08	1.66671e-08	1.68954e-08	1.67295e-08	7.9853e-09	1.22113e-08	7.7754e-07	7.93236e-09	6.34934e-08
Chr5	30443128	C	T	C	0.00354788	0.00183188	0.00107948	8.41406e-08	0.000636509	0.75	0.0833	0.8333	synonymous_variant	ENSBTAG00000019281	MCRS1	rs208730928	8.41406e-08	8.41406e-08	1.39886e-08	1.38158e-08	1.09613e-07	1.64932e-08	6.51048e-09	6.34934e-08	2.1885e-08	1.66671e-08	1.68954e-08	1.67295e-08	7.9853e-09	1.22113e-08	7.7754e-07	6.51048e-09	6.34934e-08
Chr1	115023352	T	G	T	0.00360738	0.00134405	0.00208082	8.23917e-08	0.000182516	0.8333	0	0.8333	intergenic_variant	.	.	rs42574945	8.23917e-08	8.23917e-08	1.1629e-08	1.38158e-08	1.09613e-07	1.64932e-08	1.01285e-08	4.46256e-08	1.6543e-08	1.66671e-08	1.68954e-08	1.67295e-08	8.2016e-09	1.22113e-08	7.7754e-07	1.01285e-08	4.46256e-08
Chr1	115023538	G	A	G	0.00360738	0.00134405	0.00208082	8.23917e-08	0.000182516	0.8333	0	0.8333	intergenic_variant	.	.	rs42574946	8.23917e-08	8.23917e-08	1.1629e-08	1.38158e-08	1.09613e-07	1.64932e-08	1.01285e-08	4.46256e-08	1.6543e-08	1.66671e-08	1.68954e-08	1.67295e-08	8.2016e-09	1.22113e-08	7.7754e-07	1.01285e-08	4.46256e-08
Chr5	43308608	C	T	C	0.00361632	0.00200113	0.00143267	8.3506e-08	0.000182516	0.8333	0.1667	1	intron_variant	ENSBTAG00000003749	KCNMB4	rs43072129	8.3506e-08	8.3506e-08	7.66233e-09	1.38158e-08	1.09613e-07	1.64932e-08	1.01285e-08	6.34934e-08	1.6543e-08	1.66671e-08	1.68954e-08	1.67295e-08	7.78563e-09	1.22113e-08	7.7754e-07	1.01285e-08	6.34934e-08
Chr16	78765096	G	C	G	0.00364117	0.000358412	0.00264625	8.13163e-08	0.000636509	0.75	0	0.75	intergenic_variant	.	.	rs210335844	8.13518e-08	8.12808e-08	1.1629e-08	1.38158e-08	1.22498e-08	1.64932e-08	1.01285e-08	4.46256e-08	1.6543e-08	1.66671e-08	1.68954e-08	1.67295e-08	7.9853e-09	9.62714e-08	7.7754e-07	9.206e-09	4.46256e-08
Chr1	65981898	G	A	G	0.00385403	0.000637177	0.00121251	8.38123e-08	0.00200434	0.6667	0	0.6667	intron_variant	ENSBTAG00000015895	HGD	rs43239729	8.38613e-08	8.37633e-08	7.66233e-09	1.38158e-08	1.09613e-07	1.64932e-08	9.206e-09	6.34934e-08	2.1885e-08	1.66671e-08	1.68954e-08	1.67295e-08	7.9853e-09	1.22113e-08	7.7754e-07	7.93236e-09	6.34934e-08
Chr5	4997942	C	A	C	0.00395477	0.000746692	0.00120374	8.3829e-08	0.00200434	0.6667	0.25	0.9167	intron_variant	ENSBTAG00000011590	GLIPR1	rs134890316	8.378e-08	8.38779e-08	7.66233e-09	1.38158e-08	1.09613e-07	1.64932e-08	7.93236e-09	6.34934e-08	2.1885e-08	1.66671e-08	1.68954e-08	1.67295e-08	8.2016e-09	1.22113e-08	7.7754e-07	9.206e-09	6.34934e-08
Chr6	110448441	C	T	T	0.0040706	0.0026184	0.000586987	8.79297e-08	0.000865218	0.7333	0.9	0.1667	synonymous_variant	ENSBTAG00000038340	CLNK	rs43490730	8.79297e-08	8.79297e-08	1.39886e-08	7.29721e-08	1.22498e-08	1.64932e-08	9.206e-09	6.34934e-08	2.1885e-08	1.66671e-08	1.68954e-08	1.67295e-08	8.69513e-09	9.62714e-08	7.7754e-07	9.206e-09	6.34934e-08
Chr5	30286992	C	T	C	0.00413062	0.000577442	0.00154883	8.3243e-08	0.00200434	0.6666	0.1667	0.8333	intron_variant	ENSBTAG00000018588	TMBIM6	rs137010513	8.3243e-08	8.3243e-08	7.66233e-09	1.38158e-08	1.09613e-07	1.64932e-08	6.51048e-09	6.34934e-08	1.6543e-08	1.66671e-08	1.68954e-08	1.67295e-08	7.9853e-09	1.22113e-08	7.7754e-07	6.51048e-09	6.34934e-08
Chr16	78140138	G	A	G	0.00413951	0.000308633	0.00319437	8.0566e-08	0.000636509	0.75	0	0.75	intron_variant	ENSBTAG00000008944	CRB1	rs41825744	8.0566e-08	8.0566e-08	7.66233e-09	7.29721e-08	1.22498e-08	1.64932e-08	9.206e-09	6.34934e-08	1.6543e-08	1.66671e-08	1.68954e-08	1.67295e-08	8.69513e-09	1.22113e-08	7.7754e-07	9.206e-09	6.34934e-08
Chr5	42210333	C	T	T	0.00427447	0.000517707	0.00175242	8.28027e-08	0.00200434	0.6667	1	0.3333	intergenic_variant	.	.	rs109923053	8.28027e-08	8.28027e-08	1.1629e-08	1.38158e-08	1.09613e-07	1.64932e-08	1.01285e-08	4.46256e-08	2.1885e-08	1.66671e-08	1.68954e-08	1.67295e-08	8.2016e-09	1.22113e-08	7.7754e-07	1.01285e-08	4.46256e-08
Chr5	34091871	G	T	G	0.00441951	0.00214052	0.00187503	8.26832e-08	0.000403956	0.7917	0.0833	0.875	intergenic_variant	.	.	rs42362076	8.26342e-08	8.27322e-08	1.1629e-08	1.38158e-08	1.22498e-08	1.64932e-08	7.93236e-09	6.34934e-08	1.6543e-08	1.66671e-08	1.68954e-08	1.67295e-08	7.9853e-09	9.62714e-08	7.7754e-07	9.206e-09	6.34934e-08
Chr15	55873162	A	C	A	0.00455105	0.00150334	0.00299503	8.08332e-08	5.26795e-05	0.9	0.1	1	intergenic_variant	.	.	rs42818890	8.08332e-08	8.08332e-08	1.1629e-08	7.29721e-08	1.22498e-08	1.64932e-08	9.206e-09	6.34934e-08	1.6543e-08	1.66671e-08	1.68954e-08	1.67295e-08	8.2016e-09	1.22113e-08	7.7754e-07	9.206e-09	6.34934e-08
Chr5	29444634	C	T	C	0.00474063	0.00333522	0.0007689	8.67702e-08	0.000636509	0.75	0.25	1	intron_variant	ENSBTAG00000005246	DIP2B	rs208751814	8.67702e-08	8.67702e-08	7.66233e-09	7.29721e-08	1.22498e-08	1.64932e-08	6.51048e-09	6.34934e-08	1.6543e-08	1.66671e-08	1.68954e-08	1.67295e-08	7.9853e-09	9.62714e-08	7.7754e-07	6.51048e-09	6.34934e-08
Chr5	30435156	C	T	C	0.00482507	0.00183188	0.000988836	8.48026e-08	0.00200434	0.6667	0.0833	0.75	upstream_gene_variant	ENSBTAG00000019281	MCRS1	rs210249248	8.48026e-08	8.48026e-08	2.25944e-08	1.38158e-08	1.09613e-07	1.64932e-08	6.51048e-09	6.34934e-08	2.1885e-08	1.66671e-08	1.68954e-08	1.67295e-08	7.9853e-09	1.22113e-08	7.7754e-07	6.51048e-09	6.34934e-08
Chr5	30453758	T	A	T	0.00485598	0.00177215	0.00107948	8.41406e-08	0.00200434	0.6667	0.0833	0.75	missense_variant	ENSBTAG00000019277	KCNH3	rs209027742	8.41406e-08	8.41406e-08	1.39886e-08	1.38158e-08	1.09613e-07	1.64932e-08	6.51048e-09	6.34934e-08	2.1885e-08	1.66671e-08	1.68954e-08	1.67295e-08	7.9853e-09	1.22113e-08	7.7754e-07	6.51048e-09	6.34934e-08
Chr24	32985585	C	T	T	0.00486639	0.00344474	0.000785139	8.66615e-08	0.000636509	0.75	0.9167	0.1667	intergenic_variant	.	.	rs42740451	8.66615e-08	8.66615e-08	1.1629e-08	1.38158e-08	1.09613e-07	1.64932e-08	9.206e-09	1.69947e-08	1.6543e-08	1.66671e-08	1.68954e-08	1.67295e-08	8.2016e-09	9.62714e-08	7.7754e-07	9.206e-09	1.69947e-08
Chr6	110448450	A	G	G	0.00496738	0.0026184	0.00148376	8.33792e-08	0.000865218	0.7333	0.9	0.1667	synonymous_variant	ENSBTAG00000038340	CLNK	rs43490729	8.33792e-08	8.33792e-08	1.39886e-08	1.38158e-08	1.22498e-08	1.64932e-08	9.206e-09	6.34934e-08	2.1885e-08	1.66671e-08	1.68954e-08	1.67295e-08	8.69513e-09	9.62714e-08	7.7754e-07	9.206e-09	6.34934e-08
Chr1	60855742	A	G	A	0.00553489	0.000119471	0.00446974	7.70942e-08	0.000945679	0.7167	0.0833	0.8	upstream_gene_variant	ENSBTAG00000006451	GAP43	rs43239969	7.70942e-08	7.70942e-08	2.25944e-08	1.38158e-08	1.22498e-08	1.64932e-08	9.206e-09	6.34934e-08	1.6543e-08	1.66671e-08	1.68954e-08	1.67295e-08	7.78563e-09	1.22113e-08	7.7754e-07	9.206e-09	6.34934e-08
Chr1	65292044	A	G	A	0.00559517	0.00241928	0.00117154	8.38697e-08	0.00200434	0.6667	0	0.6667	missense_variant	ENSBTAG00000040597	GSK3B	rs43235989	8.39244e-08	8.38151e-08	1.39886e-08	1.38158e-08	1.22498e-08	9.24625e-08	7.93236e-09	1.93698e-09	1.6543e-08	1.66671e-08	1.68954e-08	1.67295e-08	7.9853e-09	9.62714e-08	7.7754e-07	6.51048e-09	1.93698e-09
Chr24	42799755	T	C	T	0.00564921	0.00279761	0.00158657	8.31431e-08	0.00126503	0.7	0.3	1	intergenic_variant	.	.	rs207644385	8.31431e-08	8.31431e-08	1.1629e-08	1.38158e-08	1.22498e-08	1.64932e-08	9.206e-09	6.34934e-08	2.1885e-08	1.66671e-08	1.68954e-08	1.67295e-08	7.9853e-09	9.62714e-08	7.7754e-07	9.206e-09	6.34934e-08
Chr1	97881054	T	C	C	0.00566497	0.00142369	0.00142661	8.35267e-08	0.00281466	0.6333	0.8	0.1667	downstream_gene_variant	ENSBTAG00000001403	PRKCI	rs136574142	8.34777e-08	8.35757e-08	2.25944e-08	1.38158e-08	1.22498e-08	1.64932e-08	7.93236e-09	6.34934e-08	1.6543e-08	1.66671e-08	1.68954e-08	1.67295e-08	7.9853e-09	9.62714e-08	7.7754e-07	9.206e-09	6.34934e-08
Chr8	100530996	C	G	C	0.00568275	0.00123453	0.000235836	9.04252e-08	0.00421238	0.6	0.2	0.8	intergenic_variant	.	.	rs136049700	9.04252e-08	9.04252e-08	1.1629e-08	1.38158e-08	1.09613e-07	1.64932e-08	6.51048e-09	6.34934e-08	2.1885e-08	1.66671e-08	1.68954e-08	1.67295e-08	7.9853e-09	9.62714e-08	7.7754e-07	6.51048e-09	6.34934e-08
Chr12	38865273	C	T	C	0.00575932	9.9559e-06	0.00573741	7.63537e-08	1.19535e-05	1	0	1	intergenic_variant	.	.	rs109328471	7.63537e-08	7.63537e-08	1.1629e-08	1.38158e-08	1.22498e-08	1.64932e-08	1.01285e-08	6.34934e-08	1.6543e-08	1.66671e-08	1.68954e-08	1.67295e-08	8.2016e-09	1.22113e-08	7.7754e-07	1.01285e-08	6.34934e-08
Chr12	38865293	T	C	T	0.00575932	9.9559e-06	0.00573741	7.63537e-08	1.19535e-05	1	0	1	intergenic_variant	.	.	rs110987255	7.63537e-08	7.63537e-08	1.1629e-08	1.38158e-08	1.22498e-08	1.64932e-08	1.01285e-08	6.34934e-08	1.6543e-08	1.66671e-08	1.68954e-08	1.67295e-08	8.2016e-09	1.22113e-08	7.7754e-07	1.01285e-08	6.34934e-08
Chr12	38856422	T	C	T	0.00580005	9.9559e-06	0.00573741	7.63537e-08	5.26795e-05	0.9	0.1	1	intergenic_variant	.	.	rs385715890	7.63537e-08	7.63537e-08	1.1629e-08	1.38158e-08	1.22498e-08	1.64932e-08	1.01285e-08	6.34934e-08	1.6543e-08	1.66671e-08	1.68954e-08	1.67295e-08	8.2016e-09	1.22113e-08	7.7754e-07	1.01285e-08	6.34934e-08
Chr3	28085772	G	A	G	0.00584991	0.00285734	0.00266826	8.12808e-08	0.000324306	0.8	0.2	1	intergenic_variant	.	.	rs381271837	8.12808e-08	8.12808e-08	1.1629e-08	1.38158e-08	1.22498e-08	1.64932e-08	9.206e-09	4.46256e-08	1.6543e-08	1.66671e-08	1.68954e-08	1.67295e-08	7.9853e-09	9.62714e-08	7.7754e-07	9.206e-09	4.46256e-08
Chr26	32899100	G	A	A	0.00592719	0.000507751	0.00179876	8.27488e-08	0.00362068	0.6167	0.9167	0.3	intergenic_variant	.	.	rs136692551	8.27488e-08	8.27488e-08	1.1629e-08	1.38158e-08	1.22498e-08	1.64932e-08	9.206e-09	6.34934e-08	1.6543e-08	1.66671e-08	1.68954e-08	1.67295e-08	8.2016e-09	9.62714e-08	7.7754e-07	9.206e-09	6.34934e-08
Chr12	38865303	A	C	A	0.00592988	9.9559e-06	0.00573741	7.63537e-08	0.000182516	0.8333	0.1667	1	intergenic_variant	.	.	rs109070936	7.63537e-08	7.63537e-08	1.1629e-08	1.38158e-08	1.22498e-08	1.64932e-08	1.01285e-08	6.34934e-08	1.6543e-08	1.66671e-08	1.68954e-08	1.67295e-08	8.2016e-09	1.22113e-08	7.7754e-07	1.01285e-08	6.34934e-08
Chr12	83292328	A	G	A	0.00603176	2.98677e-05	0.00559793	7.63561e-08	0.000403956	0.7917	0.0833	0.875	intergenic_variant	.	.	rs132909249	7.63207e-08	7.63916e-08	1.1629e-08	1.38158e-08	1.22498e-08	1.64932e-08	9.206e-09	6.34934e-08	1.6543e-08	1.66671e-08	1.68954e-08	1.67295e-08	8.69513e-09	1.22113e-08	7.7754e-07	1.01285e-08	6.34934e-08
Chr1	97880764	A	T	T	0.00609385	0.00142369	0.00142661	8.35267e-08	0.00324355	0.625	1	0.375	downstream_gene_variant	ENSBTAG00000001403	PRKCI	rs133024671	8.34777e-08	8.35757e-08	2.25944e-08	1.38158e-08	1.22498e-08	1.64932e-08	7.93236e-09	6.34934e-08	1.6543e-08	1.66671e-08	1.68954e-08	1.67295e-08	7.9853e-09	9.62714e-08	7.7754e-07	9.206e-09	6.34934e-08
Chr16	78734156	G	C	G	0.0061629	0.00137391	0.00415248	7.79048e-08	0.000636509	0.75	0	0.75	intergenic_variant	.	.	rs42423075	7.8715e-08	7.70947e-08	1.1629e-08	1.38158e-08	1.22498e-08	1.64932e-08	1.01285e-08	6.34934e-08	1.6543e-08	1.66671e-08	1.68954e-08	4.7427e-08	8.2016e-09	1.22113e-08	7.7754e-07	7.93236e-09	4.46256e-08
Chr26	23396762	C	A	C	0.00617281	0.00309628	0.00107218	8.41721e-08	0.00200434	0.6667	0.25	0.9167	intron_variant	.	SUFU	rs211605098	8.4221e-08	8.41231e-08	1.1629e-08	1.38158e-08	1.09613e-07	1.64932e-08	9.206e-09	6.34934e-08	2.1885e-08	1.66671e-08	1.68954e-08	1.67295e-08	8.69513e-09	1.22113e-08	7.7754e-07	7.93236e-09	6.34934e-08
Chr9	76327736	G	C	G	0.00628245	0.00038828	0.00487277	7.65962e-08	0.00102139	0.7083	0.1667	0.875	intergenic_variant	.	.	rs208639401	7.72243e-08	7.59681e-08	1.1629e-08	7.29721e-08	1.22498e-08	1.64932e-08	9.206e-09	1.69947e-08	1.6543e-08	1.66671e-08	1.68954e-08	1.67295e-08	7.78563e-09	1.22113e-08	7.7754e-07	7.93236e-09	1.93698e-09
Chr26	23399831	C	T	C	0.00636151	0.00309628	0.00126088	8.37611e-08	0.00200434	0.6667	0.25	0.9167	intron_variant	.	SUFU	rs211156339	8.38101e-08	8.37121e-08	1.1629e-08	1.38158e-08	1.09613e-07	1.64932e-08	9.206e-09	6.34934e-08	1.6543e-08	1.66671e-08	1.68954e-08	1.67295e-08	8.69513e-09	1.22113e-08	7.7754e-07	7.93236e-09	6.34934e-08
Chr9	76327382	G	A	G	0.00647408	0.00038828	0.000447172	8.8706e-08	0.00563863	0.5834	0.0833	0.6667	intergenic_variant	.	.	rs133507051	8.87549e-08	8.8657e-08	1.1629e-08	1.38158e-08	1.09613e-07	1.64932e-08	9.206e-09	4.46256e-08	1.6543e-08	1.66671e-08	1.68954e-08	1.67295e-08	7.78563e-09	9.62714e-08	7.7754e-07	7.93236e-09	4.46256e-08
Chr9	83810702	T	C	T	0.00680883	0.000587398	0.00620948	7.63207e-08	1.19535e-05	1	0	1	intergenic_variant	.	.	rs379794112	7.63207e-08	7.63207e-08	1.1629e-08	1.38158e-08	1.22498e-08	1.64932e-08	9.206e-09	6.34934e-08	1.6543e-08	1.66671e-08	1.68954e-08	1.67295e-08	8.69513e-09	1.22113e-08	7.7754e-07	9.206e-09	6.34934e-08
Chr3	56464714	A	C	C	0.00684022	0.000826339	0.00537738	7.63916e-08	0.000636509	0.75	1	0.25	intergenic_variant	.	.	rs110400194	7.63916e-08	7.63916e-08	1.1629e-08	1.38158e-08	1.22498e-08	1.64932e-08	1.01285e-08	6.34934e-08	1.6543e-08	1.66671e-08	1.68954e-08	1.67295e-08	8.69513e-09	1.22113e-08	7.7754e-07	1.01285e-08	6.34934e-08
Chr12	2766169	G	T	G	0.00685859	0.00155312	0.00404044	7.86274e-08	0.00126503	0.7	0.1	0.8	intergenic_variant	.	.	rs42258614	7.86274e-08	7.86274e-08	1.1629e-08	1.38158e-08	1.22498e-08	1.64932e-08	9.206e-09	6.34934e-08	1.6543e-08	1.66671e-08	1.68954e-08	4.7427e-08	7.9853e-09	1.22113e-08	7.7754e-07	9.206e-09	6.34934e-08
Chr22	13837752	A	G	G	0.00687738	0.00162281	0.00104219	8.43916e-08	0.00421238	0.6	1	0.4	upstream_gene_variant	ENSBTAG00000016420	CTNNB1	rs208678939	8.43916e-08	8.43916e-08	2.25944e-08	1.38158e-08	1.09613e-07	1.64932e-08	6.51048e-09	6.34934e-08	1.6543e-08	1.66671e-08	1.68954e-08	1.67295e-08	7.9853e-09	1.22113e-08	7.7754e-07	6.51048e-09	6.34934e-08
Chr5	31052813	A	G	A	0.00688626	4.97795e-05	0.00119785	8.3839e-08	0.00563863	0.5834	0.0833	0.6667	synonymous_variant	ENSBTAG00000015825	CCDC65	rs29002825	8.3839e-08	8.3839e-08	1.39886e-08	1.38158e-08	1.09613e-07	1.64932e-08	7.93236e-09	6.34934e-08	1.6543e-08	1.66671e-08	1.68954e-08	1.67295e-08	7.9853e-09	1.22113e-08	7.7754e-07	7.93236e-09	6.34934e-08
Chr22	14461488	T	A	T	0.00690472	0.00563504	0.000945381	8.53188e-08	0.000324306	0.8	0.2	1	intron_variant	ENSBTAG00000008416	ABHD5	rs42655748	8.53188e-08	8.53188e-08	7.66233e-09	7.29721e-08	1.22498e-08	1.64932e-08	6.51048e-09	4.46256e-08	1.6543e-08	1.66671e-08	1.68954e-08	1.67295e-08	7.9853e-09	9.62714e-08	7.7754e-07	6.51048e-09	4.46256e-08
Chr5	30945802	A	G	A	0.00690706	0.000179206	0.00472351	7.67605e-08	0.00200434	0.6667	0.0833	0.75	synonymous_variant	ENSBTAG00000014429	KMT2D	rs109343403	7.67605e-08	7.67605e-08	1.39886e-08	1.38158e-08	1.22498e-08	1.64932e-08	7.93236e-09	6.34934e-08	2.1885e-08	1.66671e-08	1.68954e-08	1.67295e-08	7.9853e-09	1.22113e-08	7.7754e-07	7.93236e-09	6.34934e-08
Chr15	55861554	T	G	T	0.0069942	0.00150334	0.00127848	8.37402e-08	0.00421238	0.6	0.4	1	intergenic_variant	.	.	rs42827012	8.37402e-08	8.37402e-08	1.1629e-08	1.38158e-08	1.09613e-07	1.64932e-08	9.206e-09	6.34934e-08	1.6543e-08	1.66671e-08	1.68954e-08	1.67295e-08	7.78563e-09	1.22113e-08	7.7754e-07	9.206e-09	6.34934e-08
Chr15	55861601	G	A	G	0.0069942	0.00150334	0.00127848	8.37402e-08	0.00421238	0.6	0.4	1	intergenic_variant	.	.	rs42827013	8.37402e-08	8.37402e-08	1.1629e-08	1.38158e-08	1.09613e-07	1.64932e-08	9.206e-09	6.34934e-08	1.6543e-08	1.66671e-08	1.68954e-08	1.67295e-08	7.78563e-09	1.22113e-08	7.7754e-07	9.206e-09	6.34934e-08
Chr22	55818637	G	T	G	0.00702698	0.00245911	0.00201111	8.25095e-08	0.00255676	0.65	0.25	0.9	intergenic_variant	.	.	rs43126598	8.25095e-08	8.25095e-08	1.1629e-08	1.38158e-08	1.22498e-08	1.64932e-08	6.51048e-09	6.34934e-08	1.6543e-08	1.66671e-08	1.68954e-08	1.67295e-08	7.78563e-09	9.62714e-08	7.7754e-07	6.51048e-09	6.34934e-08
Chr15	55873270	T	C	T	0.00705512	0.00150334	0.00299503	8.08332e-08	0.00255676	0.65	0.1	0.75	intergenic_variant	.	.	rs42818891	8.08332e-08	8.08332e-08	1.1629e-08	7.29721e-08	1.22498e-08	1.64932e-08	9.206e-09	6.34934e-08	1.6543e-08	1.66671e-08	1.68954e-08	1.67295e-08	8.2016e-09	1.22113e-08	7.7754e-07	9.206e-09	6.34934e-08
Chr26	32879532	G	T	T	0.00716141	0.000507751	0.00655559	7.62827e-08	9.80608e-05	0.875	1	0.125	intergenic_variant	.	.	rs43193461	7.62827e-08	7.62827e-08	1.1629e-08	1.38158e-08	1.22498e-08	1.64932e-08	9.206e-09	6.34934e-08	1.6543e-08	1.66671e-08	1.68954e-08	1.67295e-08	8.2016e-09	1.22113e-08	7.7754e-07	9.206e-09	6.34934e-08
Chr3	27630477	G	C	C	0.00720355	0.00377328	0.00279376	8.10901e-08	0.000636509	0.75	1	0.25	intergenic_variant	.	.	rs135089330	8.10901e-08	8.10901e-08	1.1629e-08	1.38158e-08	1.22498e-08	1.64932e-08	6.51048e-09	4.46256e-08	1.6543e-08	1.66671e-08	1.68954e-08	1.67295e-08	8.2016e-09	9.62714e-08	7.7754e-07	6.51048e-09	4.46256e-08
Chr22	13823661	G	A	A	0.00723612	0.00162281	0.00140093	8.35482e-08	0.00421238	0.6	1	0.4	intergenic_variant	.	.	rs110957026	8.35482e-08	8.35482e-08	1.1629e-08	1.38158e-08	1.09613e-07	1.64932e-08	6.51048e-09	6.34934e-08	1.6543e-08	1.66671e-08	1.68954e-08	1.67295e-08	7.9853e-09	1.22113e-08	7.7754e-07	6.51048e-09	6.34934e-08
Chr5	31077714	C	T	C	0.00727117	0.000378324	0.0048885	7.6579e-08	0.00200434	0.6667	0.0833	0.75	intergenic_variant	.	.	rs209199518	7.6579e-08	7.6579e-08	1.1629e-08	1.38158e-08	1.22498e-08	1.64932e-08	7.93236e-09	6.34934e-08	2.1885e-08	1.66671e-08	1.68954e-08	1.67295e-08	7.9853e-09	1.22113e-08	7.7754e-07	7.93236e-09	6.34934e-08
Chr8	100500413	C	A	A	0.00736147	0.00123453	0.000488307	8.84745e-08	0.00563863	0.5833	0.8333	0.25	intron_variant	ENSBTAG00000017063	EPB41L4B	rs42348691	8.84745e-08	8.84745e-08	7.66233e-09	1.38158e-08	1.22498e-08	9.24625e-08	6.51048e-09	6.34934e-08	2.1885e-08	1.66671e-08	1.68954e-08	1.67295e-08	7.9853e-09	9.62714e-08	7.7754e-07	6.51048e-09	6.34934e-08
Chr16	48708845	G	A	G	0.00746281	0.00360403	0.00185444	8.26999e-08	0.00200434	0.6666	0.1667	0.8333	intergenic_variant	.	.	rs135822049	8.27488e-08	8.26509e-08	1.1629e-08	1.38158e-08	1.22498e-08	1.64932e-08	9.206e-09	6.34934e-08	1.6543e-08	1.66671e-08	1.68954e-08	1.67295e-08	8.2016e-09	9.62714e-08	7.7754e-07	7.93236e-09	6.34934e-08
Chr9	1672758	C	A	A	0.00782877	0.000527662	0.00711859	7.62337e-08	0.000182516	0.8333	1	0.1667	intergenic_variant	.	.	rs382518829	7.61847e-08	7.62827e-08	1.1629e-08	1.38158e-08	1.22498e-08	1.64932e-08	7.93236e-09	6.34934e-08	1.6543e-08	1.66671e-08	1.68954e-08	1.67295e-08	8.2016e-09	1.22113e-08	7.7754e-07	9.206e-09	6.34934e-08
Chr1	101325799	A	C	A	0.00784707	0.00120466	0.00537738	7.63916e-08	0.00126503	0.7	0	0.7	intergenic_variant	.	.	rs109542663	7.63916e-08	7.63916e-08	1.1629e-08	1.38158e-08	1.22498e-08	1.64932e-08	1.01285e-08	6.34934e-08	1.6543e-08	1.66671e-08	1.68954e-08	1.67295e-08	8.69513e-09	1.22113e-08	7.7754e-07	1.01285e-08	6.34934e-08
Chr8	55037257	T	C	T	0.00784729	0.00181197	0.00559793	7.63561e-08	0.000437384	0.775	0.1	0.875	intergenic_variant	.	.	rs42754258	7.63916e-08	7.63207e-08	1.1629e-08	1.38158e-08	1.22498e-08	1.64932e-08	1.01285e-08	6.34934e-08	1.6543e-08	1.66671e-08	1.68954e-08	1.67295e-08	8.69513e-09	1.22113e-08	7.7754e-07	9.206e-09	6.34934e-08
Chr15	61033394	C	T	C	0.00794001	0.000915942	0.00669977	7.62717e-08	0.000324306	0.8	0.2	1	intergenic_variant	.	.	rs110162747	7.63207e-08	7.62227e-08	1.1629e-08	1.38158e-08	1.22498e-08	1.64932e-08	9.206e-09	6.34934e-08	1.6543e-08	1.66671e-08	1.68954e-08	1.67295e-08	8.69513e-09	1.22113e-08	7.7754e-07	7.93236e-09	6.34934e-08
Chr12	24948814	G	A	A	0.00800367	0.00127436	0.00109068	8.40685e-08	0.00563863	0.5833	1	0.4167	intergenic_variant	.	.	rs476177123	8.40685e-08	8.40685e-08	1.1629e-08	1.38158e-08	1.09613e-07	1.64932e-08	7.93236e-09	6.34934e-08	2.1885e-08	1.66671e-08	1.68954e-08	1.67295e-08	7.9853e-09	1.22113e-08	7.7754e-07	7.93236e-09	6.34934e-08
Chr12	38842745	C	G	C	0.00800979	0.000189162	0.00655559	7.62827e-08	0.00126503	0.7	0.3	1	intergenic_variant	.	.	rs110939361	7.62827e-08	7.62827e-08	1.1629e-08	1.38158e-08	1.22498e-08	1.64932e-08	9.206e-09	6.34934e-08	1.6543e-08	1.66671e-08	1.68954e-08	1.67295e-08	8.2016e-09	1.22113e-08	7.7754e-07	9.206e-09	6.34934e-08
Chr10	54599301	C	A	C	0.00801412	0.00224008	0.00295938	8.08777e-08	0.00281466	0.6333	0.1667	0.8	intron_variant	ENSBTAG00000013793	NEDD4	rs137577590	8.08777e-08	8.08777e-08	7.66233e-09	1.38158e-08	1.22498e-08	1.64932e-08	7.93236e-09	4.46256e-08	1.6543e-08	1.66671e-08	1.68954e-08	1.67295e-08	7.9853e-09	9.62714e-08	7.7754e-07	7.93236e-09	4.46256e-08
Chr28	29778257	G	A	A	0.00801851	0.00426112	0.00175304	8.28007e-08	0.00200434	0.6666	0.8333	0.1667	downstream_gene_variant	ENSBTAG00000033008	MYOZ1	rs208422942	8.28554e-08	8.2746e-08	2.25944e-08	1.38158e-08	1.22498e-08	9.24625e-08	7.93236e-09	6.34934e-08	1.6543e-08	1.66671e-08	1.68954e-08	1.67295e-08	7.9853e-09	1.22113e-08	7.7754e-07	6.51048e-09	6.34934e-08
Chr5	30942197	T	C	T	0.00804799	0.000179206	0.00586444	7.63496e-08	0.00200434	0.6667	0.0833	0.75	synonymous_variant	ENSBTAG00000014429	KMT2D	rs109212104	7.63496e-08	7.63496e-08	1.39886e-08	1.38158e-08	1.22498e-08	1.64932e-08	7.93236e-09	6.34934e-08	1.6543e-08	1.66671e-08	1.68954e-08	1.67295e-08	7.9853e-09	1.22113e-08	7.7754e-07	7.93236e-09	6.34934e-08
Chr17	33949382	T	C	C	0.00810474	0.000846251	0.00693419	7.62507e-08	0.000324306	0.8	0.8	0	intergenic_variant	.	.	rs42434723	7.62507e-08	7.62507e-08	1.1629e-08	1.38158e-08	1.22498e-08	1.64932e-08	9.206e-09	6.34934e-08	1.6543e-08	1.66671e-08	1.68954e-08	1.67295e-08	7.78563e-09	1.22113e-08	7.7754e-07	9.206e-09	6.34934e-08
Chr3	56473625	G	A	A	0.00820806	0.000826339	0.00537738	7.63916e-08	0.00200434	0.6667	1	0.3333	intergenic_variant	.	.	rs109397221	7.63916e-08	7.63916e-08	1.1629e-08	1.38158e-08	1.22498e-08	1.64932e-08	1.01285e-08	6.34934e-08	1.6543e-08	1.66671e-08	1.68954e-08	1.67295e-08	8.69513e-09	1.22113e-08	7.7754e-07	1.01285e-08	6.34934e-08
Chr16	78596552	G	C	G	0.00836556	0.000328545	0.00382464	7.9123e-08	0.00421238	0.6	0.4	1	intergenic_variant	.	.	rs211131203	7.9172e-08	7.90741e-08	1.1629e-08	1.38158e-08	1.22498e-08	1.64932e-08	9.206e-09	1.69947e-08	1.6543e-08	1.66671e-08	1.68954e-08	1.67295e-08	8.2016e-09	9.62714e-08	7.7754e-07	7.93236e-09	1.69947e-08
Chr14	12795810	T	A	A	0.00855358	0.000497795	0.00605144	7.63217e-08	0.00200434	0.6667	1	0.3333	intergenic_variant	.	.	rs134897161	7.63217e-08	7.63217e-08	1.1629e-08	1.38158e-08	1.22498e-08	1.64932e-08	1.01285e-08	6.34934e-08	1.6543e-08	1.66671e-08	1.68954e-08	1.67295e-08	7.78563e-09	1.22113e-08	7.7754e-07	1.01285e-08	6.34934e-08
Chr14	12798064	A	T	A	0.00855358	0.000497795	0.00605144	7.63217e-08	0.00200434	0.6667	0	0.6667	intergenic_variant	.	.	rs42381222	7.63217e-08	7.63217e-08	1.1629e-08	1.38158e-08	1.22498e-08	1.64932e-08	1.01285e-08	6.34934e-08	1.6543e-08	1.66671e-08	1.68954e-08	1.67295e-08	7.78563e-09	1.22113e-08	7.7754e-07	1.01285e-08	6.34934e-08
Chr14	12798153	T	C	T	0.00855358	0.000497795	0.00605144	7.63217e-08	0.00200434	0.6667	0	0.6667	intergenic_variant	.	.	rs209027441	7.63217e-08	7.63217e-08	1.1629e-08	1.38158e-08	1.22498e-08	1.64932e-08	1.01285e-08	6.34934e-08	1.6543e-08	1.66671e-08	1.68954e-08	1.67295e-08	7.78563e-09	1.22113e-08	7.7754e-07	1.01285e-08	6.34934e-08
Chr12	38858591	C	G	C	0.00856203	9.9559e-06	0.00573741	7.63537e-08	0.00281466	0.6333	0.2	0.8333	intergenic_variant	.	.	rs109315909	7.63537e-08	7.63537e-08	1.1629e-08	1.38158e-08	1.22498e-08	1.64932e-08	1.01285e-08	6.34934e-08	1.6543e-08	1.66671e-08	1.68954e-08	1.67295e-08	8.2016e-09	1.22113e-08	7.7754e-07	1.01285e-08	6.34934e-08
Chr8	100436405	G	A	G	0.00862971	0.00576446	0.000860903	8.61351e-08	0.00200434	0.6667	0.3333	1	splice_region_variant	ENSBTAG00000017063	EPB41L4B	rs109891082	8.61351e-08	8.61351e-08	4.52594e-08	1.38158e-08	1.09613e-07	1.64932e-08	6.51048e-09	6.34934e-08	1.6543e-08	1.66671e-08	1.68954e-08	1.67295e-08	7.9853e-09	1.22113e-08	7.7754e-07	6.51048e-09	6.34934e-08
Chr28	31120128	T	G	G	0.00882568	0.00156308	0.00162397	8.30497e-08	0.00563863	0.5833	0.75	0.1667	downstream_gene_variant	ENSBTAG00000008619	SAMD8	rs211589687	8.30497e-08	8.30497e-08	2.25944e-08	1.38158e-08	1.09613e-07	1.64932e-08	7.93236e-09	4.46256e-08	1.6543e-08	1.66671e-08	1.68954e-08	1.67295e-08	7.9853e-09	1.22113e-08	7.7754e-07	7.93236e-09	4.46256e-08
Chr24	42799734	T	C	T	0.00885897	0.00279761	0.00479633	7.6677e-08	0.00126503	0.7	0.3	1	intergenic_variant	.	.	rs210602874	7.6677e-08	7.6677e-08	1.1629e-08	1.38158e-08	1.22498e-08	1.64932e-08	9.206e-09	6.34934e-08	2.1885e-08	1.66671e-08	1.68954e-08	1.67295e-08	7.9853e-09	1.22113e-08	7.7754e-07	9.206e-09	6.34934e-08
Chr16	77199173	C	T	T	0.00887542	0.00113497	0.00210181	8.23609e-08	0.00563863	0.5833	0.8333	0.25	intron_variant	ENSBTAG00000001173	PLXNA2	rs208999970	8.24099e-08	8.2312e-08	7.66233e-09	1.38158e-08	1.09613e-07	1.64932e-08	9.206e-09	4.46256e-08	2.1885e-08	1.66671e-08	1.68954e-08	1.67295e-08	7.9853e-09	1.22113e-08	7.7754e-07	7.93236e-09	4.46256e-08
Chr5	44094719	C	T	C	0.0089033	0.00355426	0.00253439	8.15179e-08	0.00281466	0.6333	0.1667	0.8	synonymous_variant	ENSBTAG00000019157	LRRC10	rs43438140	8.15179e-08	8.15179e-08	1.39886e-08	1.38158e-08	1.22498e-08	1.64932e-08	1.01285e-08	4.46256e-08	1.6543e-08	1.66671e-08	1.68954e-08	1.67295e-08	7.78563e-09	9.62714e-08	7.7754e-07	1.01285e-08	4.46256e-08
Chr2	74462611	C	T	T	0.00896659	0.00212061	0.00620948	7.63207e-08	0.000636509	0.75	1	0.25	intergenic_variant	.	.	rs133625745	7.63207e-08	7.63207e-08	1.1629e-08	1.38158e-08	1.22498e-08	1.64932e-08	9.206e-09	6.34934e-08	1.6543e-08	1.66671e-08	1.68954e-08	1.67295e-08	8.69513e-09	1.22113e-08	7.7754e-07	9.206e-09	6.34934e-08
Chr12	38858625	G	C	G	0.00899091	9.9559e-06	0.00573741	7.63537e-08	0.00324355	0.625	0.25	0.875	intergenic_variant	.	.	rs110816382	7.63537e-08	7.63537e-08	1.1629e-08	1.38158e-08	1.22498e-08	1.64932e-08	1.01285e-08	6.34934e-08	1.6543e-08	1.66671e-08	1.68954e-08	1.67295e-08	8.2016e-09	1.22113e-08	7.7754e-07	1.01285e-08	6.34934e-08
Chr17	36763978	C	T	C	0.00902186	0.00237946	0.00537738	7.63916e-08	0.00126503	0.7	0.3	1	intergenic_variant	.	.	rs133915470	7.63916e-08	7.63916e-08	1.1629e-08	1.38158e-08	1.22498e-08	1.64932e-08	1.01285e-08	6.34934e-08	1.6543e-08	1.66671e-08	1.68954e-08	1.67295e-08	8.69513e-09	1.22113e-08	7.7754e-07	1.01285e-08	6.34934e-08
Chr4	48616275	G	A	G	0.00902594	0.000627221	0.00515518	7.64476e-08	0.00324355	0.625	0.375	1	synonymous_variant	ENSBTAG00000005526	COG5	rs43390982	7.64476e-08	7.64476e-08	1.39886e-08	1.38158e-08	1.22498e-08	1.64932e-08	9.206e-09	6.34934e-08	1.6543e-08	1.66671e-08	1.68954e-08	1.67295e-08	7.9853e-09	1.22113e-08	7.7754e-07	9.206e-09	6.34934e-08
Chr26	26735922	T	C	T	0.00913221	0.000428104	0.00669977	7.62717e-08	0.00200434	0.6667	0	0.6667	intergenic_variant	.	.	rs110934895	7.62227e-08	7.63207e-08	1.1629e-08	1.38158e-08	1.22498e-08	1.64932e-08	7.93236e-09	6.34934e-08	1.6543e-08	1.66671e-08	1.68954e-08	1.67295e-08	8.69513e-09	1.22113e-08	7.7754e-07	9.206e-09	6.34934e-08
Chr28	31111261	G	T	G	0.00932367	0.00156308	0.00212196	8.23291e-08	0.00563863	0.5833	0.1667	0.75	intron_variant	ENSBTAG00000008619	SAMD8	rs136041890	8.23291e-08	8.23291e-08	7.66233e-09	1.38158e-08	1.22498e-08	1.64932e-08	7.93236e-09	6.34934e-08	1.6543e-08	1.66671e-08	1.68954e-08	1.67295e-08	7.9853e-09	9.62714e-08	7.7754e-07	7.93236e-09	6.34934e-08
Chr26	32866201	G	A	A	0.00935124	0.000647133	0.00669977	7.62717e-08	0.00200434	0.6667	0.9167	0.25	intergenic_variant	.	.	rs211500288	7.62227e-08	7.63207e-08	1.1629e-08	1.38158e-08	1.22498e-08	1.64932e-08	7.93236e-09	6.34934e-08	1.6543e-08	1.66671e-08	1.68954e-08	1.67295e-08	8.69513e-09	1.22113e-08	7.7754e-07	9.206e-09	6.34934e-08
Chr10	56798413	C	T	C	0.009382	0.00544588	0.00392417	7.89086e-08	1.19535e-05	1	0	1	splice_region_variant	ENSBTAG00000021876	WDR72	rs42337125	7.89086e-08	7.89086e-08	4.52594e-08	1.38158e-08	1.22498e-08	1.64932e-08	1.01285e-08	6.34934e-08	1.6543e-08	1.66671e-08	1.68954e-08	1.67295e-08	7.78563e-09	1.22113e-08	7.7754e-07	1.01285e-08	6.34934e-08
Chr5	67150182	A	G	G	0.00940799	0.0011748	0.00805067	7.61134e-08	0.000182516	0.8333	1	0.1667	intergenic_variant	.	.	rs136810541	7.61681e-08	7.60587e-08	1.1629e-08	1.38158e-08	1.22498e-08	1.64932e-08	7.93236e-09	6.34934e-08	1.6543e-08	1.66671e-08	1.68954e-08	1.67295e-08	7.9853e-09	1.22113e-08	7.7754e-07	6.51048e-09	6.34934e-08
Chr1	68864816	C	T	C	0.00947332	0.00116484	0.00266985	8.12796e-08	0.00563863	0.5833	0	0.5833	intergenic_variant	.	.	rs136848923	8.13151e-08	8.12441e-08	1.1629e-08	7.29721e-08	1.22498e-08	1.64932e-08	1.01285e-08	6.34934e-08	2.1885e-08	1.66671e-08	1.68954e-08	1.67295e-08	8.2016e-09	1.22113e-08	7.7754e-07	9.206e-09	6.34934e-08
Chr5	29351360	T	C	T	0.00948252	0.00488834	0.00332915	8.02212e-08	0.00126503	0.7	0.3	1	3_prime_UTR_variant	ENSBTAG00000005246	DIP2B	rs378086202	8.02212e-08	8.02212e-08	2.54532e-08	7.29721e-08	1.22498e-08	1.64932e-08	6.51048e-09	4.46256e-08	1.6543e-08	1.66671e-08	1.68954e-08	1.67295e-08	7.9853e-09	1.22113e-08	7.7754e-07	6.51048e-09	4.46256e-08
Chr26	51500304	G	C	G	0.0095511	0.00122458	0.0026879	8.1255e-08	0.00563863	0.5833	0.1667	0.75	missense_variant	ENSBTAG00000000951	JAKMIP3	rs209149776	8.1255e-08	8.1255e-08	1.39886e-08	1.38158e-08	1.22498e-08	1.64932e-08	6.51048e-09	4.46256e-08	1.6543e-08	1.66671e-08	1.68954e-08	1.67295e-08	7.9853e-09	9.62714e-08	7.7754e-07	6.51048e-09	4.46256e-08
Chr5	5040365	A	G	A	0.00961903	0.00055753	0.00873719	7.60433e-08	0.000324306	0.8	0.2	1	intergenic_variant	.	.	rs110473887	7.60433e-08	7.60433e-08	1.1629e-08	1.38158e-08	1.22498e-08	1.64932e-08	6.51048e-09	6.34934e-08	1.6543e-08	1.66671e-08	1.68954e-08	1.67295e-08	7.78563e-09	1.22113e-08	7.7754e-07	6.51048e-09	6.34934e-08
Chr1	17074103	A	G	A	0.00973739	0.0037235	0.00537738	7.63916e-08	0.000636509	0.75	0.25	1	intergenic_variant	.	.	rs379969226	7.63916e-08	7.63916e-08	1.1629e-08	1.38158e-08	1.22498e-08	1.64932e-08	1.01285e-08	6.34934e-08	1.6543e-08	1.66671e-08	1.68954e-08	1.67295e-08	8.69513e-09	1.22113e-08	7.7754e-07	1.01285e-08	6.34934e-08
Chr27	14737080	T	A	T	0.00978131	0.00903995	0.000104847	9.42763e-08	0.000636509	0.75	0.1667	0.9167	intron_variant	ENSBTAG00000034430	C27H4orf47	rs42115821	9.42763e-08	9.42763e-08	7.66233e-09	7.29721e-08	1.09613e-07	1.64932e-08	6.51048e-09	6.34934e-08	1.6543e-08	1.66671e-08	1.68954e-08	1.67295e-08	8.2016e-09	9.62714e-08	7.7754e-07	6.51048e-09	6.34934e-08
Chr1	100031082	T	C	T	0.00981268	0.00103541	0.00814075	7.6098e-08	0.000636509	0.75	0	0.75	intergenic_variant	.	.	rs43256234	7.60433e-08	7.61527e-08	1.1629e-08	1.38158e-08	1.22498e-08	1.64932e-08	6.51048e-09	6.34934e-08	1.6543e-08	1.66671e-08	1.68954e-08	1.67295e-08	7.78563e-09	1.22113e-08	7.7754e-07	7.93236e-09	6.34934e-08
Chr1	60888970	A	G	A	0.0098676	3.98236e-05	0.00896256	7.5981e-08	0.000865218	0.7333	0.1	0.8333	intron_variant	ENSBTAG00000006451	GAP43	rs133496307	7.60165e-08	7.59456e-08	7.66233e-09	1.38158e-08	1.22498e-08	1.64932e-08	1.01285e-08	6.34934e-08	1.6543e-08	1.66671e-08	1.68954e-08	1.67295e-08	7.78563e-09	1.22113e-08	7.7754e-07	9.206e-09	6.34934e-08
Chr8	100430046	T	C	C	0.00986819	0.00576446	0.00128906	8.37297e-08	0.00281466	0.6333	0.8	0.1667	synonymous_variant	ENSBTAG00000017063	EPB41L4B	rs133781727	8.37297e-08	8.37297e-08	1.39886e-08	1.38158e-08	1.09613e-07	1.64932e-08	6.51048e-09	6.34934e-08	1.6543e-08	1.66671e-08	1.68954e-08	1.67295e-08	7.9853e-09	1.22113e-08	7.7754e-07	6.51048e-09	6.34934e-08
Chr15	69930576	A	G	A	0.00995208	0.00305646	0.00537738	7.63916e-08	0.00151825	0.675	0.2	0.875	intergenic_variant	.	.	rs210883057	7.63916e-08	7.63916e-08	1.1629e-08	1.38158e-08	1.22498e-08	1.64932e-08	1.01285e-08	6.34934e-08	1.6543e-08	1.66671e-08	1.68954e-08	1.67295e-08	8.69513e-09	1.22113e-08	7.7754e-07	1.01285e-08	6.34934e-08
Chr12	64788851	G	A	A	0.00999177	0.00291708	0.00620948	7.63207e-08	0.000865218	0.7333	0.9	0.1667	intergenic_variant	.	.	rs210368814	7.63207e-08	7.63207e-08	1.1629e-08	1.38158e-08	1.22498e-08	1.64932e-08	9.206e-09	6.34934e-08	1.6543e-08	1.66671e-08	1.68954e-08	1.67295e-08	8.69513e-09	1.22113e-08	7.7754e-07	9.206e-09	6.34934e-08
Chr5	38333790	T	C	C	0.00999535	0.000667045	0.00927563	7.58796e-08	5.26795e-05	0.9	0.9	0	intron_variant	ENSBTAG00000008596	PRICKLE1	rs110907051	7.58796e-08	7.58796e-08	7.66233e-09	1.38158e-08	1.22498e-08	1.64932e-08	7.93236e-09	6.34934e-08	1.6543e-08	1.66671e-08	1.68954e-08	1.67295e-08	8.2016e-09	1.22113e-08	7.7754e-07	7.93236e-09	6.34934e-08
Chr4	48631883	G	A	A	0.0100172	0.000627221	0.00906565	7.59609e-08	0.000324306	0.8	0.8	0	intron_variant	ENSBTAG00000005526	COG5	rs43389300	7.59609e-08	7.59609e-08	7.66233e-09	1.38158e-08	1.22498e-08	1.64932e-08	9.206e-09	6.34934e-08	1.6543e-08	1.66671e-08	1.68954e-08	1.67295e-08	7.9853e-09	1.22113e-08	7.7754e-07	9.206e-09	6.34934e-08
Chr1	65062344	T	C	C	0.010025	0.00021903	0.00970786	7.57385e-08	9.80608e-05	0.875	1	0.125	synonymous_variant	ENSBTAG00000001293	MAATS1	rs43234266	7.50128e-08	7.64642e-08	1.39886e-08	1.38158e-08	1.22498e-08	1.64932e-08	9.206e-09	4.46256e-08	1.6543e-08	1.66671e-08	1.68954e-08	1.67295e-08	8.2016e-09	1.22113e-08	7.7754e-07	9.206e-09	6.34934e-08
Chr9	76316107	G	T	G	0.0100324	0.000288721	0.00224644	8.21908e-08	0.00749728	0.55	0.2	0.75	intergenic_variant	.	.	rs209594728	8.21908e-08	8.21908e-08	1.1629e-08	1.38158e-08	1.09613e-07	1.64932e-08	7.93236e-09	4.46256e-08	1.6543e-08	1.66671e-08	1.68954e-08	1.67295e-08	7.78563e-09	1.22113e-08	7.7754e-07	7.93236e-09	4.46256e-08
Chr5	38333809	C	A	A	0.0100407	0.000667045	0.00927563	7.58796e-08	9.80608e-05	0.875	0.875	0	intron_variant	ENSBTAG00000008596	PRICKLE1	rs134787080	7.58796e-08	7.58796e-08	7.66233e-09	1.38158e-08	1.22498e-08	1.64932e-08	7.93236e-09	6.34934e-08	1.6543e-08	1.66671e-08	1.68954e-08	1.67295e-08	8.2016e-09	1.22113e-08	7.7754e-07	7.93236e-09	6.34934e-08
Chr1	88621629	A	G	G	0.0100452	0.00153321	0.00764673	7.61681e-08	0.000865218	0.7333	0.8333	0.1	intergenic_variant	.	.	rs132789567	7.61681e-08	7.61681e-08	1.1629e-08	1.38158e-08	1.22498e-08	1.64932e-08	7.93236e-09	6.34934e-08	1.6543e-08	1.66671e-08	1.68954e-08	1.67295e-08	7.9853e-09	1.22113e-08	7.7754e-07	7.93236e-09	6.34934e-08
Chr19	13369947	G	A	G	0.0101403	0.00242924	0.000720013	8.706e-08	0.00699109	0.5667	0.1	0.6667	intergenic_variant	.	.	rs135365063	8.706e-08	8.706e-08	1.1629e-08	7.29721e-08	1.22498e-08	1.64932e-08	6.51048e-09	6.34934e-08	1.6543e-08	1.66671e-08	1.68954e-08	1.67295e-08	7.78563e-09	9.62714e-08	7.7754e-07	6.51048e-09	6.34934e-08
Chr5	41895979	C	T	T	0.0101634	0.00773573	0.00116266	8.38811e-08	0.00126503	0.7	1	0.3	intergenic_variant	.	.	rs135773003	8.38811e-08	8.38811e-08	1.1629e-08	1.38158e-08	1.09613e-07	1.64932e-08	1.01285e-08	6.34934e-08	1.6543e-08	1.66671e-08	1.68954e-08	1.67295e-08	8.69513e-09	1.22113e-08	7.7754e-07	1.01285e-08	6.34934e-08
Chr5	43361721	G	A	A	0.0102326	0.00533636	0.00425976	7.74004e-08	0.000636509	0.75	0.75	0	3_prime_UTR_variant	ENSBTAG00000003748	CNOT2	rs42600490	7.74004e-08	7.74004e-08	2.54532e-08	1.38158e-08	1.22498e-08	1.64932e-08	1.01285e-08	6.34934e-08	1.6543e-08	1.66671e-08	1.68954e-08	1.67295e-08	7.9853e-09	1.22113e-08	7.7754e-07	1.01285e-08	6.34934e-08
Chr2	67567528	G	A	G	0.0102386	0.00324562	0.00655559	7.62827e-08	0.000437384	0.775	0.125	0.9	intron_variant	.	DPP10	rs43313642	7.62827e-08	7.62827e-08	1.1629e-08	1.38158e-08	1.22498e-08	1.64932e-08	9.206e-09	6.34934e-08	1.6543e-08	1.66671e-08	1.68954e-08	1.67295e-08	8.2016e-09	1.22113e-08	7.7754e-07	9.206e-09	6.34934e-08
Chr12	53429748	T	C	C	0.01031	0.00696913	0.00133654	8.36575e-08	0.00200434	0.6666	0.8333	0.1667	intergenic_variant	.	.	rs110497700	8.36575e-08	8.36575e-08	1.1629e-08	1.38158e-08	1.09613e-07	1.64932e-08	7.93236e-09	6.34934e-08	1.6543e-08	1.66671e-08	1.68954e-08	1.67295e-08	7.9853e-09	1.22113e-08	7.7754e-07	7.93236e-09	6.34934e-08
Chr17	36753879	T	C	T	0.0103136	0.00237946	0.00537738	7.63916e-08	0.00255676	0.65	0.25	0.9	intergenic_variant	.	.	rs41624593	7.63916e-08	7.63916e-08	1.1629e-08	1.38158e-08	1.22498e-08	1.64932e-08	1.01285e-08	6.34934e-08	1.6543e-08	1.66671e-08	1.68954e-08	1.67295e-08	8.69513e-09	1.22113e-08	7.7754e-07	1.01285e-08	6.34934e-08
Chr1	17074171	T	C	T	0.0103659	0.0037235	0.00537738	7.63916e-08	0.00126503	0.7	0.3	1	intergenic_variant	.	.	rs109989897	7.63916e-08	7.63916e-08	1.1629e-08	1.38158e-08	1.22498e-08	1.64932e-08	1.01285e-08	6.34934e-08	1.6543e-08	1.66671e-08	1.68954e-08	1.67295e-08	8.69513e-09	1.22113e-08	7.7754e-07	1.01285e-08	6.34934e-08
Chr9	83796421	A	G	G	0.0104586	0.00100555	0.00620948	7.63207e-08	0.00324355	0.625	1	0.375	intergenic_variant	.	.	rs109030486	7.63207e-08	7.63207e-08	1.1629e-08	1.38158e-08	1.22498e-08	1.64932e-08	9.206e-09	6.34934e-08	1.6543e-08	1.66671e-08	1.68954e-08	1.67295e-08	8.69513e-09	1.22113e-08	7.7754e-07	9.206e-09	6.34934e-08
Chr9	83826602	A	T	T	0.0105717	0.000587398	0.00997239	7.5595e-08	1.19535e-05	1	1	0	intergenic_variant	.	.	rs110501720	7.63207e-08	7.48693e-08	1.1629e-08	1.38158e-08	1.22498e-08	1.64932e-08	9.206e-09	6.34934e-08	1.6543e-08	1.66671e-08	1.68954e-08	1.67295e-08	8.69513e-09	1.22113e-08	7.7754e-07	9.206e-09	4.46256e-08
Chr5	90386655	A	G	A	0.0106087	0.00405205	0.00592012	7.6337e-08	0.000636509	0.75	0	0.75	intergenic_variant	.	.	rs137524395	7.6337e-08	7.6337e-08	1.1629e-08	1.38158e-08	1.22498e-08	1.64932e-08	1.01285e-08	6.34934e-08	1.6543e-08	1.66671e-08	1.68954e-08	1.67295e-08	7.9853e-09	1.22113e-08	7.7754e-07	1.01285e-08	6.34934e-08
Chr1	60856121	G	A	G	0.0106331	0.000119471	0.00987716	7.56428e-08	0.000636509	0.75	0.1667	0.9167	upstream_gene_variant	ENSBTAG00000006451	GAP43	rs43239968	7.56428e-08	7.56428e-08	2.25944e-08	1.38158e-08	1.22498e-08	1.64932e-08	9.206e-09	4.46256e-08	1.6543e-08	1.66671e-08	1.68954e-08	1.67295e-08	7.78563e-09	1.22113e-08	7.7754e-07	9.206e-09	4.46256e-08
Chr9	83821876	G	A	A	0.0107423	0.000587398	0.00997239	7.5595e-08	0.000182516	0.8333	0.8333	0	intergenic_variant	.	.	rs109326614	7.63207e-08	7.48693e-08	1.1629e-08	1.38158e-08	1.22498e-08	1.64932e-08	9.206e-09	6.34934e-08	1.6543e-08	1.66671e-08	1.68954e-08	1.67295e-08	8.69513e-09	1.22113e-08	7.7754e-07	9.206e-09	4.46256e-08
Chr21	29696480	A	G	G	0.0108352	0.00283743	0.00235915	8.19289e-08	0.00563863	0.5834	0.9167	0.3333	synonymous_variant	ENSBTAG00000013593	SNRPA1	rs41255653	8.19289e-08	8.19289e-08	1.39886e-08	1.38158e-08	1.22498e-08	1.64932e-08	1.01285e-08	4.46256e-08	2.1885e-08	1.66671e-08	1.68954e-08	1.67295e-08	7.78563e-09	9.62714e-08	7.7754e-07	1.01285e-08	4.46256e-08
Chr5	90384028	T	C	T	0.0108374	0.00405205	0.00592012	7.6337e-08	0.000865218	0.7333	0.1	0.8333	intergenic_variant	.	.	rs207882779	7.6337e-08	7.6337e-08	1.1629e-08	1.38158e-08	1.22498e-08	1.64932e-08	1.01285e-08	6.34934e-08	1.6543e-08	1.66671e-08	1.68954e-08	1.67295e-08	7.9853e-09	1.22113e-08	7.7754e-07	1.01285e-08	6.34934e-08
Chr8	73264451	C	T	C	0.0108887	0.00157303	0.00805067	7.61134e-08	0.00126503	0.7	0.1	0.8	intergenic_variant	.	.	rs133641174	7.61681e-08	7.60587e-08	1.1629e-08	1.38158e-08	1.22498e-08	1.64932e-08	7.93236e-09	6.34934e-08	1.6543e-08	1.66671e-08	1.68954e-08	1.67295e-08	7.9853e-09	1.22113e-08	7.7754e-07	6.51048e-09	6.34934e-08
Chr5	90332358	A	T	A	0.0109348	0.00336509	0.00605144	7.63217e-08	0.00151825	0.675	0.2	0.875	intergenic_variant	.	.	rs41649579	7.63217e-08	7.63217e-08	1.1629e-08	1.38158e-08	1.22498e-08	1.64932e-08	1.01285e-08	6.34934e-08	1.6543e-08	1.66671e-08	1.68954e-08	1.67295e-08	7.78563e-09	1.22113e-08	7.7754e-07	1.01285e-08	6.34934e-08
Chr5	34092182	G	A	G	0.0109483	0.00214052	0.00131051	8.37065e-08	0.00749728	0.55	0.25	0.8	intergenic_variant	.	.	rs42362077	8.36575e-08	8.37555e-08	1.1629e-08	1.38158e-08	1.09613e-07	1.64932e-08	7.93236e-09	6.34934e-08	1.6543e-08	1.66671e-08	1.68954e-08	1.67295e-08	7.9853e-09	1.22113e-08	7.7754e-07	9.206e-09	6.34934e-08
Chr12	83255346	A	G	A	0.010987	2.98677e-05	0.00969213	7.57483e-08	0.00126503	0.7	0.1	0.8	downstream_gene_variant	ENSBTAG00000005925	SLC10A2	rs134382014	7.57128e-08	7.57837e-08	2.25944e-08	1.38158e-08	1.22498e-08	1.64932e-08	9.206e-09	4.46256e-08	1.6543e-08	1.66671e-08	1.68954e-08	1.67295e-08	8.69513e-09	1.22113e-08	7.7754e-07	1.01285e-08	4.46256e-08
Chr24	47102717	T	C	T	0.0111478	0.00072678	0.00786423	7.61527e-08	0.00255676	0.65	0.25	0.9	intergenic_variant	.	.	rs137632520	7.61527e-08	7.61527e-08	1.1629e-08	1.38158e-08	1.22498e-08	1.64932e-08	7.93236e-09	6.34934e-08	1.6543e-08	1.66671e-08	1.68954e-08	1.67295e-08	7.78563e-09	1.22113e-08	7.7754e-07	7.93236e-09	6.34934e-08
Chr12	82128370	C	T	C	0.0111485	0.00444033	0.00308754	8.07352e-08	0.00362068	0.6167	0.0833	0.7	intron_variant	.	FGF14	rs109601755	8.07352e-08	8.07352e-08	1.1629e-08	7.29721e-08	1.22498e-08	1.64932e-08	7.93236e-09	6.34934e-08	1.6543e-08	1.66671e-08	1.68954e-08	1.67295e-08	8.2016e-09	1.22113e-08	7.7754e-07	7.93236e-09	6.34934e-08
Chr1	100030910	A	G	A	0.0111805	0.00103541	0.00814075	7.6098e-08	0.00200434	0.6667	0	0.6667	intergenic_variant	.	.	rs43256235	7.60433e-08	7.61527e-08	1.1629e-08	1.38158e-08	1.22498e-08	1.64932e-08	6.51048e-09	6.34934e-08	1.6543e-08	1.66671e-08	1.68954e-08	1.67295e-08	7.78563e-09	1.22113e-08	7.7754e-07	7.93236e-09	6.34934e-08
Chr16	78566922	C	T	T	0.0113298	0.000328545	0.00899696	7.59776e-08	0.00200434	0.6667	0.9167	0.25	intron_variant	ENSBTAG00000037661	ENSBTAG00000037661	rs42425034	7.59776e-08	7.59776e-08	7.66233e-09	1.38158e-08	1.22498e-08	1.64932e-08	9.206e-09	6.34934e-08	1.6543e-08	1.66671e-08	1.68954e-08	1.67295e-08	8.2016e-09	1.22113e-08	7.7754e-07	9.206e-09	6.34934e-08
Chr20	50015228	G	A	A	0.0113537	0.00436068	0.00655559	7.62827e-08	0.000437384	0.775	0.875	0.1	intergenic_variant	.	.	rs110531413	7.62827e-08	7.62827e-08	1.1629e-08	1.38158e-08	1.22498e-08	1.64932e-08	9.206e-09	6.34934e-08	1.6543e-08	1.66671e-08	1.68954e-08	1.67295e-08	8.2016e-09	1.22113e-08	7.7754e-07	9.206e-09	6.34934e-08
Chr1	60917653	G	C	G	0.0113616	3.98236e-05	0.0103761	7.53748e-08	0.000945679	0.7167	0.2	0.9167	synonymous_variant	ENSBTAG00000006451	GAP43	rs109437062	7.54237e-08	7.53258e-08	1.39886e-08	1.38158e-08	1.22498e-08	1.64932e-08	9.206e-09	4.46256e-08	2.1885e-08	1.66671e-08	1.68954e-08	1.67295e-08	8.2016e-09	1.22113e-08	7.7754e-07	7.93236e-09	4.46256e-08
Chr12	38864954	T	C	T	0.011386	9.9559e-06	0.00573741	7.63537e-08	0.00563863	0.5834	0.0833	0.6667	intergenic_variant	.	.	rs134471288	7.63537e-08	7.63537e-08	1.1629e-08	1.38158e-08	1.22498e-08	1.64932e-08	1.01285e-08	6.34934e-08	1.6543e-08	1.66671e-08	1.68954e-08	1.67295e-08	8.2016e-09	1.22113e-08	7.7754e-07	1.01285e-08	6.34934e-08
Chr24	47102779	C	A	C	0.0114057	0.00072678	0.00786423	7.61527e-08	0.00281466	0.6333	0.2	0.8333	intergenic_variant	.	.	rs133541593	7.61527e-08	7.61527e-08	1.1629e-08	1.38158e-08	1.22498e-08	1.64932e-08	7.93236e-09	6.34934e-08	1.6543e-08	1.66671e-08	1.68954e-08	1.67295e-08	7.78563e-09	1.22113e-08	7.7754e-07	7.93236e-09	6.34934e-08
Chr2	75061122	A	G	G	0.0114662	0.000109515	0.0113447	7.49023e-08	1.19535e-05	1	1	0	intergenic_variant	.	.	rs109605982	7.49023e-08	7.49023e-08	1.1629e-08	1.38158e-08	1.22498e-08	1.64932e-08	1.01285e-08	4.46256e-08	1.6543e-08	1.66671e-08	1.68954e-08	1.67295e-08	8.2016e-09	1.22113e-08	7.7754e-07	1.01285e-08	4.46256e-08
Chr1	19421339	G	C	G	0.0115331	0.00396245	0.00693419	7.62507e-08	0.000636509	0.75	0.25	1	intergenic_variant	.	.	rs207866364	7.62507e-08	7.62507e-08	1.1629e-08	1.38158e-08	1.22498e-08	1.64932e-08	9.206e-09	6.34934e-08	1.6543e-08	1.66671e-08	1.68954e-08	1.67295e-08	7.78563e-09	1.22113e-08	7.7754e-07	9.206e-09	6.34934e-08
Chr1	99916633	C	T	T	0.011559	0.00334518	0.00620948	7.63207e-08	0.00200434	0.6667	1	0.3333	intergenic_variant	.	.	rs42683383	7.63207e-08	7.63207e-08	1.1629e-08	1.38158e-08	1.22498e-08	1.64932e-08	9.206e-09	6.34934e-08	1.6543e-08	1.66671e-08	1.68954e-08	1.67295e-08	8.69513e-09	1.22113e-08	7.7754e-07	9.206e-09	6.34934e-08
Chr26	32860192	A	G	G	0.0115593	0.000647133	0.00669977	7.62717e-08	0.00421238	0.6	1	0.4	intergenic_variant	.	.	rs209438180	7.62227e-08	7.63207e-08	1.1629e-08	1.38158e-08	1.22498e-08	1.64932e-08	7.93236e-09	6.34934e-08	1.6543e-08	1.66671e-08	1.68954e-08	1.67295e-08	8.69513e-09	1.22113e-08	7.7754e-07	9.206e-09	6.34934e-08
Chr12	60963493	C	T	T	0.0115965	0.00303655	0.00655559	7.62827e-08	0.00200434	0.6666	0.8333	0.1667	intergenic_variant	.	.	rs378161580	7.62827e-08	7.62827e-08	1.1629e-08	1.38158e-08	1.22498e-08	1.64932e-08	9.206e-09	6.34934e-08	1.6543e-08	1.66671e-08	1.68954e-08	1.67295e-08	8.2016e-09	1.22113e-08	7.7754e-07	9.206e-09	6.34934e-08
Chr26	32904246	A	G	G	0.0115998	0.000507751	0.00179876	8.27488e-08	0.00929328	0.5167	0.9167	0.4	intergenic_variant	.	.	rs109823443	8.27488e-08	8.27488e-08	1.1629e-08	1.38158e-08	1.22498e-08	1.64932e-08	9.206e-09	6.34934e-08	1.6543e-08	1.66671e-08	1.68954e-08	1.67295e-08	8.2016e-09	9.62714e-08	7.7754e-07	9.206e-09	6.34934e-08
Chr1	17067123	C	G	C	0.0116576	0.0037235	0.00537738	7.63916e-08	0.00255676	0.65	0.25	0.9	intergenic_variant	.	.	rs209996888	7.63916e-08	7.63916e-08	1.1629e-08	1.38158e-08	1.22498e-08	1.64932e-08	1.01285e-08	6.34934e-08	1.6543e-08	1.66671e-08	1.68954e-08	1.67295e-08	8.69513e-09	1.22113e-08	7.7754e-07	1.01285e-08	6.34934e-08
Chr12	47108095	A	G	A	0.0117081	0.00315602	0.00845405	7.60587e-08	9.80608e-05	0.875	0	0.875	intergenic_variant	.	.	rs43698463	7.60587e-08	7.60587e-08	1.1629e-08	1.38158e-08	1.22498e-08	1.64932e-08	6.51048e-09	6.34934e-08	1.6543e-08	1.66671e-08	1.68954e-08	1.67295e-08	7.9853e-09	1.22113e-08	7.7754e-07	6.51048e-09	6.34934e-08
Chr17	25281930	T	C	T	0.0117926	0.00077656	0.00537738	7.63916e-08	0.00563863	0.5834	0.3333	0.9167	intergenic_variant	.	.	rs109958890	7.63916e-08	7.63916e-08	1.1629e-08	1.38158e-08	1.22498e-08	1.64932e-08	1.01285e-08	6.34934e-08	1.6543e-08	1.66671e-08	1.68954e-08	1.67295e-08	8.69513e-09	1.22113e-08	7.7754e-07	1.01285e-08	6.34934e-08
Chr12	47107798	C	T	C	0.0117926	0.00315602	0.00845405	7.60587e-08	0.000182516	0.8333	0	0.8333	intergenic_variant	.	.	rs43698462	7.60587e-08	7.60587e-08	1.1629e-08	1.38158e-08	1.22498e-08	1.64932e-08	6.51048e-09	6.34934e-08	1.6543e-08	1.66671e-08	1.68954e-08	1.67295e-08	7.9853e-09	1.22113e-08	7.7754e-07	6.51048e-09	6.34934e-08
Chr8	55037000	A	G	A	0.0117994	0.00181197	0.00988932	7.56304e-08	9.80608e-05	0.875	0.125	1	intergenic_variant	.	.	rs42754259	7.63916e-08	7.48693e-08	1.1629e-08	1.38158e-08	1.22498e-08	1.64932e-08	1.01285e-08	6.34934e-08	1.6543e-08	1.66671e-08	1.68954e-08	1.67295e-08	8.69513e-09	1.22113e-08	7.7754e-07	9.206e-09	4.46256e-08
Chr9	83829074	T	C	C	0.0118248	0.000587398	0.00997239	7.5595e-08	0.00126503	0.7	0.9	0.2	intergenic_variant	.	.	rs210730157	7.63207e-08	7.48693e-08	1.1629e-08	1.38158e-08	1.22498e-08	1.64932e-08	9.206e-09	6.34934e-08	1.6543e-08	1.66671e-08	1.68954e-08	1.67295e-08	8.69513e-09	1.22113e-08	7.7754e-07	9.206e-09	4.46256e-08
Chr9	8690228	G	C	G	0.0118339	0.00518702	0.00620948	7.63207e-08	0.000437384	0.775	0.1	0.875	intergenic_variant	.	.	rs133344475	7.63207e-08	7.63207e-08	1.1629e-08	1.38158e-08	1.22498e-08	1.64932e-08	9.206e-09	6.34934e-08	1.6543e-08	1.66671e-08	1.68954e-08	1.67295e-08	8.69513e-09	1.22113e-08	7.7754e-07	9.206e-09	6.34934e-08
Chr9	8690536	C	T	C	0.0118339	0.00518702	0.00620948	7.63207e-08	0.000437384	0.775	0.125	0.9	intergenic_variant	.	.	rs133414853	7.63207e-08	7.63207e-08	1.1629e-08	1.38158e-08	1.22498e-08	1.64932e-08	9.206e-09	6.34934e-08	1.6543e-08	1.66671e-08	1.68954e-08	1.67295e-08	8.69513e-09	1.22113e-08	7.7754e-07	9.206e-09	6.34934e-08
Chr28	10724936	T	G	T	0.011837	0.0039724	0.00722813	7.62227e-08	0.000636509	0.75	0	0.75	intergenic_variant	.	.	rs135813706	7.62227e-08	7.62227e-08	1.1629e-08	1.38158e-08	1.22498e-08	1.64932e-08	7.93236e-09	6.34934e-08	1.6543e-08	1.66671e-08	1.68954e-08	1.67295e-08	8.69513e-09	1.22113e-08	7.7754e-07	7.93236e-09	6.34934e-08
Chr3	56464669	A	C	C	0.0118423	0.000826339	0.00537738	7.63916e-08	0.00563863	0.5833	0.8333	0.25	intergenic_variant	.	.	rs110403895	7.63916e-08	7.63916e-08	1.1629e-08	1.38158e-08	1.22498e-08	1.64932e-08	1.01285e-08	6.34934e-08	1.6543e-08	1.66671e-08	1.68954e-08	1.67295e-08	8.69513e-09	1.22113e-08	7.7754e-07	1.01285e-08	6.34934e-08
Chr3	56464681	C	A	A	0.0118423	0.000826339	0.00537738	7.63916e-08	0.00563863	0.5833	0.8333	0.25	intergenic_variant	.	.	rs109238549	7.63916e-08	7.63916e-08	1.1629e-08	1.38158e-08	1.22498e-08	1.64932e-08	1.01285e-08	6.34934e-08	1.6543e-08	1.66671e-08	1.68954e-08	1.67295e-08	8.69513e-09	1.22113e-08	7.7754e-07	1.01285e-08	6.34934e-08
Chr10	56761000	T	A	T	0.0118574	0.00288721	0.00887214	7.60165e-08	9.80608e-05	0.875	0.125	1	intron_variant	ENSBTAG00000021876	WDR72	rs109768957	7.60165e-08	7.60165e-08	7.66233e-09	1.38158e-08	1.22498e-08	1.64932e-08	1.01285e-08	6.34934e-08	1.6543e-08	1.66671e-08	1.68954e-08	1.67295e-08	7.78563e-09	1.22113e-08	7.7754e-07	1.01285e-08	6.34934e-08
Chr5	29558832	T	C	T	0.0118594	0.00204096	0.00963595	7.57536e-08	0.000182516	0.8333	0.1667	1	intron_variant	ENSBTAG00000005246	DIP2B	rs134948344	7.57536e-08	7.57536e-08	7.66233e-09	1.38158e-08	1.22498e-08	1.64932e-08	6.51048e-09	6.34934e-08	1.6543e-08	1.66671e-08	1.68954e-08	1.67295e-08	7.9853e-09	1.22113e-08	7.7754e-07	6.51048e-09	6.34934e-08
Chr5	33760732	A	G	G	0.0118954	0.0029569	0.00693419	7.62507e-08	0.00200434	0.6667	1	0.3333	intergenic_variant	.	.	rs42364897	7.62507e-08	7.62507e-08	1.1629e-08	1.38158e-08	1.22498e-08	1.64932e-08	9.206e-09	6.34934e-08	1.6543e-08	1.66671e-08	1.68954e-08	1.67295e-08	7.78563e-09	1.22113e-08	7.7754e-07	9.206e-09	6.34934e-08
Chr1	119537566	C	A	C	0.0119285	0.00896031	0.00210295	8.23589e-08	0.000865218	0.7333	0.1	0.8333	intron_variant	ENSBTAG00000007814	WWTR1	rs133888684	8.2498e-08	8.22197e-08	7.66233e-09	1.38158e-08	1.22498e-08	1.64932e-08	1.01285e-08	6.34934e-08	1.6543e-08	1.66671e-08	1.68954e-08	1.67295e-08	7.9853e-09	9.62714e-08	7.7754e-07	6.51048e-09	6.34934e-08
Chr5	97385439	T	C	T	0.0119325	0.00290712	0.00481302	7.66584e-08	0.00421238	0.6	0.4	1	3_prime_UTR_variant	ENSBTAG00000005868	HEBP1	rs385173311	7.59327e-08	7.73841e-08	2.54532e-08	1.38158e-08	1.22498e-08	1.64932e-08	9.206e-09	4.46256e-08	1.6543e-08	1.66671e-08	1.68954e-08	1.67295e-08	8.69513e-09	1.22113e-08	7.7754e-07	9.206e-09	6.34934e-08
Chr10	48646006	C	T	C	0.0119711	0.000258853	0.00809153	7.61133e-08	0.00362068	0.6167	0.0833	0.7	intergenic_variant	.	.	rs137151439	7.61133e-08	7.61133e-08	1.1629e-08	1.38158e-08	1.22498e-08	1.64932e-08	6.51048e-09	6.34934e-08	1.6543e-08	1.66671e-08	1.68954e-08	1.67295e-08	8.69513e-09	1.22113e-08	7.7754e-07	6.51048e-09	6.34934e-08
Chr1	69810812	C	T	C	0.0120011	0.00538614	0.00461057	7.69131e-08	0.00200434	0.6667	0.0833	0.75	synonymous_variant	ENSBTAG00000013755	ITGB5	rs109348505	7.69131e-08	7.69131e-08	1.39886e-08	1.38158e-08	1.22498e-08	1.64932e-08	9.206e-09	6.34934e-08	2.1885e-08	1.66671e-08	1.68954e-08	1.67295e-08	8.69513e-09	1.22113e-08	7.7754e-07	9.206e-09	6.34934e-08
Chr1	69810842	G	A	G	0.0120011	0.00538614	0.00461057	7.69131e-08	0.00200434	0.6667	0.0833	0.75	synonymous_variant	ENSBTAG00000013755	ITGB5	rs110455912	7.69131e-08	7.69131e-08	1.39886e-08	1.38158e-08	1.22498e-08	1.64932e-08	9.206e-09	6.34934e-08	2.1885e-08	1.66671e-08	1.68954e-08	1.67295e-08	8.69513e-09	1.22113e-08	7.7754e-07	9.206e-09	6.34934e-08
Chr9	8690517	A	G	A	0.012033	0.00518702	0.00620948	7.63207e-08	0.000636509	0.75	0.125	0.875	intergenic_variant	.	.	rs133680838	7.63207e-08	7.63207e-08	1.1629e-08	1.38158e-08	1.22498e-08	1.64932e-08	9.206e-09	6.34934e-08	1.6543e-08	1.66671e-08	1.68954e-08	1.67295e-08	8.69513e-09	1.22113e-08	7.7754e-07	9.206e-09	6.34934e-08
Chr17	55525677	C	T	C	0.0120731	0.00568482	0.00276756	8.11399e-08	0.00362068	0.6167	0.3	0.9167	intron_variant	ENSBTAG00000004189	MLXIP	rs109949116	8.22026e-08	8.00771e-08	7.66233e-09	1.38158e-08	1.09613e-07	1.64932e-08	6.51048e-09	4.46256e-08	2.1885e-08	1.66671e-08	1.68954e-08	1.67295e-08	7.9853e-09	1.22113e-08	7.7754e-07	6.51048e-09	1.69947e-08
Chr6	29314145	T	G	T	0.0121136	0.00519698	0.00605144	7.63217e-08	0.000865218	0.7333	0.1	0.8333	intergenic_variant	.	.	rs110197912	7.63217e-08	7.63217e-08	1.1629e-08	1.38158e-08	1.22498e-08	1.64932e-08	1.01285e-08	6.34934e-08	1.6543e-08	1.66671e-08	1.68954e-08	1.67295e-08	7.78563e-09	1.22113e-08	7.7754e-07	1.01285e-08	6.34934e-08
Chr10	54462952	A	G	A	0.0121166	0.00694921	0.0026106	8.13684e-08	0.00255676	0.65	0.1	0.75	intergenic_variant	.	.	rs134332551	8.13684e-08	8.13684e-08	1.1629e-08	1.38158e-08	1.22498e-08	1.64932e-08	1.01285e-08	4.46256e-08	1.6543e-08	1.66671e-08	1.68954e-08	1.67295e-08	8.2016e-09	9.62714e-08	7.7754e-07	1.01285e-08	4.46256e-08
Chr5	31361252	T	A	T	0.0121446	0.00739723	0.00274306	8.11829e-08	0.00200434	0.6667	0	0.6667	intergenic_variant	.	.	rs109849507	8.11829e-08	8.11829e-08	1.1629e-08	1.38158e-08	1.22498e-08	1.64932e-08	7.93236e-09	4.46256e-08	1.6543e-08	1.66671e-08	1.68954e-08	1.67295e-08	7.9853e-09	9.62714e-08	7.7754e-07	7.93236e-09	4.46256e-08
Chr12	83264867	A	G	A	0.0122392	2.98677e-05	0.00858866	7.6051e-08	0.00362068	0.6167	0.0833	0.7	intron_variant	ENSBTAG00000005925	SLC10A2	rs134568412	7.60155e-08	7.60865e-08	7.66233e-09	1.38158e-08	1.22498e-08	1.64932e-08	9.206e-09	6.34934e-08	1.6543e-08	1.66671e-08	1.68954e-08	1.67295e-08	8.69513e-09	1.22113e-08	7.7754e-07	1.01285e-08	6.34934e-08
Chr26	32833951	G	C	G	0.0122403	0.00140378	0.00186886	8.26888e-08	0.00896768	0.525	0.1	0.625	intergenic_variant	.	.	rs42100844	8.26888e-08	8.26888e-08	1.1629e-08	1.38158e-08	1.22498e-08	1.64932e-08	7.93236e-09	6.34934e-08	1.6543e-08	1.66671e-08	1.68954e-08	1.67295e-08	8.69513e-09	9.62714e-08	7.7754e-07	7.93236e-09	6.34934e-08
Chr12	47108793	T	G	T	0.0122466	0.00315602	0.00845405	7.60587e-08	0.000636509	0.75	0	0.75	intergenic_variant	.	.	rs43698464	7.60587e-08	7.60587e-08	1.1629e-08	1.38158e-08	1.22498e-08	1.64932e-08	6.51048e-09	6.34934e-08	1.6543e-08	1.66671e-08	1.68954e-08	1.67295e-08	7.9853e-09	1.22113e-08	7.7754e-07	6.51048e-09	6.34934e-08
Chr15	2312905	C	A	A	0.0123523	0.00516711	0.00592012	7.6337e-08	0.00126503	0.7	1	0.3	intron_variant	.	GRIA4	rs207668622	7.6337e-08	7.6337e-08	1.1629e-08	1.38158e-08	1.22498e-08	1.64932e-08	1.01285e-08	6.34934e-08	1.6543e-08	1.66671e-08	1.68954e-08	1.67295e-08	7.9853e-09	1.22113e-08	7.7754e-07	1.01285e-08	6.34934e-08
Chr14	18447482	A	G	A	0.0123698	0.00639169	0.00176571	8.27878e-08	0.00421238	0.6	0.4	1	intergenic_variant	.	.	rs208311226	8.27878e-08	8.27878e-08	1.1629e-08	1.38158e-08	1.22498e-08	1.64932e-08	1.01285e-08	6.34934e-08	1.6543e-08	1.66671e-08	1.68954e-08	1.67295e-08	7.78563e-09	9.62714e-08	7.7754e-07	1.01285e-08	6.34934e-08
Chr5	67150246	T	G	G	0.012469	0.0011748	0.00805067	7.61134e-08	0.00324355	0.625	1	0.375	intergenic_variant	.	.	rs134607282	7.61681e-08	7.60587e-08	1.1629e-08	1.38158e-08	1.22498e-08	1.64932e-08	7.93236e-09	6.34934e-08	1.6543e-08	1.66671e-08	1.68954e-08	1.67295e-08	7.9853e-09	1.22113e-08	7.7754e-07	6.51048e-09	6.34934e-08
Chr3	28100319	G	A	G	0.012493	0.00867159	0.00181703	8.27322e-08	0.00200434	0.6667	0.3333	1	intergenic_variant	.	.	rs137813235	8.27322e-08	8.27322e-08	1.1629e-08	1.38158e-08	1.22498e-08	1.64932e-08	9.206e-09	6.34934e-08	1.6543e-08	1.66671e-08	1.68954e-08	1.67295e-08	7.9853e-09	9.62714e-08	7.7754e-07	9.206e-09	6.34934e-08
Chr3	28100487	A	C	A	0.012493	0.00867159	0.00181703	8.27322e-08	0.00200434	0.6667	0.3333	1	intergenic_variant	.	.	rs210887921	8.27322e-08	8.27322e-08	1.1629e-08	1.38158e-08	1.22498e-08	1.64932e-08	9.206e-09	6.34934e-08	1.6543e-08	1.66671e-08	1.68954e-08	1.67295e-08	7.9853e-09	9.62714e-08	7.7754e-07	9.206e-09	6.34934e-08
Chr8	100519687	G	A	G	0.0125032	0.00123453	0.00845405	7.60587e-08	0.00281466	0.6333	0.2	0.8333	intergenic_variant	.	.	rs42349256	7.60587e-08	7.60587e-08	1.1629e-08	1.38158e-08	1.22498e-08	1.64932e-08	6.51048e-09	6.34934e-08	1.6543e-08	1.66671e-08	1.68954e-08	1.67295e-08	7.9853e-09	1.22113e-08	7.7754e-07	6.51048e-09	6.34934e-08
Chr8	100519704	C	T	C	0.0125032	0.00123453	0.00845405	7.60587e-08	0.00281466	0.6333	0.2	0.8333	intergenic_variant	.	.	rs109823068	7.60587e-08	7.60587e-08	1.1629e-08	1.38158e-08	1.22498e-08	1.64932e-08	6.51048e-09	6.34934e-08	1.6543e-08	1.66671e-08	1.68954e-08	1.67295e-08	7.9853e-09	1.22113e-08	7.7754e-07	6.51048e-09	6.34934e-08
Chr1	132442042	A	C	A	0.012508	0.00561513	0.0048885	7.6579e-08	0.00200434	0.6667	0.3333	1	intergenic_variant	.	.	rs110900172	7.6579e-08	7.6579e-08	1.1629e-08	1.38158e-08	1.22498e-08	1.64932e-08	7.93236e-09	6.34934e-08	2.1885e-08	1.66671e-08	1.68954e-08	1.67295e-08	7.9853e-09	1.22113e-08	7.7754e-07	7.93236e-09	6.34934e-08
Chr19	5020664	T	C	T	0.0125147	0.00401223	0.00748106	7.61847e-08	0.00102139	0.7083	0.125	0.8333	intergenic_variant	.	.	rs210533271	7.61847e-08	7.61847e-08	1.1629e-08	1.38158e-08	1.22498e-08	1.64932e-08	7.93236e-09	6.34934e-08	1.6543e-08	1.66671e-08	1.68954e-08	1.67295e-08	8.2016e-09	1.22113e-08	7.7754e-07	7.93236e-09	6.34934e-08
Chr23	23234045	A	G	A	0.0126068	0.00502773	0.00748106	7.61847e-08	9.80608e-05	0.875	0.125	1	intergenic_variant	.	.	rs109390215	7.61847e-08	7.61847e-08	1.1629e-08	1.38158e-08	1.22498e-08	1.64932e-08	7.93236e-09	6.34934e-08	1.6543e-08	1.66671e-08	1.68954e-08	1.67295e-08	8.2016e-09	1.22113e-08	7.7754e-07	7.93236e-09	6.34934e-08
Chr19	13350176	G	C	G	0.0127107	0.00242924	0.00827712	7.60753e-08	0.00200434	0.6667	0.0833	0.75	intergenic_variant	.	.	rs133173032	7.60753e-08	7.60753e-08	1.1629e-08	1.38158e-08	1.22498e-08	1.64932e-08	6.51048e-09	6.34934e-08	1.6543e-08	1.66671e-08	1.68954e-08	1.67295e-08	8.2016e-09	1.22113e-08	7.7754e-07	6.51048e-09	6.34934e-08
Chr5	41436925	C	T	T	0.0127919	0.0019414	0.00884611	7.60319e-08	0.00200434	0.6667	1	0.3333	intron_variant	ENSBTAG00000043962	SLC2A13	rs133148442	7.60319e-08	7.60319e-08	7.66233e-09	1.38158e-08	1.22498e-08	1.64932e-08	1.01285e-08	6.34934e-08	1.6543e-08	1.66671e-08	1.68954e-08	1.67295e-08	7.9853e-09	1.22113e-08	7.7754e-07	1.01285e-08	6.34934e-08
Chr2	58751099	T	G	T	0.0129056	0.00272792	0.00693419	7.62507e-08	0.00324355	0.625	0	0.625	intergenic_variant	.	.	rs42472686	7.62507e-08	7.62507e-08	1.1629e-08	1.38158e-08	1.22498e-08	1.64932e-08	9.206e-09	6.34934e-08	1.6543e-08	1.66671e-08	1.68954e-08	1.67295e-08	7.78563e-09	1.22113e-08	7.7754e-07	9.206e-09	6.34934e-08
Chr5	42210207	C	G	G	0.0130093	0.000517707	0.0104872	7.53132e-08	0.00200434	0.6667	1	0.3333	intergenic_variant	.	.	rs133917226	7.53132e-08	7.53132e-08	1.1629e-08	1.38158e-08	1.22498e-08	1.64932e-08	1.01285e-08	4.46256e-08	2.1885e-08	1.66671e-08	1.68954e-08	1.67295e-08	8.2016e-09	1.22113e-08	7.7754e-07	1.01285e-08	4.46256e-08
Chr5	42210222	G	A	A	0.0130093	0.000517707	0.0104872	7.53132e-08	0.00200434	0.6667	1	0.3333	intergenic_variant	.	.	rs135012692	7.53132e-08	7.53132e-08	1.1629e-08	1.38158e-08	1.22498e-08	1.64932e-08	1.01285e-08	4.46256e-08	2.1885e-08	1.66671e-08	1.68954e-08	1.67295e-08	8.2016e-09	1.22113e-08	7.7754e-07	1.01285e-08	4.46256e-08
Chr5	42210229	A	G	G	0.0130093	0.000517707	0.0104872	7.53132e-08	0.00200434	0.6667	1	0.3333	intergenic_variant	.	.	rs132824435	7.53132e-08	7.53132e-08	1.1629e-08	1.38158e-08	1.22498e-08	1.64932e-08	1.01285e-08	4.46256e-08	2.1885e-08	1.66671e-08	1.68954e-08	1.67295e-08	8.2016e-09	1.22113e-08	7.7754e-07	1.01285e-08	4.46256e-08
Chr22	46690788	G	A	G	0.0130402	0.00361399	0.00521385	7.64042e-08	0.00421238	0.6	0.3	0.9	synonymous_variant	ENSBTAG00000013117	CACNA2D3	rs134483150	7.64042e-08	7.64042e-08	1.39886e-08	1.38158e-08	1.22498e-08	1.64932e-08	7.93236e-09	6.34934e-08	1.6543e-08	1.66671e-08	1.68954e-08	1.67295e-08	8.69513e-09	1.22113e-08	7.7754e-07	7.93236e-09	6.34934e-08
Chr1	14660588	T	C	C	0.0131034	0.00504764	0.00605144	7.63217e-08	0.00200434	0.6666	0.8333	0.1667	intergenic_variant	.	.	rs136792680	7.63217e-08	7.63217e-08	1.1629e-08	1.38158e-08	1.22498e-08	1.64932e-08	1.01285e-08	6.34934e-08	1.6543e-08	1.66671e-08	1.68954e-08	1.67295e-08	7.78563e-09	1.22113e-08	7.7754e-07	1.01285e-08	6.34934e-08
Chr17	35254422	T	A	T	0.0131167	0.00673018	0.00217413	8.22744e-08	0.00421238	0.6	0.3	0.9	intron_variant	ENSBTAG00000005691	FGF2	rs110046202	8.22197e-08	8.23291e-08	7.66233e-09	1.38158e-08	1.22498e-08	1.64932e-08	6.51048e-09	6.34934e-08	1.6543e-08	1.66671e-08	1.68954e-08	1.67295e-08	7.9853e-09	9.62714e-08	7.7754e-07	7.93236e-09	6.34934e-08
Chr25	26309100	A	G	G	0.0131636	0.00799458	0.000956641	8.51831e-08	0.00421238	0.6	1	0.4	synonymous_variant	ENSBTAG00000018000	CLN3	rs42072595	8.51831e-08	8.51831e-08	1.39886e-08	7.29721e-08	1.22498e-08	9.24625e-08	6.51048e-09	4.46256e-08	1.6543e-08	1.66671e-08	1.68954e-08	1.67295e-08	7.9853e-09	1.22113e-08	7.7754e-07	6.51048e-09	4.46256e-08
Chr19	13357241	C	T	C	0.0131708	0.00242924	0.00873719	7.60433e-08	0.00200434	0.6667	0.0833	0.75	intergenic_variant	.	.	rs136540830	7.60433e-08	7.60433e-08	1.1629e-08	1.38158e-08	1.22498e-08	1.64932e-08	6.51048e-09	6.34934e-08	1.6543e-08	1.66671e-08	1.68954e-08	1.67295e-08	7.78563e-09	1.22113e-08	7.7754e-07	6.51048e-09	6.34934e-08
Chr12	82144406	G	A	G	0.0131864	0.00444033	0.00748106	7.61847e-08	0.00126503	0.7	0.1	0.8	intron_variant	.	FGF14	rs136928772	7.61847e-08	7.61847e-08	1.1629e-08	1.38158e-08	1.22498e-08	1.64932e-08	7.93236e-09	6.34934e-08	1.6543e-08	1.66671e-08	1.68954e-08	1.67295e-08	8.2016e-09	1.22113e-08	7.7754e-07	7.93236e-09	6.34934e-08
Chr2	96334040	A	G	A	0.0131924	0.00697908	0.000574652	8.80282e-08	0.00563863	0.5833	0.4167	1	downstream_gene_variant	ENSBTAG00000005474	CREB1	rs136041119	8.80282e-08	8.80282e-08	2.25944e-08	7.29721e-08	1.22498e-08	1.64932e-08	7.93236e-09	6.34934e-08	1.6543e-08	1.66671e-08	1.68954e-08	1.67295e-08	7.9853e-09	9.62714e-08	7.7754e-07	7.93236e-09	6.34934e-08
Chr12	38865223	A	G	A	0.0132446	9.9559e-06	0.00573741	7.63537e-08	0.00749728	0.55	0.2	0.75	intergenic_variant	.	.	rs109727651	7.63537e-08	7.63537e-08	1.1629e-08	1.38158e-08	1.22498e-08	1.64932e-08	1.01285e-08	6.34934e-08	1.6543e-08	1.66671e-08	1.68954e-08	1.67295e-08	8.2016e-09	1.22113e-08	7.7754e-07	1.01285e-08	6.34934e-08
Chr9	27965439	T	C	T	0.0132873	0.00399231	0.00605144	7.63217e-08	0.00324355	0.625	0	0.625	intergenic_variant	.	.	rs42930061	7.63217e-08	7.63217e-08	1.1629e-08	1.38158e-08	1.22498e-08	1.64932e-08	1.01285e-08	6.34934e-08	1.6543e-08	1.66671e-08	1.68954e-08	1.67295e-08	7.78563e-09	1.22113e-08	7.7754e-07	1.01285e-08	6.34934e-08
Chr22	39070362	T	C	T	0.0132942	0.00646138	0.00482847	7.66511e-08	0.00200434	0.6667	0	0.6667	missense_variant	ENSBTAG00000020302	FEZF2	rs42010910	7.66511e-08	7.66511e-08	1.39886e-08	1.38158e-08	1.22498e-08	1.64932e-08	6.51048e-09	6.34934e-08	2.1885e-08	1.66671e-08	1.68954e-08	1.67295e-08	7.9853e-09	1.22113e-08	7.7754e-07	6.51048e-09	6.34934e-08
Chr19	13612066	G	T	T	0.0132979	0.00306642	0.0082271	7.60817e-08	0.00200434	0.6666	0.8333	0.1667	5_prime_UTR_variant	ENSBTAG00000033562	LHX1	rs208459677	7.60817e-08	7.60817e-08	2.54532e-08	1.38158e-08	1.22498e-08	1.64932e-08	6.51048e-09	4.46256e-08	2.1885e-08	1.66671e-08	1.68954e-08	1.67295e-08	7.9853e-09	1.22113e-08	7.7754e-07	6.51048e-09	4.46256e-08
Chr16	65885370	T	C	T	0.0133641	0.00375337	0.000317484	8.99012e-08	0.00929328	0.5167	0.4	0.9167	intron_variant	ENSBTAG00000000795	NMNAT2	rs133919053	8.99012e-08	8.99012e-08	7.66233e-09	1.38158e-08	1.09613e-07	1.64932e-08	9.206e-09	6.34934e-08	1.6543e-08	1.66671e-08	1.68954e-08	1.67295e-08	7.78563e-09	9.62714e-08	7.7754e-07	9.206e-09	6.34934e-08
Chr23	23234172	G	A	G	0.013374	0.00502773	0.00748106	7.61847e-08	0.000865218	0.7333	0.1	0.8333	intergenic_variant	.	.	rs110756183	7.61847e-08	7.61847e-08	1.1629e-08	1.38158e-08	1.22498e-08	1.64932e-08	7.93236e-09	6.34934e-08	1.6543e-08	1.66671e-08	1.68954e-08	1.67295e-08	8.2016e-09	1.22113e-08	7.7754e-07	7.93236e-09	6.34934e-08
Chr1	100024850	C	T	T	0.0133885	0.00103541	0.00814075	7.6098e-08	0.00421238	0.6	1	0.4	intergenic_variant	.	.	rs43256245	7.60433e-08	7.61527e-08	1.1629e-08	1.38158e-08	1.22498e-08	1.64932e-08	6.51048e-09	6.34934e-08	1.6543e-08	1.66671e-08	1.68954e-08	1.67295e-08	7.78563e-09	1.22113e-08	7.7754e-07	7.93236e-09	6.34934e-08
Chr1	19395819	G	A	G	0.0133898	0.00460958	0.00677587	7.62661e-08	0.00200434	0.6667	0.0833	0.75	intergenic_variant	.	.	rs110715115	7.62661e-08	7.62661e-08	1.1629e-08	1.38158e-08	1.22498e-08	1.64932e-08	9.206e-09	6.34934e-08	1.6543e-08	1.66671e-08	1.68954e-08	1.67295e-08	7.9853e-09	1.22113e-08	7.7754e-07	9.206e-09	6.34934e-08
Chr26	36705406	T	C	T	0.0134004	0.00580429	0.00633107	7.63182e-08	0.00126503	0.7	0.1	0.8	intergenic_variant	.	.	rs42629506	7.62827e-08	7.63537e-08	1.1629e-08	1.38158e-08	1.22498e-08	1.64932e-08	9.206e-09	6.34934e-08	1.6543e-08	1.66671e-08	1.68954e-08	1.67295e-08	8.2016e-09	1.22113e-08	7.7754e-07	1.01285e-08	6.34934e-08
Chr15	78854685	T	C	T	0.0134198	0.00938841	0.00276632	8.11448e-08	0.00126503	0.7	0.1	0.8	intergenic_variant	.	.	rs41786573	8.10901e-08	8.11995e-08	1.1629e-08	1.38158e-08	1.22498e-08	1.64932e-08	6.51048e-09	4.46256e-08	1.6543e-08	1.66671e-08	1.68954e-08	1.67295e-08	8.2016e-09	9.62714e-08	7.7754e-07	7.93236e-09	4.46256e-08
Chr2	30101518	G	A	G	0.0135622	0.00774569	0.00518002	7.64322e-08	0.000636509	0.75	0.0833	0.8333	synonymous_variant	ENSBTAG00000002425	SCN9A	rs209787414	7.64322e-08	7.64322e-08	1.39886e-08	1.38158e-08	1.22498e-08	1.64932e-08	9.206e-09	6.34934e-08	1.6543e-08	1.66671e-08	1.68954e-08	1.67295e-08	7.78563e-09	1.22113e-08	7.7754e-07	9.206e-09	6.34934e-08
Chr5	33808940	A	G	A	0.0135641	0.00599345	0.00693419	7.62507e-08	0.000636509	0.75	0	0.75	intergenic_variant	.	.	rs42364836	7.62507e-08	7.62507e-08	1.1629e-08	1.38158e-08	1.22498e-08	1.64932e-08	9.206e-09	6.34934e-08	1.6543e-08	1.66671e-08	1.68954e-08	1.67295e-08	7.78563e-09	1.22113e-08	7.7754e-07	9.206e-09	6.34934e-08
Chr20	11179447	C	T	C	0.0135655	0.00604323	0.00330985	8.02791e-08	0.00421238	0.6	0.4	1	intergenic_variant	.	.	rs43676728	8.10047e-08	7.95534e-08	1.1629e-08	7.29721e-08	1.22498e-08	1.64932e-08	6.51048e-09	6.34934e-08	2.1885e-08	1.66671e-08	1.68954e-08	1.67295e-08	7.78563e-09	1.22113e-08	7.7754e-07	6.51048e-09	4.46256e-08
Chr20	11179556	T	C	T	0.0135655	0.00604323	0.00330985	8.02791e-08	0.00421238	0.6	0.4	1	intergenic_variant	.	.	rs43676730	8.10047e-08	7.95534e-08	1.1629e-08	7.29721e-08	1.22498e-08	1.64932e-08	6.51048e-09	6.34934e-08	2.1885e-08	1.66671e-08	1.68954e-08	1.67295e-08	7.78563e-09	1.22113e-08	7.7754e-07	6.51048e-09	4.46256e-08
Chr25	15367153	T	C	T	0.0136078	0.00138387	0.0118996	7.48313e-08	0.000324306	0.8	0.1	0.9	intergenic_variant	.	.	rs109277329	7.48313e-08	7.48313e-08	1.1629e-08	1.38158e-08	1.22498e-08	1.64932e-08	9.206e-09	4.46256e-08	1.6543e-08	1.66671e-08	1.68954e-08	1.67295e-08	8.2016e-09	1.22113e-08	7.7754e-07	9.206e-09	4.46256e-08
Chr5	90335837	G	A	G	0.0136289	0.00336509	0.00605144	7.63217e-08	0.00421238	0.6	0.1	0.7	intergenic_variant	.	.	rs210841053	7.63217e-08	7.63217e-08	1.1629e-08	1.38158e-08	1.22498e-08	1.64932e-08	1.01285e-08	6.34934e-08	1.6543e-08	1.66671e-08	1.68954e-08	1.67295e-08	7.78563e-09	1.22113e-08	7.7754e-07	1.01285e-08	6.34934e-08
Chr22	8239401	T	C	C	0.0136387	0.00501777	0.00537738	7.63916e-08	0.00324355	0.625	1	0.375	intergenic_variant	.	.	rs207999753	7.63916e-08	7.63916e-08	1.1629e-08	1.38158e-08	1.22498e-08	1.64932e-08	1.01285e-08	6.34934e-08	1.6543e-08	1.66671e-08	1.68954e-08	1.67295e-08	8.69513e-09	1.22113e-08	7.7754e-07	1.01285e-08	6.34934e-08
Chr21	28414575	A	G	A	0.0136395	0.00508746	0.00573741	7.63537e-08	0.00281466	0.6333	0.2	0.8333	intergenic_variant	.	.	rs133794945;rs383799112	7.63537e-08	7.63537e-08	1.1629e-08	1.38158e-08	1.22498e-08	1.64932e-08	1.01285e-08	6.34934e-08	1.6543e-08	1.66671e-08	1.68954e-08	1.67295e-08	8.2016e-09	1.22113e-08	7.7754e-07	1.01285e-08	6.34934e-08
Chr10	34467544	T	C	C	0.0136696	0.00159294	0.00786423	7.61527e-08	0.00421238	0.6	1	0.4	intergenic_variant	.	.	rs110472047	7.61527e-08	7.61527e-08	1.1629e-08	1.38158e-08	1.22498e-08	1.64932e-08	7.93236e-09	6.34934e-08	1.6543e-08	1.66671e-08	1.68954e-08	1.67295e-08	7.78563e-09	1.22113e-08	7.7754e-07	7.93236e-09	6.34934e-08
Chr5	41413336	A	C	C	0.0137279	0.0019414	0.00978216	7.57171e-08	0.00200434	0.6667	0.9167	0.25	intron_variant	ENSBTAG00000043962	SLC2A13	rs134116743	7.64428e-08	7.49914e-08	7.66233e-09	1.38158e-08	1.22498e-08	1.64932e-08	1.01285e-08	6.34934e-08	2.1885e-08	1.66671e-08	1.68954e-08	1.67295e-08	7.9853e-09	1.22113e-08	7.7754e-07	1.01285e-08	4.46256e-08
Chr9	28013005	T	G	T	0.0137453	0.00445029	0.00605144	7.63217e-08	0.00324355	0.625	0.25	0.875	intergenic_variant	.	.	rs133374328	7.63217e-08	7.63217e-08	1.1629e-08	1.38158e-08	1.22498e-08	1.64932e-08	1.01285e-08	6.34934e-08	1.6543e-08	1.66671e-08	1.68954e-08	1.67295e-08	7.78563e-09	1.22113e-08	7.7754e-07	1.01285e-08	6.34934e-08
Chr24	32339063	C	T	C	0.013802	0.00781538	0.00274306	8.11829e-08	0.00324355	0.625	0.125	0.75	intergenic_variant	.	.	rs110514511	8.11829e-08	8.11829e-08	1.1629e-08	1.38158e-08	1.22498e-08	1.64932e-08	7.93236e-09	4.46256e-08	1.6543e-08	1.66671e-08	1.68954e-08	1.67295e-08	7.9853e-09	9.62714e-08	7.7754e-07	7.93236e-09	4.46256e-08
Chr10	54420237	C	T	C	0.013806	0.00698904	0.00117833	8.38512e-08	0.00563863	0.5833	0.1667	0.75	3_prime_UTR_variant	ENSBTAG00000000565	RFX7	rs133151339	8.38512e-08	8.38512e-08	2.54532e-08	1.38158e-08	1.22498e-08	1.64932e-08	1.01285e-08	6.34934e-08	1.6543e-08	1.66671e-08	1.68954e-08	1.67295e-08	7.78563e-09	9.62714e-08	7.7754e-07	1.01285e-08	6.34934e-08
Chr16	48690220	T	A	T	0.0139301	0.00360403	0.00177256	8.27868e-08	0.00855346	0.5333	0.1667	0.7	intergenic_variant	.	.	rs109590611	8.27868e-08	8.27868e-08	1.1629e-08	1.38158e-08	1.22498e-08	1.64932e-08	9.206e-09	6.34934e-08	1.6543e-08	1.66671e-08	1.68954e-08	1.67295e-08	8.69513e-09	9.62714e-08	7.7754e-07	9.206e-09	6.34934e-08
Chr9	8682386	T	C	T	0.0139533	0.00518702	0.00620948	7.63207e-08	0.00255676	0.65	0.25	0.9	intergenic_variant	.	.	rs110404665	7.63207e-08	7.63207e-08	1.1629e-08	1.38158e-08	1.22498e-08	1.64932e-08	9.206e-09	6.34934e-08	1.6543e-08	1.66671e-08	1.68954e-08	1.67295e-08	8.69513e-09	1.22113e-08	7.7754e-07	9.206e-09	6.34934e-08
Chr9	8689935	T	C	T	0.0139533	0.00518702	0.00620948	7.63207e-08	0.00255676	0.65	0.25	0.9	intergenic_variant	.	.	rs137569728	7.63207e-08	7.63207e-08	1.1629e-08	1.38158e-08	1.22498e-08	1.64932e-08	9.206e-09	6.34934e-08	1.6543e-08	1.66671e-08	1.68954e-08	1.67295e-08	8.69513e-09	1.22113e-08	7.7754e-07	9.206e-09	6.34934e-08
Chr9	8689967	A	G	A	0.0139533	0.00518702	0.00620948	7.63207e-08	0.00255676	0.65	0.25	0.9	intergenic_variant	.	.	rs109455632	7.63207e-08	7.63207e-08	1.1629e-08	1.38158e-08	1.22498e-08	1.64932e-08	9.206e-09	6.34934e-08	1.6543e-08	1.66671e-08	1.68954e-08	1.67295e-08	8.69513e-09	1.22113e-08	7.7754e-07	9.206e-09	6.34934e-08
Chr9	8689988	A	G	A	0.0139533	0.00518702	0.00620948	7.63207e-08	0.00255676	0.65	0.25	0.9	intergenic_variant	.	.	rs137064610	7.63207e-08	7.63207e-08	1.1629e-08	1.38158e-08	1.22498e-08	1.64932e-08	9.206e-09	6.34934e-08	1.6543e-08	1.66671e-08	1.68954e-08	1.67295e-08	8.69513e-09	1.22113e-08	7.7754e-07	9.206e-09	6.34934e-08
Chr9	8690343	T	C	T	0.0139533	0.00518702	0.00620948	7.63207e-08	0.00255676	0.65	0.25	0.9	intergenic_variant	.	.	rs109616470	7.63207e-08	7.63207e-08	1.1629e-08	1.38158e-08	1.22498e-08	1.64932e-08	9.206e-09	6.34934e-08	1.6543e-08	1.66671e-08	1.68954e-08	1.67295e-08	8.69513e-09	1.22113e-08	7.7754e-07	9.206e-09	6.34934e-08
Chr12	55927573	G	A	G	0.0139765	0.00547574	0.00786423	7.61527e-08	0.000636509	0.75	0.25	1	intergenic_variant	.	.	rs210197123	7.61527e-08	7.61527e-08	1.1629e-08	1.38158e-08	1.22498e-08	1.64932e-08	7.93236e-09	6.34934e-08	1.6543e-08	1.66671e-08	1.68954e-08	1.67295e-08	7.78563e-09	1.22113e-08	7.7754e-07	7.93236e-09	6.34934e-08
Chr1	68184370	C	A	A	0.0139846	0.00146352	0.0105167	7.52908e-08	0.00200434	0.6667	1	0.3333	intron_variant	ENSBTAG00000014797	SEC22A	rs132876733	7.60165e-08	7.45652e-08	7.66233e-09	1.38158e-08	1.22498e-08	1.64932e-08	1.01285e-08	6.34934e-08	1.6543e-08	1.66671e-08	1.68954e-08	1.67295e-08	7.78563e-09	1.22113e-08	7.7754e-07	1.01285e-08	4.46256e-08
Chr1	64255722	T	C	T	0.014139	0.0022799	0.00764673	7.61681e-08	0.00421238	0.6	0.4	1	intergenic_variant	.	.	rs136483600	7.61681e-08	7.61681e-08	1.1629e-08	1.38158e-08	1.22498e-08	1.64932e-08	7.93236e-09	6.34934e-08	1.6543e-08	1.66671e-08	1.68954e-08	1.67295e-08	7.9853e-09	1.22113e-08	7.7754e-07	7.93236e-09	6.34934e-08
Chr20	50015471	A	T	T	0.0141598	0.00436068	0.00655559	7.62827e-08	0.00324355	0.625	0.75	0.125	intergenic_variant	.	.	rs110056522	7.62827e-08	7.62827e-08	1.1629e-08	1.38158e-08	1.22498e-08	1.64932e-08	9.206e-09	6.34934e-08	1.6543e-08	1.66671e-08	1.68954e-08	1.67295e-08	8.2016e-09	1.22113e-08	7.7754e-07	9.206e-09	6.34934e-08
Chr24	42796300	C	T	C	0.0142315	0.00279761	0.00339919	8.00908e-08	0.00803468	0.5417	0.0833	0.625	intergenic_variant	.	.	rs110087307	7.93652e-08	8.08165e-08	1.1629e-08	7.29721e-08	1.22498e-08	1.64932e-08	9.206e-09	4.46256e-08	1.6543e-08	1.66671e-08	1.68954e-08	1.67295e-08	7.9853e-09	1.22113e-08	7.7754e-07	9.206e-09	6.34934e-08
Chr21	43841013	C	T	C	0.0142395	0.00188166	0.00873719	7.60433e-08	0.00362068	0.6167	0.3	0.9167	intergenic_variant	.	.	rs109558721	7.60433e-08	7.60433e-08	1.1629e-08	1.38158e-08	1.22498e-08	1.64932e-08	6.51048e-09	6.34934e-08	1.6543e-08	1.66671e-08	1.68954e-08	1.67295e-08	7.78563e-09	1.22113e-08	7.7754e-07	6.51048e-09	6.34934e-08
Chr9	27998672	G	A	G	0.0142561	0.00399231	0.00605144	7.63217e-08	0.00421238	0.6	0.1	0.7	intergenic_variant	.	.	rs135049917	7.63217e-08	7.63217e-08	1.1629e-08	1.38158e-08	1.22498e-08	1.64932e-08	1.01285e-08	6.34934e-08	1.6543e-08	1.66671e-08	1.68954e-08	1.67295e-08	7.78563e-09	1.22113e-08	7.7754e-07	1.01285e-08	6.34934e-08
Chr26	32843777	A	C	A	0.0142705	0.00140378	0.00722813	7.62227e-08	0.00563863	0.5833	0.25	0.8333	intergenic_variant	.	.	rs42100892	7.62227e-08	7.62227e-08	1.1629e-08	1.38158e-08	1.22498e-08	1.64932e-08	7.93236e-09	6.34934e-08	1.6543e-08	1.66671e-08	1.68954e-08	1.67295e-08	8.69513e-09	1.22113e-08	7.7754e-07	7.93236e-09	6.34934e-08
Chr3	18369337	T	C	T	0.0143182	0.00745697	0.00122258	8.38101e-08	0.00563863	0.5833	0.4167	1	intergenic_variant	.	.	rs135710427	8.38101e-08	8.38101e-08	1.1629e-08	1.38158e-08	1.09613e-07	1.64932e-08	9.206e-09	6.34934e-08	1.6543e-08	1.66671e-08	1.68954e-08	1.67295e-08	8.69513e-09	1.22113e-08	7.7754e-07	9.206e-09	6.34934e-08
Chr25	15389256	G	A	G	0.0143456	0.00138387	0.0123253	7.47823e-08	0.000636509	0.75	0.0833	0.8333	intergenic_variant	.	.	rs208450319	7.47333e-08	7.48313e-08	1.1629e-08	1.38158e-08	1.22498e-08	1.64932e-08	7.93236e-09	4.46256e-08	1.6543e-08	1.66671e-08	1.68954e-08	1.67295e-08	8.2016e-09	1.22113e-08	7.7754e-07	9.206e-09	4.46256e-08
Chr3	18649028	C	T	C	0.0143787	0.00274783	0.00413358	7.80797e-08	0.00749728	0.55	0.2	0.75	intergenic_variant	.	.	rs209031410	7.7017e-08	7.91425e-08	1.1629e-08	7.29721e-08	1.22498e-08	1.64932e-08	6.51048e-09	1.69947e-08	1.6543e-08	1.66671e-08	1.68954e-08	1.67295e-08	7.78563e-09	1.22113e-08	7.7754e-07	6.51048e-09	4.46256e-08
Chr27	19066948	C	T	C	0.0143875	0.00982647	0.00131752	8.36823e-08	0.00324355	0.625	0	0.625	3_prime_UTR_variant	ENSBTAG00000018036	CNOT7	rs42116954	8.36823e-08	8.36823e-08	2.54532e-08	1.38158e-08	1.22498e-08	1.64932e-08	7.93236e-09	6.34934e-08	1.6543e-08	1.66671e-08	1.68954e-08	1.67295e-08	7.78563e-09	9.62714e-08	7.7754e-07	7.93236e-09	6.34934e-08
Chr7	73274679	A	C	A	0.0144369	0.00534632	0.00845405	7.60587e-08	0.000636509	0.75	0	0.75	intergenic_variant	.	.	rs110072223	7.60587e-08	7.60587e-08	1.1629e-08	1.38158e-08	1.22498e-08	1.64932e-08	6.51048e-09	6.34934e-08	1.6543e-08	1.66671e-08	1.68954e-08	1.67295e-08	7.9853e-09	1.22113e-08	7.7754e-07	6.51048e-09	6.34934e-08
Chr1	65242411	G	C	G	0.0144762	0.00414165	0.010152	7.55055e-08	0.000182516	0.8333	0	0.8333	downstream_gene_variant	ENSBTAG00000019557	NR1I2	rs380054163	7.55602e-08	7.54508e-08	2.25944e-08	1.38158e-08	1.22498e-08	1.64932e-08	7.93236e-09	4.46256e-08	1.6543e-08	1.66671e-08	1.68954e-08	1.67295e-08	7.9853e-09	1.22113e-08	7.7754e-07	6.51048e-09	4.46256e-08
Chr8	51107263	G	A	G	0.0145221	0.00314606	0.00573741	7.63537e-08	0.00563863	0.5833	0	0.5833	intergenic_variant	.	.	rs43556172	7.63537e-08	7.63537e-08	1.1629e-08	1.38158e-08	1.22498e-08	1.64932e-08	1.01285e-08	6.34934e-08	1.6543e-08	1.66671e-08	1.68954e-08	1.67295e-08	8.2016e-09	1.22113e-08	7.7754e-07	1.01285e-08	6.34934e-08
Chr5	43159135	G	A	A	0.0145351	0.0074271	0.00348735	7.98736e-08	0.00362068	0.6167	0.9167	0.3	intron_variant	ENSBTAG00000015296	PTPRB	rs109860381	7.98736e-08	7.98736e-08	7.66233e-09	1.38158e-08	1.09613e-07	1.64932e-08	9.206e-09	1.69947e-08	1.6543e-08	1.66671e-08	1.68954e-08	1.67295e-08	7.9853e-09	1.22113e-08	7.7754e-07	9.206e-09	1.69947e-08
Chr12	62205559	A	G	A	0.0145499	0.00256862	0.0113447	7.49023e-08	0.000636509	0.75	0.25	1	intergenic_variant	.	.	rs381377957	7.49023e-08	7.49023e-08	1.1629e-08	1.38158e-08	1.22498e-08	1.64932e-08	1.01285e-08	4.46256e-08	1.6543e-08	1.66671e-08	1.68954e-08	1.67295e-08	8.2016e-09	1.22113e-08	7.7754e-07	1.01285e-08	4.46256e-08
Chr12	55914179	G	T	G	0.014605	0.00547574	0.00786423	7.61527e-08	0.00126503	0.7	0.3	1	intergenic_variant	.	.	rs43733329	7.61527e-08	7.61527e-08	1.1629e-08	1.38158e-08	1.22498e-08	1.64932e-08	7.93236e-09	6.34934e-08	1.6543e-08	1.66671e-08	1.68954e-08	1.67295e-08	7.78563e-09	1.22113e-08	7.7754e-07	7.93236e-09	6.34934e-08
Chr14	27998286	G	A	A	0.0146338	0.0121263	0.0012425	8.37756e-08	0.00126503	0.7	1	0.3	intergenic_variant	.	.	rs41728124	8.38111e-08	8.37402e-08	1.1629e-08	1.38158e-08	1.09613e-07	1.64932e-08	1.01285e-08	6.34934e-08	1.6543e-08	1.66671e-08	1.68954e-08	1.67295e-08	7.78563e-09	1.22113e-08	7.7754e-07	9.206e-09	6.34934e-08
Chr1	97659957	G	T	G	0.0147609	0.0120466	0.00144925	8.3467e-08	0.00126503	0.7	0.3	1	intron_variant	ENSBTAG00000016323	SLC7A14	rs211595261	8.3467e-08	8.3467e-08	7.66233e-09	1.38158e-08	1.09613e-07	1.64932e-08	9.206e-09	6.34934e-08	1.6543e-08	1.66671e-08	1.68954e-08	1.67295e-08	8.2016e-09	1.22113e-08	7.7754e-07	9.206e-09	6.34934e-08
Chr12	82329008	G	A	G	0.0147721	0.00833308	0.00222664	8.22062e-08	0.00421238	0.6	0	0.6	intron_variant	.	FGF14	rs109296101	8.22062e-08	8.22062e-08	1.1629e-08	1.38158e-08	1.09613e-07	1.64932e-08	7.93236e-09	4.46256e-08	1.6543e-08	1.66671e-08	1.68954e-08	1.67295e-08	7.9853e-09	1.22113e-08	7.7754e-07	7.93236e-09	4.46256e-08
Chr9	83738200	A	C	C	0.0147772	0.00457971	0.0101681	7.5497e-08	2.93432e-05	0.9167	0.9167	0	intergenic_variant	.	.	rs41571459	7.62227e-08	7.47713e-08	1.1629e-08	1.38158e-08	1.22498e-08	1.64932e-08	7.93236e-09	6.34934e-08	1.6543e-08	1.66671e-08	1.68954e-08	1.67295e-08	8.69513e-09	1.22113e-08	7.7754e-07	7.93236e-09	4.46256e-08
Chr12	46638176	G	A	G	0.0147992	0.00434077	0.00845405	7.60587e-08	0.00200434	0.6667	0	0.6667	intergenic_variant	.	.	rs109729611	7.60587e-08	7.60587e-08	1.1629e-08	1.38158e-08	1.22498e-08	1.64932e-08	6.51048e-09	6.34934e-08	1.6543e-08	1.66671e-08	1.68954e-08	1.67295e-08	7.9853e-09	1.22113e-08	7.7754e-07	6.51048e-09	6.34934e-08
Chr3	29767516	A	T	A	0.0148501	0.00263831	0.0102074	7.54675e-08	0.00200434	0.6667	0.3333	1	upstream_gene_variant	ENSBTAG00000019615	PHTF1	rs382880562	7.54675e-08	7.54675e-08	2.25944e-08	1.38158e-08	1.22498e-08	1.64932e-08	6.51048e-09	4.46256e-08	1.6543e-08	1.66671e-08	1.68954e-08	1.67295e-08	8.2016e-09	1.22113e-08	7.7754e-07	6.51048e-09	4.46256e-08
Chr5	67149649	G	A	A	0.0148641	0.0011748	0.00805067	7.61134e-08	0.00563863	0.5833	1	0.4167	intergenic_variant	.	.	rs135588750	7.61681e-08	7.60587e-08	1.1629e-08	1.38158e-08	1.22498e-08	1.64932e-08	7.93236e-09	6.34934e-08	1.6543e-08	1.66671e-08	1.68954e-08	1.67295e-08	7.9853e-09	1.22113e-08	7.7754e-07	6.51048e-09	6.34934e-08
Chr15	3615877	A	T	T	0.0148827	0.000537618	0.00537738	7.63916e-08	0.00896768	0.525	0.9	0.375	intergenic_variant	.	.	rs109172911	7.63916e-08	7.63916e-08	1.1629e-08	1.38158e-08	1.22498e-08	1.64932e-08	1.01285e-08	6.34934e-08	1.6543e-08	1.66671e-08	1.68954e-08	1.67295e-08	8.69513e-09	1.22113e-08	7.7754e-07	1.01285e-08	6.34934e-08
Chr19	13354697	T	A	T	0.0149187	0.00242924	0.00827712	7.60753e-08	0.00421238	0.6	0.1	0.7	intergenic_variant	.	.	rs134203805	7.60753e-08	7.60753e-08	1.1629e-08	1.38158e-08	1.22498e-08	1.64932e-08	6.51048e-09	6.34934e-08	1.6543e-08	1.66671e-08	1.68954e-08	1.67295e-08	8.2016e-09	1.22113e-08	7.7754e-07	6.51048e-09	6.34934e-08
Chr1	60916775	A	G	A	0.0149283	3.98236e-05	0.0139428	7.44772e-08	0.000945679	0.7167	0.2	0.9167	intron_variant	ENSBTAG00000006451	GAP43	rs43242223	7.45262e-08	7.44282e-08	7.66233e-09	1.38158e-08	1.22498e-08	1.64932e-08	9.206e-09	4.46256e-08	1.6543e-08	1.66671e-08	1.68954e-08	1.67295e-08	8.2016e-09	1.22113e-08	7.7754e-07	7.93236e-09	4.46256e-08
Chr1	68207142	C	T	T	0.0149369	0.00187171	0.00982165	7.56663e-08	0.00324355	0.625	1	0.375	intron_variant	ENSBTAG00000014797	SEC22A	rs42331149	7.64275e-08	7.49051e-08	7.66233e-09	1.38158e-08	1.22498e-08	1.64932e-08	1.01285e-08	6.34934e-08	2.1885e-08	1.66671e-08	1.68954e-08	1.67295e-08	7.78563e-09	1.22113e-08	7.7754e-07	9.206e-09	4.46256e-08
Chr3	36415974	T	G	T	0.0149376	0.00218034	0.00711859	7.62337e-08	0.00563863	0.5833	0.1667	0.75	intergenic_variant	.	.	rs109543138	7.62827e-08	7.61847e-08	1.1629e-08	1.38158e-08	1.22498e-08	1.64932e-08	9.206e-09	6.34934e-08	1.6543e-08	1.66671e-08	1.68954e-08	1.67295e-08	8.2016e-09	1.22113e-08	7.7754e-07	7.93236e-09	6.34934e-08
Chr1	19411187	A	C	A	0.0149507	0.00396245	0.00677587	7.62661e-08	0.00421238	0.6	0.2	0.8	intergenic_variant	.	.	rs209163975	7.62661e-08	7.62661e-08	1.1629e-08	1.38158e-08	1.22498e-08	1.64932e-08	9.206e-09	6.34934e-08	1.6543e-08	1.66671e-08	1.68954e-08	1.67295e-08	7.9853e-09	1.22113e-08	7.7754e-07	9.206e-09	6.34934e-08
Chr1	65061560	T	G	G	0.0149883	0.00021903	0.0105569	7.52519e-08	0.00421238	0.6	1	0.4	intron_variant	ENSBTAG00000001293	MAATS1	rs43234278	7.45262e-08	7.59776e-08	7.66233e-09	1.38158e-08	1.22498e-08	1.64932e-08	9.206e-09	4.46256e-08	1.6543e-08	1.66671e-08	1.68954e-08	1.67295e-08	8.2016e-09	1.22113e-08	7.7754e-07	9.206e-09	6.34934e-08
Chr10	50480705	G	A	G	0.0150382	0.00119471	0.0123253	7.47823e-08	0.00151825	0.675	0.2	0.875	intergenic_variant	.	.	rs42897655	7.48313e-08	7.47333e-08	1.1629e-08	1.38158e-08	1.22498e-08	1.64932e-08	9.206e-09	4.46256e-08	1.6543e-08	1.66671e-08	1.68954e-08	1.67295e-08	8.2016e-09	1.22113e-08	7.7754e-07	7.93236e-09	4.46256e-08
Chr3	35089550	G	A	G	0.0150443	0.00513226	0.00427339	7.73653e-08	0.00563863	0.5833	0.4167	1	intergenic_variant	.	.	rs110110301	7.73653e-08	7.73653e-08	1.1629e-08	7.29721e-08	1.22498e-08	1.64932e-08	1.01285e-08	1.69947e-08	1.6543e-08	1.66671e-08	1.68954e-08	1.67295e-08	8.69513e-09	1.22113e-08	7.7754e-07	1.01285e-08	1.69947e-08
Chr23	23235929	C	T	C	0.0150655	0.00502773	0.00748106	7.61847e-08	0.00255676	0.65	0.1	0.75	intergenic_variant	.	.	rs134793247	7.61847e-08	7.61847e-08	1.1629e-08	1.38158e-08	1.22498e-08	1.64932e-08	7.93236e-09	6.34934e-08	1.6543e-08	1.66671e-08	1.68954e-08	1.67295e-08	8.2016e-09	1.22113e-08	7.7754e-07	7.93236e-09	6.34934e-08
Chr9	1635422	T	A	A	0.015147	0.000527662	0.012615	7.47333e-08	0.00200434	0.6667	1	0.3333	intergenic_variant	.	.	rs43579349	7.47333e-08	7.47333e-08	1.1629e-08	1.38158e-08	1.22498e-08	1.64932e-08	7.93236e-09	4.46256e-08	1.6543e-08	1.66671e-08	1.68954e-08	1.67295e-08	8.2016e-09	1.22113e-08	7.7754e-07	7.93236e-09	4.46256e-08
Chr5	92088916	A	G	A	0.0151653	0.00208078	0.00887214	7.60165e-08	0.00421238	0.6	0	0.6	intron_variant	ENSBTAG00000020715	PIK3C2G	rs136005108	7.60165e-08	7.60165e-08	7.66233e-09	1.38158e-08	1.22498e-08	1.64932e-08	1.01285e-08	6.34934e-08	1.6543e-08	1.66671e-08	1.68954e-08	1.67295e-08	7.78563e-09	1.22113e-08	7.7754e-07	1.01285e-08	6.34934e-08
Chr8	69536206	C	A	A	0.0151895	0.00748683	0.00206407	8.24271e-08	0.00563863	0.5833	0.5833	0	intron_variant	ENSBTAG00000020665	GFRA2	rs110171755	8.24271e-08	8.24271e-08	7.66233e-09	1.38158e-08	1.22498e-08	1.64932e-08	9.206e-09	6.34934e-08	1.6543e-08	1.66671e-08	1.68954e-08	1.67295e-08	7.9853e-09	9.62714e-08	7.7754e-07	9.206e-09	6.34934e-08
Chr24	42803427	C	T	C	0.0152121	0.00279761	0.00677587	7.62661e-08	0.00563863	0.5833	0.4167	1	intergenic_variant	.	.	rs110994972	7.62661e-08	7.62661e-08	1.1629e-08	1.38158e-08	1.22498e-08	1.64932e-08	9.206e-09	6.34934e-08	1.6543e-08	1.66671e-08	1.68954e-08	1.67295e-08	7.9853e-09	1.22113e-08	7.7754e-07	9.206e-09	6.34934e-08
Chr1	132440350	A	G	A	0.0152662	0.00561513	0.00764673	7.61681e-08	0.00200434	0.6667	0.3333	1	intergenic_variant	.	.	rs109670952	7.61681e-08	7.61681e-08	1.1629e-08	1.38158e-08	1.22498e-08	1.64932e-08	7.93236e-09	6.34934e-08	1.6543e-08	1.66671e-08	1.68954e-08	1.67295e-08	7.9853e-09	1.22113e-08	7.7754e-07	7.93236e-09	6.34934e-08
Chr27	19067353	T	C	T	0.0153564	0.00982647	0.00131752	8.36823e-08	0.00421238	0.6	0	0.6	3_prime_UTR_variant	ENSBTAG00000018036	CNOT7	rs41255313	8.36823e-08	8.36823e-08	2.54532e-08	1.38158e-08	1.22498e-08	1.64932e-08	7.93236e-09	6.34934e-08	1.6543e-08	1.66671e-08	1.68954e-08	1.67295e-08	7.78563e-09	9.62714e-08	7.7754e-07	7.93236e-09	6.34934e-08
Chr12	83255056	A	G	A	0.0153606	2.98677e-05	0.00969213	7.57483e-08	0.00563863	0.5834	0.0833	0.6667	downstream_gene_variant	ENSBTAG00000005925	SLC10A2	rs132726207	7.57128e-08	7.57837e-08	2.25944e-08	1.38158e-08	1.22498e-08	1.64932e-08	9.206e-09	4.46256e-08	1.6543e-08	1.66671e-08	1.68954e-08	1.67295e-08	8.69513e-09	1.22113e-08	7.7754e-07	1.01285e-08	4.46256e-08
Chr26	36703400	A	C	A	0.0153789	0.00580429	0.00633107	7.63182e-08	0.00324355	0.625	0.25	0.875	intergenic_variant	.	.	rs381901641	7.62827e-08	7.63537e-08	1.1629e-08	1.38158e-08	1.22498e-08	1.64932e-08	9.206e-09	6.34934e-08	1.6543e-08	1.66671e-08	1.68954e-08	1.67295e-08	8.2016e-09	1.22113e-08	7.7754e-07	1.01285e-08	6.34934e-08
Chr2	67906233	G	A	A	0.0153846	0.00341487	0.00633107	7.63182e-08	0.00563863	0.5833	0.8333	0.25	intron_variant	.	DPP10	rs211158980	7.63537e-08	7.62827e-08	1.1629e-08	1.38158e-08	1.22498e-08	1.64932e-08	1.01285e-08	6.34934e-08	1.6543e-08	1.66671e-08	1.68954e-08	1.67295e-08	8.2016e-09	1.22113e-08	7.7754e-07	9.206e-09	6.34934e-08
Chr22	46709250	C	T	C	0.0154256	0.00361399	0.00899696	7.59776e-08	0.00281466	0.6333	0.2	0.8333	intron_variant	ENSBTAG00000013117	CACNA2D3	rs136127958	7.59776e-08	7.59776e-08	7.66233e-09	1.38158e-08	1.22498e-08	1.64932e-08	9.206e-09	6.34934e-08	1.6543e-08	1.66671e-08	1.68954e-08	1.67295e-08	8.2016e-09	1.22113e-08	7.7754e-07	9.206e-09	6.34934e-08
Chr1	69334285	C	G	C	0.0154263	0.00608305	0.00890586	7.60155e-08	0.000437384	0.775	0.1	0.875	intron_variant	ENSBTAG00000002640	KALRN	rs211085372	7.60155e-08	7.60155e-08	7.66233e-09	1.38158e-08	1.22498e-08	1.64932e-08	9.206e-09	6.34934e-08	1.6543e-08	1.66671e-08	1.68954e-08	1.67295e-08	8.69513e-09	1.22113e-08	7.7754e-07	9.206e-09	6.34934e-08
Chr1	68943630	C	G	C	0.0155028	0.00859194	0.00366734	7.93853e-08	0.00324355	0.625	0	0.625	intergenic_variant	.	.	rs137044019	7.94208e-08	7.93498e-08	1.1629e-08	7.29721e-08	1.22498e-08	1.64932e-08	1.01285e-08	4.46256e-08	1.6543e-08	1.66671e-08	1.68954e-08	1.67295e-08	7.78563e-09	1.22113e-08	7.7754e-07	9.206e-09	4.46256e-08
Chr12	82139668	T	G	T	0.0155421	0.00444033	0.00748106	7.61847e-08	0.00362068	0.6167	0.0833	0.7	intron_variant	.	FGF14	rs209776492	7.61847e-08	7.61847e-08	1.1629e-08	1.38158e-08	1.22498e-08	1.64932e-08	7.93236e-09	6.34934e-08	1.6543e-08	1.66671e-08	1.68954e-08	1.67295e-08	8.2016e-09	1.22113e-08	7.7754e-07	7.93236e-09	6.34934e-08
Chr1	65031883	C	T	T	0.0155655	0.000248897	0.00151879	8.33246e-08	0.0137978	0.5	1	0.5	missense_variant	ENSBTAG00000002182	COX17	rs208045948	8.33246e-08	8.33246e-08	1.39886e-08	1.38158e-08	1.22498e-08	1.64932e-08	9.206e-09	6.34934e-08	2.1885e-08	1.66671e-08	1.68954e-08	1.67295e-08	7.9853e-09	9.62714e-08	7.7754e-07	9.206e-09	6.34934e-08
Chr5	38331667	T	C	C	0.0155813	0.000667045	0.00927563	7.58796e-08	0.00563863	0.5833	0.8333	0.25	intron_variant	ENSBTAG00000008596	PRICKLE1	rs109529975	7.58796e-08	7.58796e-08	7.66233e-09	1.38158e-08	1.22498e-08	1.64932e-08	7.93236e-09	6.34934e-08	1.6543e-08	1.66671e-08	1.68954e-08	1.67295e-08	8.2016e-09	1.22113e-08	7.7754e-07	7.93236e-09	6.34934e-08
Chr1	69803107	A	G	A	0.0156353	0.00538614	0.00461057	7.69131e-08	0.00563863	0.5834	0.0833	0.6667	synonymous_variant	ENSBTAG00000013755	ITGB5	rs137273539	7.69131e-08	7.69131e-08	1.39886e-08	1.38158e-08	1.22498e-08	1.64932e-08	9.206e-09	6.34934e-08	2.1885e-08	1.66671e-08	1.68954e-08	1.67295e-08	8.69513e-09	1.22113e-08	7.7754e-07	9.206e-09	6.34934e-08
Chr3	18469408	G	C	G	0.0156369	0.00209074	0.0093338	7.58629e-08	0.00421238	0.6	0.2	0.8	intron_variant	ENSBTAG00000011756	ENSBTAG00000011756	rs378163980	7.58629e-08	7.58629e-08	7.66233e-09	1.38158e-08	1.22498e-08	1.64932e-08	7.93236e-09	6.34934e-08	1.6543e-08	1.66671e-08	1.68954e-08	1.67295e-08	7.9853e-09	1.22113e-08	7.7754e-07	7.93236e-09	6.34934e-08
Chr3	56484559	A	G	G	0.01565	0.00771582	0.00537738	7.63916e-08	0.00255676	0.65	0.9	0.25	intergenic_variant	.	.	rs109638392	7.63916e-08	7.63916e-08	1.1629e-08	1.38158e-08	1.22498e-08	1.64932e-08	1.01285e-08	6.34934e-08	1.6543e-08	1.66671e-08	1.68954e-08	1.67295e-08	8.69513e-09	1.22113e-08	7.7754e-07	1.01285e-08	6.34934e-08
Chr10	34920359	G	A	A	0.0156505	0.00811406	0.00735397	7.62017e-08	0.000182516	0.8333	1	0.1667	intergenic_variant	.	.	rs134811884	7.61527e-08	7.62507e-08	1.1629e-08	1.38158e-08	1.22498e-08	1.64932e-08	7.93236e-09	6.34934e-08	1.6543e-08	1.66671e-08	1.68954e-08	1.67295e-08	7.78563e-09	1.22113e-08	7.7754e-07	9.206e-09	6.34934e-08
Chr9	27979827	T	G	T	0.0156824	0.00399231	0.00605144	7.63217e-08	0.00563863	0.5833	0.25	0.8333	intergenic_variant	.	.	rs137739287	7.63217e-08	7.63217e-08	1.1629e-08	1.38158e-08	1.22498e-08	1.64932e-08	1.01285e-08	6.34934e-08	1.6543e-08	1.66671e-08	1.68954e-08	1.67295e-08	7.78563e-09	1.22113e-08	7.7754e-07	1.01285e-08	6.34934e-08
Chr9	27979835	G	A	G	0.0156824	0.00399231	0.00605144	7.63217e-08	0.00563863	0.5833	0.25	0.8333	intergenic_variant	.	.	rs133590841	7.63217e-08	7.63217e-08	1.1629e-08	1.38158e-08	1.22498e-08	1.64932e-08	1.01285e-08	6.34934e-08	1.6543e-08	1.66671e-08	1.68954e-08	1.67295e-08	7.78563e-09	1.22113e-08	7.7754e-07	1.01285e-08	6.34934e-08
Chr5	4998287	T	C	T	0.0156925	0.000746692	0.001148	8.39047e-08	0.0137978	0.5	0.4	0.9	synonymous_variant	ENSBTAG00000011590	GLIPR1	rs133561649	8.38557e-08	8.39537e-08	1.39886e-08	1.38158e-08	1.09613e-07	1.64932e-08	7.93236e-09	6.34934e-08	1.6543e-08	1.66671e-08	1.68954e-08	1.67295e-08	8.2016e-09	1.22113e-08	7.7754e-07	9.206e-09	6.34934e-08
Chr2	44228986	A	C	A	0.0157072	0.0122159	0.00148699	8.3369e-08	0.00200434	0.6667	0.3333	1	intron_variant	ENSBTAG00000002297	CACNB4	rs136211502	8.3369e-08	8.3369e-08	7.66233e-09	1.38158e-08	1.09613e-07	1.64932e-08	7.93236e-09	6.34934e-08	1.6543e-08	1.66671e-08	1.68954e-08	1.67295e-08	8.2016e-09	1.22113e-08	7.7754e-07	7.93236e-09	6.34934e-08
Chr2	44242399	G	A	G	0.0157072	0.0122159	0.00148699	8.3369e-08	0.00200434	0.6667	0.3333	1	intron_variant	ENSBTAG00000002297	CACNB4	rs109136888	8.3369e-08	8.3369e-08	7.66233e-09	1.38158e-08	1.09613e-07	1.64932e-08	7.93236e-09	6.34934e-08	1.6543e-08	1.66671e-08	1.68954e-08	1.67295e-08	8.2016e-09	1.22113e-08	7.7754e-07	7.93236e-09	6.34934e-08
Chr5	46863744	G	A	A	0.0157161	0.0116086	0.00258933	8.14064e-08	0.00151825	0.675	0.8	0.125	intergenic_variant	.	.	rs210701756	8.14064e-08	8.14064e-08	1.1629e-08	1.38158e-08	1.22498e-08	1.64932e-08	1.01285e-08	4.46256e-08	1.6543e-08	1.66671e-08	1.68954e-08	1.67295e-08	8.69513e-09	9.62714e-08	7.7754e-07	1.01285e-08	4.46256e-08
Chr1	104297419	A	T	A	0.0157635	0.0115787	0.00400225	7.8715e-08	0.000182516	0.8333	0	0.8333	intergenic_variant	.	.	rs42698753	7.8715e-08	7.8715e-08	1.1629e-08	1.38158e-08	1.22498e-08	1.64932e-08	1.01285e-08	6.34934e-08	1.6543e-08	1.66671e-08	1.68954e-08	4.7427e-08	8.2016e-09	1.22113e-08	7.7754e-07	1.01285e-08	6.34934e-08
Chr10	35315375	A	G	A	0.0158318	0.00545583	0.00473731	7.67452e-08	0.00563863	0.5834	0.3333	0.9167	missense_variant	ENSBTAG00000002006	THBS1	rs43707861	7.67452e-08	7.67452e-08	1.39886e-08	1.38158e-08	1.22498e-08	1.64932e-08	7.93236e-09	6.34934e-08	2.1885e-08	1.66671e-08	1.68954e-08	1.67295e-08	7.78563e-09	1.22113e-08	7.7754e-07	7.93236e-09	6.34934e-08
Chr25	12942322	C	T	C	0.0158936	0.0065012	0.00518002	7.64322e-08	0.00421238	0.6	0.1	0.7	synonymous_variant	ENSBTAG00000021773	ERCC4	rs136665840	7.64322e-08	7.64322e-08	1.39886e-08	1.38158e-08	1.22498e-08	1.64932e-08	9.206e-09	6.34934e-08	1.6543e-08	1.66671e-08	1.68954e-08	1.67295e-08	7.78563e-09	1.22113e-08	7.7754e-07	9.206e-09	6.34934e-08
Chr5	35431096	C	G	C	0.0159339	0.00260845	0.0120604	7.48147e-08	0.00126503	0.7	0.3	1	intergenic_variant	.	.	rs382257709	7.48147e-08	7.48147e-08	1.1629e-08	1.38158e-08	1.22498e-08	1.64932e-08	9.206e-09	4.46256e-08	1.6543e-08	1.66671e-08	1.68954e-08	1.67295e-08	7.9853e-09	1.22113e-08	7.7754e-07	9.206e-09	4.46256e-08
Chr5	35431529	A	G	A	0.0159339	0.00260845	0.0120604	7.48147e-08	0.00126503	0.7	0.2	0.9	intergenic_variant	.	.	rs385542687	7.48147e-08	7.48147e-08	1.1629e-08	1.38158e-08	1.22498e-08	1.64932e-08	9.206e-09	4.46256e-08	1.6543e-08	1.66671e-08	1.68954e-08	1.67295e-08	7.9853e-09	1.22113e-08	7.7754e-07	9.206e-09	4.46256e-08
Chr12	83235530	A	T	A	0.0159384	0.000418148	0.0118996	7.48313e-08	0.00362068	0.6167	0.3	0.9167	intergenic_variant	.	.	rs135498628	7.48313e-08	7.48313e-08	1.1629e-08	1.38158e-08	1.22498e-08	1.64932e-08	9.206e-09	4.46256e-08	1.6543e-08	1.66671e-08	1.68954e-08	1.67295e-08	8.2016e-09	1.22113e-08	7.7754e-07	9.206e-09	4.46256e-08
Chr12	83238989	C	G	C	0.0159384	0.000418148	0.0118996	7.48313e-08	0.00362068	0.6167	0.3	0.9167	intergenic_variant	.	.	rs133324901	7.48313e-08	7.48313e-08	1.1629e-08	1.38158e-08	1.22498e-08	1.64932e-08	9.206e-09	4.46256e-08	1.6543e-08	1.66671e-08	1.68954e-08	1.67295e-08	8.2016e-09	1.22113e-08	7.7754e-07	9.206e-09	4.46256e-08
Chr8	73278397	G	A	G	0.0159489	0.00157303	0.00873719	7.60433e-08	0.00563863	0.5833	0.4167	1	intergenic_variant	.	.	rs378852579	7.60433e-08	7.60433e-08	1.1629e-08	1.38158e-08	1.22498e-08	1.64932e-08	6.51048e-09	6.34934e-08	1.6543e-08	1.66671e-08	1.68954e-08	1.67295e-08	7.78563e-09	1.22113e-08	7.7754e-07	6.51048e-09	6.34934e-08
Chr21	47991376	A	T	A	0.0159531	0.00104537	0.0140425	7.44282e-08	0.000865218	0.7333	0.1667	0.9	intron_variant	ENSBTAG00000000655	ENSBTAG00000000655	rs42604605	7.44282e-08	7.44282e-08	7.66233e-09	1.38158e-08	1.22498e-08	1.64932e-08	7.93236e-09	4.46256e-08	1.6543e-08	1.66671e-08	1.68954e-08	1.67295e-08	8.2016e-09	1.22113e-08	7.7754e-07	7.93236e-09	4.46256e-08
Chr1	79943352	C	T	C	0.0159883	0.00524676	0.00873719	7.60433e-08	0.00200434	0.6667	0.3333	1	intergenic_variant	.	.	rs135438835	7.60433e-08	7.60433e-08	1.1629e-08	1.38158e-08	1.22498e-08	1.64932e-08	6.51048e-09	6.34934e-08	1.6543e-08	1.66671e-08	1.68954e-08	1.67295e-08	7.78563e-09	1.22113e-08	7.7754e-07	6.51048e-09	6.34934e-08
Chr3	17306554	C	T	T	0.0159893	0.00173233	0.0132356	7.4624e-08	0.00102139	0.7083	0.8333	0.125	intergenic_variant	.	.	rs381402328	7.4624e-08	7.4624e-08	1.1629e-08	1.38158e-08	1.22498e-08	1.64932e-08	6.51048e-09	4.46256e-08	1.6543e-08	1.66671e-08	1.68954e-08	1.67295e-08	8.2016e-09	1.22113e-08	7.7754e-07	6.51048e-09	4.46256e-08
Chr8	104544955	G	A	G	0.0159946	0.00735741	0.00299853	8.08307e-08	0.00563863	0.5834	0.3333	0.9167	downstream_gene_variant	ENSBTAG00000004499	RGS3	rs43574362	8.166e-08	8.00013e-08	2.25944e-08	7.29721e-08	1.22498e-08	1.64932e-08	9.206e-09	6.34934e-08	1.6543e-08	1.66671e-08	1.68954e-08	1.67295e-08	7.9853e-09	1.22113e-08	7.7754e-07	6.51048e-09	4.46256e-08
Chr1	60859681	C	T	T	0.0160289	0.000119471	0.013905	7.44942e-08	0.00200434	0.6666	0.8333	0.1667	intron_variant	ENSBTAG00000006451	GAP43	rs43239963	7.44942e-08	7.44942e-08	7.66233e-09	1.38158e-08	1.22498e-08	1.64932e-08	9.206e-09	4.46256e-08	1.6543e-08	1.66671e-08	1.68954e-08	1.67295e-08	7.78563e-09	1.22113e-08	7.7754e-07	9.206e-09	4.46256e-08
Chr5	42211051	G	A	A	0.0160679	0.000517707	0.00175242	8.28027e-08	0.0137978	0.5	0.6667	0.1667	intergenic_variant	.	.	rs133431972	8.28027e-08	8.28027e-08	1.1629e-08	1.38158e-08	1.09613e-07	1.64932e-08	1.01285e-08	4.46256e-08	2.1885e-08	1.66671e-08	1.68954e-08	1.67295e-08	8.2016e-09	1.22113e-08	7.7754e-07	1.01285e-08	4.46256e-08
Chr14	10889881	T	C	T	0.0160786	0.00497795	0.0109181	7.50128e-08	0.000182516	0.8333	0	0.8333	synonymous_variant	ENSBTAG00000014600	ADCY8	rs110916898	7.50128e-08	7.50128e-08	1.39886e-08	1.38158e-08	1.22498e-08	1.64932e-08	9.206e-09	4.46256e-08	1.6543e-08	1.66671e-08	1.68954e-08	1.67295e-08	8.2016e-09	1.22113e-08	7.7754e-07	9.206e-09	4.46256e-08
Chr18	10112212	C	T	C	0.0160861	0.00554543	0.00927563	7.58796e-08	0.00126503	0.7	0.3	1	intron_variant	ENSBTAG00000034373	CDH13	rs109411737	7.58796e-08	7.58796e-08	7.66233e-09	1.38158e-08	1.22498e-08	1.64932e-08	7.93236e-09	6.34934e-08	1.6543e-08	1.66671e-08	1.68954e-08	1.67295e-08	8.2016e-09	1.22113e-08	7.7754e-07	7.93236e-09	6.34934e-08
Chr19	13587363	A	C	C	0.0160957	0.00306642	0.00373603	7.92672e-08	0.00929328	0.5167	0.9167	0.4	intergenic_variant	.	.	rs136426319	7.92672e-08	7.92672e-08	1.1629e-08	7.29721e-08	1.22498e-08	1.64932e-08	7.93236e-09	4.46256e-08	1.6543e-08	1.66671e-08	1.68954e-08	1.67295e-08	7.9853e-09	1.22113e-08	7.7754e-07	7.93236e-09	4.46256e-08
Chr4	48688283	C	T	C	0.0161213	0.0012644	0.00921831	7.59119e-08	0.00563863	0.5833	0.4167	1	intron_variant	ENSBTAG00000005526	COG5	rs43390376	7.58629e-08	7.59609e-08	7.66233e-09	1.38158e-08	1.22498e-08	1.64932e-08	7.93236e-09	6.34934e-08	1.6543e-08	1.66671e-08	1.68954e-08	1.67295e-08	7.9853e-09	1.22113e-08	7.7754e-07	9.206e-09	6.34934e-08
Chr20	36732751	C	T	C	0.0161244	0.00849238	0.006367	7.63075e-08	0.00126503	0.7	0.3	1	intron_variant	ENSBTAG00000033095	WDR70	rs132952268	7.63565e-08	7.62585e-08	7.66233e-09	1.38158e-08	1.22498e-08	1.64932e-08	9.206e-09	6.34934e-08	2.1885e-08	1.66671e-08	1.68954e-08	1.67295e-08	7.78563e-09	1.22113e-08	7.7754e-07	7.93236e-09	6.34934e-08
Chr23	23241066	T	C	T	0.0161295	0.00502773	0.00748106	7.61847e-08	0.00362068	0.6167	0.0833	0.7	intergenic_variant	.	.	rs135360286	7.61847e-08	7.61847e-08	1.1629e-08	1.38158e-08	1.22498e-08	1.64932e-08	7.93236e-09	6.34934e-08	1.6543e-08	1.66671e-08	1.68954e-08	1.67295e-08	8.2016e-09	1.22113e-08	7.7754e-07	7.93236e-09	6.34934e-08
Chr22	46724750	C	G	C	0.0161332	0.00361399	0.00927563	7.58796e-08	0.00324355	0.625	0.25	0.875	intron_variant	ENSBTAG00000013117	CACNA2D3	rs136020532	7.58796e-08	7.58796e-08	7.66233e-09	1.38158e-08	1.22498e-08	1.64932e-08	7.93236e-09	6.34934e-08	1.6543e-08	1.66671e-08	1.68954e-08	1.67295e-08	8.2016e-09	1.22113e-08	7.7754e-07	7.93236e-09	6.34934e-08
Chr10	54416567	T	C	T	0.0161373	0.00698904	0.00165096	8.29693e-08	0.00749728	0.55	0.2	0.75	missense_variant	ENSBTAG00000000565	RFX7	rs135639534	8.29693e-08	8.29693e-08	1.39886e-08	1.38158e-08	1.22498e-08	1.64932e-08	1.01285e-08	6.34934e-08	1.6543e-08	1.66671e-08	1.68954e-08	1.67295e-08	7.78563e-09	9.62714e-08	7.7754e-07	1.01285e-08	6.34934e-08
Chr22	16398741	A	G	A	0.0161559	0.00667045	0.00748106	7.61847e-08	0.00200434	0.6667	0.25	0.9167	intergenic_variant	.	.	rs42001983	7.61847e-08	7.61847e-08	1.1629e-08	1.38158e-08	1.22498e-08	1.64932e-08	7.93236e-09	6.34934e-08	1.6543e-08	1.66671e-08	1.68954e-08	1.67295e-08	8.2016e-09	1.22113e-08	7.7754e-07	7.93236e-09	6.34934e-08
Chr10	64867871	G	A	A	0.0162286	0.0102147	0.00537738	7.63916e-08	0.000636509	0.75	1	0.25	intergenic_variant	.	.	rs209722657	7.63916e-08	7.63916e-08	1.1629e-08	1.38158e-08	1.22498e-08	1.64932e-08	1.01285e-08	6.34934e-08	1.6543e-08	1.66671e-08	1.68954e-08	1.67295e-08	8.69513e-09	1.22113e-08	7.7754e-07	1.01285e-08	6.34934e-08
Chr10	56727853	T	C	T	0.0162332	0.00223012	0.013905	7.44942e-08	9.80608e-05	0.875	0.125	1	intron_variant	ENSBTAG00000021876	WDR72	rs110015487	7.44942e-08	7.44942e-08	7.66233e-09	1.38158e-08	1.22498e-08	1.64932e-08	9.206e-09	4.46256e-08	1.6543e-08	1.66671e-08	1.68954e-08	1.67295e-08	7.78563e-09	1.22113e-08	7.7754e-07	9.206e-09	4.46256e-08
Chr21	43838048	C	T	C	0.0162575	0.00188166	0.00873719	7.60433e-08	0.00563863	0.5833	0.25	0.8333	intergenic_variant	.	.	rs110026117	7.60433e-08	7.60433e-08	1.1629e-08	1.38158e-08	1.22498e-08	1.64932e-08	6.51048e-09	6.34934e-08	1.6543e-08	1.66671e-08	1.68954e-08	1.67295e-08	7.78563e-09	1.22113e-08	7.7754e-07	6.51048e-09	6.34934e-08
Chr28	33508188	T	C	C	0.0163364	0.00589389	0.00949681	7.58082e-08	0.000945679	0.7167	0.9167	0.2	intron_variant	ENSBTAG00000013300	KCNMA1	rs208201715	7.58082e-08	7.58082e-08	7.66233e-09	1.38158e-08	1.22498e-08	1.64932e-08	6.51048e-09	6.34934e-08	1.6543e-08	1.66671e-08	1.68954e-08	1.67295e-08	8.69513e-09	1.22113e-08	7.7754e-07	6.51048e-09	6.34934e-08
Chr25	27722679	C	A	C	0.0163723	0.00190158	0.000672992	8.72944e-08	0.0137978	0.5	0.4	0.9	missense_variant	ENSBTAG00000019524	ITGAD	rs380263760	8.72397e-08	8.73491e-08	1.39886e-08	7.29721e-08	1.09613e-07	1.64932e-08	6.51048e-09	4.46256e-08	2.1885e-08	1.66671e-08	1.68954e-08	1.67295e-08	7.9853e-09	1.22113e-08	7.7754e-07	7.93236e-09	4.46256e-08
Chr21	59264211	G	A	G	0.0164109	0.00196131	0.000651831	8.74208e-08	0.0137978	0.5	0.25	0.75	synonymous_variant	ENSBTAG00000003423	DDX24	rs132842661	8.74208e-08	8.74208e-08	1.39886e-08	7.29721e-08	1.22498e-08	1.64932e-08	7.93236e-09	6.34934e-08	1.6543e-08	1.66671e-08	1.68954e-08	1.67295e-08	8.69513e-09	9.62714e-08	7.7754e-07	7.93236e-09	6.34934e-08
Chr21	59264661	G	A	G	0.0164109	0.00196131	0.000651831	8.74208e-08	0.0137978	0.5	0.25	0.75	synonymous_variant	ENSBTAG00000003423	DDX24	rs211323678	8.74208e-08	8.74208e-08	1.39886e-08	7.29721e-08	1.22498e-08	1.64932e-08	7.93236e-09	6.34934e-08	1.6543e-08	1.66671e-08	1.68954e-08	1.67295e-08	8.69513e-09	9.62714e-08	7.7754e-07	7.93236e-09	6.34934e-08
Chr1	60780270	C	A	C	0.0164166	0.00380315	0.0117482	7.48668e-08	0.000865218	0.7333	0.1667	0.9	intergenic_variant	.	.	rs137402784	7.48313e-08	7.49023e-08	1.1629e-08	1.38158e-08	1.22498e-08	1.64932e-08	9.206e-09	4.46256e-08	1.6543e-08	1.66671e-08	1.68954e-08	1.67295e-08	8.2016e-09	1.22113e-08	7.7754e-07	1.01285e-08	4.46256e-08
Chr8	100470999	C	T	T	0.0164638	0.00427108	0.00963595	7.57536e-08	0.00255676	0.65	0.9	0.25	intron_variant	ENSBTAG00000017063	EPB41L4B	rs133260990	7.57536e-08	7.57536e-08	7.66233e-09	1.38158e-08	1.22498e-08	1.64932e-08	6.51048e-09	6.34934e-08	1.6543e-08	1.66671e-08	1.68954e-08	1.67295e-08	7.9853e-09	1.22113e-08	7.7754e-07	6.51048e-09	6.34934e-08
Chr7	37174585	G	A	G	0.0165195	0.00981651	0.00469861	7.68025e-08	0.00200434	0.6667	0	0.6667	intergenic_variant	.	.	rs43508241	7.68025e-08	7.68025e-08	1.1629e-08	1.38158e-08	1.22498e-08	1.64932e-08	1.01285e-08	6.34934e-08	2.1885e-08	1.66671e-08	1.68954e-08	1.67295e-08	8.69513e-09	1.22113e-08	7.7754e-07	1.01285e-08	6.34934e-08
Chr19	14825116	C	T	C	0.0165598	0.0157004	0.000222879	9.05914e-08	0.000636509	0.75	0.25	1	synonymous_variant	ENSBTAG00000007191	CCL5	rs208398974	9.05914e-08	9.05914e-08	1.39886e-08	1.38158e-08	1.09613e-07	1.64932e-08	6.51048e-09	6.34934e-08	2.1885e-08	1.66671e-08	1.68954e-08	1.67295e-08	7.78563e-09	9.62714e-08	7.7754e-07	6.51048e-09	6.34934e-08
Chr5	97372314	C	T	C	0.016564	0.00290712	0.00944453	7.58474e-08	0.00421238	0.6	0.4	1	synonymous_variant	ENSBTAG00000005868	HEBP1	rs207491001	7.51218e-08	7.65731e-08	1.39886e-08	1.38158e-08	1.22498e-08	1.64932e-08	1.01285e-08	4.46256e-08	1.6543e-08	1.66671e-08	1.68954e-08	1.67295e-08	8.69513e-09	1.22113e-08	7.7754e-07	1.01285e-08	6.34934e-08
Chr5	52872655	C	T	T	0.0165848	0.00505759	0.0113447	7.49023e-08	0.000182516	0.8333	1	0.1667	intergenic_variant	.	.	rs378740160	7.49023e-08	7.49023e-08	1.1629e-08	1.38158e-08	1.22498e-08	1.64932e-08	1.01285e-08	4.46256e-08	1.6543e-08	1.66671e-08	1.68954e-08	1.67295e-08	8.2016e-09	1.22113e-08	7.7754e-07	1.01285e-08	4.46256e-08
Chr1	108781245	C	G	C	0.0166065	0.00452993	0.00786423	7.61527e-08	0.00421238	0.6	0.3	0.9	intergenic_variant	.	.	rs134556743	7.61527e-08	7.61527e-08	1.1629e-08	1.38158e-08	1.22498e-08	1.64932e-08	7.93236e-09	6.34934e-08	1.6543e-08	1.66671e-08	1.68954e-08	1.67295e-08	7.78563e-09	1.22113e-08	7.7754e-07	7.93236e-09	6.34934e-08
Chr28	30813112	A	G	G	0.0166157	0.00571468	0.00963595	7.57536e-08	0.00126503	0.7	1	0.3	intron_variant	ENSBTAG00000002920	KAT6B	rs110250494	7.57536e-08	7.57536e-08	7.66233e-09	1.38158e-08	1.22498e-08	1.64932e-08	6.51048e-09	6.34934e-08	1.6543e-08	1.66671e-08	1.68954e-08	1.67295e-08	7.9853e-09	1.22113e-08	7.7754e-07	6.51048e-09	6.34934e-08
Chr2	100743588	A	G	A	0.0166902	0.00337505	0.0100716	7.55448e-08	0.00324355	0.625	0.375	1	downstream_gene_variant	ENSBTAG00000043939	RF00100	rs137458088	7.55448e-08	7.55448e-08	2.25944e-08	1.38158e-08	1.22498e-08	1.64932e-08	7.93236e-09	4.46256e-08	1.6543e-08	1.66671e-08	1.68954e-08	1.67295e-08	7.78563e-09	1.22113e-08	7.7754e-07	7.93236e-09	4.46256e-08
Chr22	16398679	A	G	A	0.0167083	0.00667045	0.00748106	7.61847e-08	0.00255676	0.65	0.25	0.9	intergenic_variant	.	.	rs42001982	7.61847e-08	7.61847e-08	1.1629e-08	1.38158e-08	1.22498e-08	1.64932e-08	7.93236e-09	6.34934e-08	1.6543e-08	1.66671e-08	1.68954e-08	1.67295e-08	8.2016e-09	1.22113e-08	7.7754e-07	7.93236e-09	6.34934e-08
Chr12	61153044	G	A	A	0.0167323	0.00535627	0.00573741	7.63537e-08	0.00563863	0.5834	0.9167	0.3333	intergenic_variant	.	.	rs43707066	7.63537e-08	7.63537e-08	1.1629e-08	1.38158e-08	1.22498e-08	1.64932e-08	1.01285e-08	6.34934e-08	1.6543e-08	1.66671e-08	1.68954e-08	1.67295e-08	8.2016e-09	1.22113e-08	7.7754e-07	1.01285e-08	6.34934e-08
Chr2	44228144	A	G	A	0.0167519	0.0122159	0.000323652	8.98352e-08	0.00421238	0.6	0.3	0.9	intron_variant	ENSBTAG00000002297	CACNB4	rs133381784	8.98352e-08	8.98352e-08	7.66233e-09	1.38158e-08	1.09613e-07	1.64932e-08	7.93236e-09	6.34934e-08	1.6543e-08	1.66671e-08	1.68954e-08	1.67295e-08	8.2016e-09	9.62714e-08	7.7754e-07	7.93236e-09	6.34934e-08
Chr2	44233871	A	G	A	0.0167519	0.0122159	0.000323652	8.98352e-08	0.00421238	0.6	0.4	1	intron_variant	ENSBTAG00000002297	CACNB4	rs134438524	8.98352e-08	8.98352e-08	7.66233e-09	1.38158e-08	1.09613e-07	1.64932e-08	7.93236e-09	6.34934e-08	1.6543e-08	1.66671e-08	1.68954e-08	1.67295e-08	8.2016e-09	9.62714e-08	7.7754e-07	7.93236e-09	6.34934e-08
Chr1	60922455	T	G	T	0.0167973	3.98236e-05	0.0139428	7.44772e-08	0.00281466	0.6333	0.1667	0.8	intron_variant	ENSBTAG00000006451	GAP43	rs43242941	7.45262e-08	7.44282e-08	7.66233e-09	1.38158e-08	1.22498e-08	1.64932e-08	9.206e-09	4.46256e-08	1.6543e-08	1.66671e-08	1.68954e-08	1.67295e-08	8.2016e-09	1.22113e-08	7.7754e-07	7.93236e-09	4.46256e-08
Chr10	74524774	A	C	A	0.0168	0.0068397	0.00963595	7.57536e-08	0.000324306	0.8	0.2	1	intron_variant	ENSBTAG00000030792	ENSBTAG00000030792	rs136556812	7.57536e-08	7.57536e-08	7.66233e-09	1.38158e-08	1.22498e-08	1.64932e-08	6.51048e-09	6.34934e-08	1.6543e-08	1.66671e-08	1.68954e-08	1.67295e-08	7.9853e-09	1.22113e-08	7.7754e-07	6.51048e-09	6.34934e-08
Chr1	88642434	T	C	C	0.0168442	0.00153321	0.00151319	8.3337e-08	0.0137978	0.5	1	0.5	intron_variant	ENSBTAG00000012463	ZMAT3	rs209016114	8.3337e-08	8.3337e-08	7.66233e-09	1.38158e-08	1.09613e-07	1.64932e-08	7.93236e-09	6.34934e-08	1.6543e-08	1.66671e-08	1.68954e-08	1.67295e-08	7.78563e-09	1.22113e-08	7.7754e-07	7.93236e-09	6.34934e-08
Chr9	41169113	C	T	C	0.0168458	0.0048087	0.00639852	7.62949e-08	0.00563863	0.5833	0.25	0.8333	synonymous_variant	ENSBTAG00000010113	ZBTB24	rs109383217	7.63496e-08	7.62402e-08	1.39886e-08	1.38158e-08	1.22498e-08	1.64932e-08	7.93236e-09	6.34934e-08	1.6543e-08	1.66671e-08	1.68954e-08	1.67295e-08	7.9853e-09	1.22113e-08	7.7754e-07	6.51048e-09	6.34934e-08
Chr12	2739794	T	A	T	0.0168824	0.00155312	0.00677587	7.62661e-08	0.00855346	0.5333	0.1667	0.7	intergenic_variant	.	.	rs42259293	7.62661e-08	7.62661e-08	1.1629e-08	1.38158e-08	1.22498e-08	1.64932e-08	9.206e-09	6.34934e-08	1.6543e-08	1.66671e-08	1.68954e-08	1.67295e-08	7.9853e-09	1.22113e-08	7.7754e-07	9.206e-09	6.34934e-08
Chr25	15325970	A	C	A	0.0169523	0.00746692	0.00748106	7.61847e-08	0.00200434	0.6667	0.3333	1	intergenic_variant	.	.	rs132827514	7.61847e-08	7.61847e-08	1.1629e-08	1.38158e-08	1.22498e-08	1.64932e-08	7.93236e-09	6.34934e-08	1.6543e-08	1.66671e-08	1.68954e-08	1.67295e-08	8.2016e-09	1.22113e-08	7.7754e-07	7.93236e-09	6.34934e-08
Chr9	83826558	T	G	T	0.0169622	0.000587398	0.0160505	7.27438e-08	0.000324306	0.8	0.2	1	intergenic_variant	.	.	rs137848511	7.27438e-08	7.27438e-08	1.1629e-08	1.38158e-08	1.22498e-08	1.64932e-08	9.206e-09	1.69947e-08	1.6543e-08	1.66671e-08	1.68954e-08	1.67295e-08	8.69513e-09	1.22113e-08	7.7754e-07	9.206e-09	1.69947e-08
Chr14	22774717	G	A	G	0.0169743	0.0045598	0.00677587	7.62661e-08	0.00563863	0.5834	0.3333	0.9167	intergenic_variant	.	.	rs134253306	7.62661e-08	7.62661e-08	1.1629e-08	1.38158e-08	1.22498e-08	1.64932e-08	9.206e-09	6.34934e-08	1.6543e-08	1.66671e-08	1.68954e-08	1.67295e-08	7.9853e-09	1.22113e-08	7.7754e-07	9.206e-09	6.34934e-08
Chr12	24967201	G	A	A	0.0169761	0.00127436	0.00190395	8.26342e-08	0.0137978	0.5	1	0.5	intergenic_variant	.	.	rs210396674	8.26342e-08	8.26342e-08	1.1629e-08	1.38158e-08	1.22498e-08	1.64932e-08	7.93236e-09	6.34934e-08	1.6543e-08	1.66671e-08	1.68954e-08	1.67295e-08	7.9853e-09	9.62714e-08	7.7754e-07	7.93236e-09	6.34934e-08
Chr5	29421627	G	A	G	0.0170025	0.0023695	0.000835271	8.63421e-08	0.0137978	0.5	0	0.5	intron_variant	ENSBTAG00000005246	DIP2B	rs110581394	8.63421e-08	8.63421e-08	7.66233e-09	7.29721e-08	1.09613e-07	1.64932e-08	6.51048e-09	4.46256e-08	1.6543e-08	1.66671e-08	1.68954e-08	1.67295e-08	7.9853e-09	1.22113e-08	7.7754e-07	6.51048e-09	4.46256e-08
Chr5	49676780	T	C	T	0.0170254	0.00991607	0.00510499	7.64642e-08	0.00200434	0.6667	0.3333	1	synonymous_variant	ENSBTAG00000018861	C5H12orf56	rs110595026	7.64642e-08	7.64642e-08	1.39886e-08	1.38158e-08	1.22498e-08	1.64932e-08	9.206e-09	6.34934e-08	1.6543e-08	1.66671e-08	1.68954e-08	1.67295e-08	8.2016e-09	1.22113e-08	7.7754e-07	9.206e-09	6.34934e-08
Chr1	19751588	A	G	A	0.017044	0.00768595	0.00573741	7.63537e-08	0.00362068	0.6167	0.0833	0.7	intergenic_variant	.	.	rs109345680	7.63537e-08	7.63537e-08	1.1629e-08	1.38158e-08	1.22498e-08	1.64932e-08	1.01285e-08	6.34934e-08	1.6543e-08	1.66671e-08	1.68954e-08	1.67295e-08	8.2016e-09	1.22113e-08	7.7754e-07	1.01285e-08	6.34934e-08
Chr1	92695564	T	C	C	0.0170537	0.00678992	0.00605144	7.63217e-08	0.00421238	0.6	1	0.4	intergenic_variant	.	.	rs211457918	7.63217e-08	7.63217e-08	1.1629e-08	1.38158e-08	1.22498e-08	1.64932e-08	1.01285e-08	6.34934e-08	1.6543e-08	1.66671e-08	1.68954e-08	1.67295e-08	7.78563e-09	1.22113e-08	7.7754e-07	1.01285e-08	6.34934e-08
Chr1	92695581	A	C	C	0.0170537	0.00678992	0.00605144	7.63217e-08	0.00421238	0.6	1	0.4	intergenic_variant	.	.	rs133980236	7.63217e-08	7.63217e-08	1.1629e-08	1.38158e-08	1.22498e-08	1.64932e-08	1.01285e-08	6.34934e-08	1.6543e-08	1.66671e-08	1.68954e-08	1.67295e-08	7.78563e-09	1.22113e-08	7.7754e-07	1.01285e-08	6.34934e-08
Chr5	41297192	G	A	A	0.0170719	0.00191153	0.0151484	7.34468e-08	1.19535e-05	1	1	0	intron_variant	ENSBTAG00000043962	SLC2A13	rs136929352	7.45095e-08	7.23841e-08	7.66233e-09	1.38158e-08	1.22498e-08	1.64932e-08	9.206e-09	4.46256e-08	1.6543e-08	1.66671e-08	1.68954e-08	1.67295e-08	7.9853e-09	1.22113e-08	7.7754e-07	9.206e-09	1.69947e-08
Chr1	92206502	G	A	G	0.0171164	0.00752666	0.00537738	7.63916e-08	0.00421238	0.6	0.1	0.7	intergenic_variant	.	.	rs42857964	7.63916e-08	7.63916e-08	1.1629e-08	1.38158e-08	1.22498e-08	1.64932e-08	1.01285e-08	6.34934e-08	1.6543e-08	1.66671e-08	1.68954e-08	1.67295e-08	8.69513e-09	1.22113e-08	7.7754e-07	1.01285e-08	6.34934e-08
Chr3	18422936	A	G	G	0.0172116	0.0120865	0.00150447	8.33524e-08	0.00362068	0.6167	0.9167	0.3	intron_variant	ENSBTAG00000011756	ENSBTAG00000011756	rs135339577	8.33524e-08	8.33524e-08	7.66233e-09	1.38158e-08	1.09613e-07	1.64932e-08	7.93236e-09	6.34934e-08	1.6543e-08	1.66671e-08	1.68954e-08	1.67295e-08	7.9853e-09	1.22113e-08	7.7754e-07	7.93236e-09	6.34934e-08
Chr10	48684154	T	G	T	0.0172214	0.00109515	0.00809153	7.61133e-08	0.00803468	0.5417	0.3333	0.875	intergenic_variant	.	.	rs108986356	7.61133e-08	7.61133e-08	1.1629e-08	1.38158e-08	1.22498e-08	1.64932e-08	6.51048e-09	6.34934e-08	1.6543e-08	1.66671e-08	1.68954e-08	1.67295e-08	8.69513e-09	1.22113e-08	7.7754e-07	6.51048e-09	6.34934e-08
Chr1	64592185	A	G	A	0.0172414	0.00240933	0.00586444	7.63496e-08	0.00896768	0.525	0.1	0.625	missense_variant	ENSBTAG00000009014	UPK1B	rs43652277	7.63496e-08	7.63496e-08	1.39886e-08	1.38158e-08	1.22498e-08	1.64932e-08	7.93236e-09	6.34934e-08	1.6543e-08	1.66671e-08	1.68954e-08	1.67295e-08	7.9853e-09	1.22113e-08	7.7754e-07	7.93236e-09	6.34934e-08
Chr20	36714517	T	G	T	0.0172554	0.00849238	0.00209344	8.23776e-08	0.00666955	0.575	0.3	0.875	intron_variant	ENSBTAG00000033095	WDR70	rs109976547	8.24266e-08	8.23286e-08	7.66233e-09	1.38158e-08	1.09613e-07	1.64932e-08	9.206e-09	4.46256e-08	2.1885e-08	1.66671e-08	1.68954e-08	1.67295e-08	8.2016e-09	1.22113e-08	7.7754e-07	7.93236e-09	4.46256e-08
Chr16	48681419	T	A	T	0.0173108	0.00360403	0.00620948	7.63207e-08	0.00749728	0.55	0.2	0.75	intergenic_variant	.	.	rs110722235	7.63207e-08	7.63207e-08	1.1629e-08	1.38158e-08	1.22498e-08	1.64932e-08	9.206e-09	6.34934e-08	1.6543e-08	1.66671e-08	1.68954e-08	1.67295e-08	8.69513e-09	1.22113e-08	7.7754e-07	9.206e-09	6.34934e-08
Chr5	93167588	T	C	T	0.0173273	0.00567486	0.0114699	7.48856e-08	0.000182516	0.8333	0	0.8333	intergenic_variant	.	.	rs110611773	7.48856e-08	7.48856e-08	1.1629e-08	1.38158e-08	1.22498e-08	1.64932e-08	1.01285e-08	4.46256e-08	1.6543e-08	1.66671e-08	1.68954e-08	1.67295e-08	7.9853e-09	1.22113e-08	7.7754e-07	1.01285e-08	4.46256e-08
Chr20	11209751	A	T	A	0.0173372	0.00604323	0.00873719	7.60433e-08	0.00255676	0.65	0.25	0.9	intergenic_variant	.	.	rs43677567	7.60433e-08	7.60433e-08	1.1629e-08	1.38158e-08	1.22498e-08	1.64932e-08	6.51048e-09	6.34934e-08	1.6543e-08	1.66671e-08	1.68954e-08	1.67295e-08	7.78563e-09	1.22113e-08	7.7754e-07	6.51048e-09	6.34934e-08
Chr18	56794192	T	C	T	0.017377	0.0114592	0.000279122	9.01805e-08	0.00563863	0.5833	0.1667	0.75	synonymous_variant	ENSBTAG00000012064	ZNF473	rs109778517	9.01805e-08	9.01805e-08	1.39886e-08	1.38158e-08	1.09613e-07	1.64932e-08	6.51048e-09	6.34934e-08	1.6543e-08	1.66671e-08	1.68954e-08	1.67295e-08	7.78563e-09	9.62714e-08	7.7754e-07	6.51048e-09	6.34934e-08
Chr18	56794522	C	T	C	0.017377	0.0114592	0.000279122	9.01805e-08	0.00563863	0.5833	0.1667	0.75	synonymous_variant	ENSBTAG00000012064	ZNF473	rs211573214	9.01805e-08	9.01805e-08	1.39886e-08	1.38158e-08	1.09613e-07	1.64932e-08	6.51048e-09	6.34934e-08	1.6543e-08	1.66671e-08	1.68954e-08	1.67295e-08	7.78563e-09	9.62714e-08	7.7754e-07	6.51048e-09	6.34934e-08
Chr24	32936805	T	C	T	0.0173837	0.00205091	0.00153503	8.32669e-08	0.0137978	0.5	0.4167	0.9167	synonymous_variant	ENSBTAG00000005635	TTC39C	rs42740518	8.39926e-08	8.25412e-08	1.39886e-08	1.38158e-08	1.09613e-07	1.64932e-08	1.01285e-08	6.34934e-08	1.6543e-08	1.66671e-08	1.68954e-08	1.67295e-08	7.78563e-09	1.22113e-08	7.7754e-07	1.01285e-08	4.46256e-08
Chr1	119583743	G	C	G	0.0173904	0.0167259	0.000566391	8.80973e-08	9.80608e-05	0.875	0.125	1	downstream_gene_variant	ENSBTAG00000007814	WWTR1	rs110995246	8.81818e-08	8.80128e-08	2.25944e-08	7.29721e-08	1.22498e-08	1.64932e-08	1.01285e-08	6.34934e-08	1.6543e-08	1.66671e-08	1.68954e-08	1.67295e-08	7.78563e-09	9.62714e-08	7.7754e-07	7.93236e-09	6.34934e-08
Chr5	43372078	A	T	T	0.0174048	0.00533636	0.0108034	7.50671e-08	0.00126503	0.7	0.7	0	synonymous_variant	ENSBTAG00000003748	CNOT2	rs42600483	7.50671e-08	7.50671e-08	1.39886e-08	1.38158e-08	1.22498e-08	1.64932e-08	1.01285e-08	4.46256e-08	1.6543e-08	1.66671e-08	1.68954e-08	1.67295e-08	7.9853e-09	1.22113e-08	7.7754e-07	1.01285e-08	4.46256e-08
Chr10	34914615	G	A	A	0.0174724	0.00811406	0.00735397	7.62017e-08	0.00200434	0.6667	1	0.3333	intergenic_variant	.	.	rs109004591	7.61527e-08	7.62507e-08	1.1629e-08	1.38158e-08	1.22498e-08	1.64932e-08	7.93236e-09	6.34934e-08	1.6543e-08	1.66671e-08	1.68954e-08	1.67295e-08	7.78563e-09	1.22113e-08	7.7754e-07	9.206e-09	6.34934e-08
Chr1	97850632	C	T	T	0.0174766	0.00186175	0.00181703	8.27322e-08	0.0137978	0.5	0.9167	0.4167	intergenic_variant	.	.	rs378868017	8.27322e-08	8.27322e-08	1.1629e-08	1.38158e-08	1.22498e-08	1.64932e-08	9.206e-09	6.34934e-08	1.6543e-08	1.66671e-08	1.68954e-08	1.67295e-08	7.9853e-09	9.62714e-08	7.7754e-07	9.206e-09	6.34934e-08
Chr2	74447802	C	G	G	0.0175022	0.00276774	0.00669977	7.62717e-08	0.00803468	0.5417	0.9167	0.375	intergenic_variant	.	.	rs208564283	7.63207e-08	7.62227e-08	1.1629e-08	1.38158e-08	1.22498e-08	1.64932e-08	9.206e-09	6.34934e-08	1.6543e-08	1.66671e-08	1.68954e-08	1.67295e-08	8.69513e-09	1.22113e-08	7.7754e-07	7.93236e-09	6.34934e-08
Chr5	97382597	A	G	A	0.0175097	0.00290712	0.0103902	7.53608e-08	0.00421238	0.6	0.4	1	intron_variant	ENSBTAG00000005868	HEBP1	rs208267568	7.46351e-08	7.60865e-08	7.66233e-09	1.38158e-08	1.22498e-08	1.64932e-08	1.01285e-08	4.46256e-08	1.6543e-08	1.66671e-08	1.68954e-08	1.67295e-08	8.69513e-09	1.22113e-08	7.7754e-07	1.01285e-08	6.34934e-08
Chr1	14644177	A	T	T	0.0175187	0.00891053	0.00605144	7.63217e-08	0.00255676	0.65	0.9	0.25	intergenic_variant	.	.	rs41670315	7.63217e-08	7.63217e-08	1.1629e-08	1.38158e-08	1.22498e-08	1.64932e-08	1.01285e-08	6.34934e-08	1.6543e-08	1.66671e-08	1.68954e-08	1.67295e-08	7.78563e-09	1.22113e-08	7.7754e-07	1.01285e-08	6.34934e-08
Chr19	14867098	A	T	T	0.0175886	0.00662565	0.00240945	8.18047e-08	0.00855346	0.5333	0.7	0.1667	intron_variant	ENSBTAG00000006916	TAF15	rs135469682	8.18047e-08	8.18047e-08	7.66233e-09	1.38158e-08	1.22498e-08	9.24625e-08	9.206e-09	6.34934e-08	1.6543e-08	1.66671e-08	1.68954e-08	1.67295e-08	7.9853e-09	1.22113e-08	7.7754e-07	9.206e-09	6.34934e-08
Chr16	78140013	G	A	G	0.0176054	0.000308633	0.00349895	7.98403e-08	0.0137978	0.5	0.1	0.6	intron_variant	ENSBTAG00000008944	CRB1	rs41825745	7.91146e-08	8.0566e-08	7.66233e-09	7.29721e-08	1.22498e-08	1.64932e-08	9.206e-09	4.46256e-08	1.6543e-08	1.66671e-08	1.68954e-08	1.67295e-08	8.69513e-09	1.22113e-08	7.7754e-07	9.206e-09	6.34934e-08
Chr1	93894457	A	G	G	0.0176134	0.00131418	0.0162012	7.27059e-08	9.80608e-05	0.875	0.875	0	intron_variant	.	NLGN1	rs110102805	7.27059e-08	7.27059e-08	1.1629e-08	1.38158e-08	1.22498e-08	1.64932e-08	9.206e-09	1.69947e-08	1.6543e-08	1.66671e-08	1.68954e-08	1.67295e-08	8.2016e-09	1.22113e-08	7.7754e-07	9.206e-09	1.69947e-08
Chr5	28643606	T	G	T	0.0176157	0.0102546	0.00374044	7.92636e-08	0.00362068	0.6167	0.0833	0.7	intron_variant	ENSBTAG00000008897	BIN2	rs110483925	7.92636e-08	7.92636e-08	7.66233e-09	7.29721e-08	1.22498e-08	1.64932e-08	6.51048e-09	4.46256e-08	2.1885e-08	1.66671e-08	1.68954e-08	1.67295e-08	7.9853e-09	1.22113e-08	7.7754e-07	6.51048e-09	4.46256e-08
Chr13	47998154	C	T	T	0.0176289	0.00495804	0.0101141	7.5525e-08	0.00255676	0.65	0.9	0.25	intergenic_variant	.	.	rs208888709	7.47993e-08	7.62507e-08	1.1629e-08	1.38158e-08	1.22498e-08	1.64932e-08	9.206e-09	4.46256e-08	1.6543e-08	1.66671e-08	1.68954e-08	1.67295e-08	7.78563e-09	1.22113e-08	7.7754e-07	9.206e-09	6.34934e-08
Chr21	59246551	G	A	G	0.0176571	0.00163277	0.0103857	7.53637e-08	0.00563863	0.5833	0.25	0.8333	synonymous_variant	ENSBTAG00000014981	OTUB2	rs110497717	7.53637e-08	7.53637e-08	1.39886e-08	1.38158e-08	1.22498e-08	1.64932e-08	7.93236e-09	4.46256e-08	2.1885e-08	1.66671e-08	1.68954e-08	1.67295e-08	8.69513e-09	1.22113e-08	7.7754e-07	7.93236e-09	4.46256e-08
Chr9	76301616	A	C	A	0.0176821	0.000288721	0.016372	7.26739e-08	0.00102139	0.7083	0.1667	0.875	intergenic_variant	.	.	rs381186142	7.26739e-08	7.26739e-08	1.1629e-08	1.38158e-08	1.22498e-08	1.64932e-08	9.206e-09	1.69947e-08	1.6543e-08	1.66671e-08	1.68954e-08	1.67295e-08	7.78563e-09	1.22113e-08	7.7754e-07	9.206e-09	1.69947e-08
Chr24	56772415	C	A	C	0.0176969	0.0028673	0.0128252	7.47131e-08	0.00200434	0.6667	0.3333	1	intron_variant	ENSBTAG00000004005	WDR7	rs41589941	7.47131e-08	7.47131e-08	7.66233e-09	1.38158e-08	1.22498e-08	1.64932e-08	6.51048e-09	4.46256e-08	2.1885e-08	1.66671e-08	1.68954e-08	1.67295e-08	7.9853e-09	1.22113e-08	7.7754e-07	6.51048e-09	4.46256e-08
Chr24	56772444	C	T	C	0.0176969	0.0028673	0.0128252	7.47131e-08	0.00200434	0.6667	0.3333	1	intron_variant	ENSBTAG00000004005	WDR7	rs41589940	7.47131e-08	7.47131e-08	7.66233e-09	1.38158e-08	1.22498e-08	1.64932e-08	6.51048e-09	4.46256e-08	2.1885e-08	1.66671e-08	1.68954e-08	1.67295e-08	7.9853e-09	1.22113e-08	7.7754e-07	6.51048e-09	4.46256e-08
Chr24	56772467	T	C	T	0.0176969	0.0028673	0.0128252	7.47131e-08	0.00200434	0.6667	0.3333	1	intron_variant	ENSBTAG00000004005	WDR7	rs41589939	7.47131e-08	7.47131e-08	7.66233e-09	1.38158e-08	1.22498e-08	1.64932e-08	6.51048e-09	4.46256e-08	2.1885e-08	1.66671e-08	1.68954e-08	1.67295e-08	7.9853e-09	1.22113e-08	7.7754e-07	6.51048e-09	4.46256e-08
Chr24	56772502	A	C	A	0.0176969	0.0028673	0.0128252	7.47131e-08	0.00200434	0.6667	0.3333	1	intron_variant	ENSBTAG00000004005	WDR7	rs41589938	7.47131e-08	7.47131e-08	7.66233e-09	1.38158e-08	1.22498e-08	1.64932e-08	6.51048e-09	4.46256e-08	2.1885e-08	1.66671e-08	1.68954e-08	1.67295e-08	7.9853e-09	1.22113e-08	7.7754e-07	6.51048e-09	4.46256e-08
Chr9	83822734	T	G	T	0.017697	0.000587398	0.00331183	8.02727e-08	0.0137978	0.5	0.3333	0.8333	intergenic_variant	.	.	rs134221315	8.13354e-08	7.921e-08	1.1629e-08	1.38158e-08	1.22498e-08	1.64932e-08	9.206e-09	4.46256e-08	1.6543e-08	1.66671e-08	1.68954e-08	1.67295e-08	8.69513e-09	9.62714e-08	7.7754e-07	9.206e-09	1.69947e-08
Chr1	69418403	G	T	G	0.0176976	0.013759	0.00138175	8.35759e-08	0.00255676	0.65	0.1	0.75	intron_variant	ENSBTAG00000002640	KALRN	rs136343265	8.35759e-08	8.35759e-08	7.66233e-09	1.38158e-08	1.09613e-07	1.64932e-08	1.01285e-08	6.34934e-08	1.6543e-08	1.66671e-08	1.68954e-08	1.67295e-08	8.69513e-09	1.22113e-08	7.7754e-07	1.01285e-08	6.34934e-08
Chr24	59423535	G	A	G	0.017706	0.0103243	0.00537738	7.63916e-08	0.00200434	0.6667	0	0.6667	intergenic_variant	.	.	rs110462615	7.63916e-08	7.63916e-08	1.1629e-08	1.38158e-08	1.22498e-08	1.64932e-08	1.01285e-08	6.34934e-08	1.6543e-08	1.66671e-08	1.68954e-08	1.67295e-08	8.69513e-09	1.22113e-08	7.7754e-07	1.01285e-08	6.34934e-08
Chr1	89792184	A	C	C	0.0177379	0.00636182	0.00573741	7.63537e-08	0.00563863	0.5834	0.9167	0.3333	intergenic_variant	.	.	rs42523192	7.63537e-08	7.63537e-08	1.1629e-08	1.38158e-08	1.22498e-08	1.64932e-08	1.01285e-08	6.34934e-08	1.6543e-08	1.66671e-08	1.68954e-08	1.67295e-08	8.2016e-09	1.22113e-08	7.7754e-07	1.01285e-08	6.34934e-08
Chr6	18305571	T	C	T	0.0177456	0.00446024	0.00764673	7.61681e-08	0.00563863	0.5834	0.0833	0.6667	intergenic_variant	.	.	rs42489015	7.61681e-08	7.61681e-08	1.1629e-08	1.38158e-08	1.22498e-08	1.64932e-08	7.93236e-09	6.34934e-08	1.6543e-08	1.66671e-08	1.68954e-08	1.67295e-08	7.9853e-09	1.22113e-08	7.7754e-07	7.93236e-09	6.34934e-08
Chr9	83756300	T	C	C	0.0177941	0.00201109	0.0101444	7.5508e-08	0.00563863	0.5834	0.9167	0.3333	intergenic_variant	.	.	rs133558169	7.62827e-08	7.47333e-08	1.1629e-08	1.38158e-08	1.22498e-08	1.64932e-08	9.206e-09	6.34934e-08	1.6543e-08	1.66671e-08	1.68954e-08	1.67295e-08	8.2016e-09	1.22113e-08	7.7754e-07	7.93236e-09	4.46256e-08
Chr1	63114834	T	C	T	0.0178544	0.00973687	0.00748106	7.61847e-08	0.000636509	0.75	0	0.75	intergenic_variant	.	.	rs42624527	7.61847e-08	7.61847e-08	1.1629e-08	1.38158e-08	1.22498e-08	1.64932e-08	7.93236e-09	6.34934e-08	1.6543e-08	1.66671e-08	1.68954e-08	1.67295e-08	8.2016e-09	1.22113e-08	7.7754e-07	7.93236e-09	6.34934e-08
Chr1	68881203	G	T	G	0.0178948	0.00116484	0.00293222	8.09041e-08	0.0137978	0.5	0	0.5	intergenic_variant	.	.	rs133573268	8.09041e-08	8.09041e-08	1.1629e-08	7.29721e-08	1.22498e-08	1.64932e-08	1.01285e-08	6.34934e-08	1.6543e-08	1.66671e-08	1.68954e-08	1.67295e-08	8.2016e-09	1.22113e-08	7.7754e-07	1.01285e-08	6.34934e-08
Chr1	68882299	C	T	C	0.0178948	0.00116484	0.00293222	8.09041e-08	0.0137978	0.5	0	0.5	intergenic_variant	.	.	rs110225590	8.09041e-08	8.09041e-08	1.1629e-08	7.29721e-08	1.22498e-08	1.64932e-08	1.01285e-08	6.34934e-08	1.6543e-08	1.66671e-08	1.68954e-08	1.67295e-08	8.2016e-09	1.22113e-08	7.7754e-07	1.01285e-08	6.34934e-08
Chr6	29314333	C	T	C	0.017918	0.00519698	0.00605144	7.63217e-08	0.00666955	0.575	0.125	0.7	intergenic_variant	.	.	rs110988051	7.63217e-08	7.63217e-08	1.1629e-08	1.38158e-08	1.22498e-08	1.64932e-08	1.01285e-08	6.34934e-08	1.6543e-08	1.66671e-08	1.68954e-08	1.67295e-08	7.78563e-09	1.22113e-08	7.7754e-07	1.01285e-08	6.34934e-08
Chr6	29314389	G	C	G	0.017918	0.00519698	0.00605144	7.63217e-08	0.00666955	0.575	0.125	0.7	intergenic_variant	.	.	rs109844858	7.63217e-08	7.63217e-08	1.1629e-08	1.38158e-08	1.22498e-08	1.64932e-08	1.01285e-08	6.34934e-08	1.6543e-08	1.66671e-08	1.68954e-08	1.67295e-08	7.78563e-09	1.22113e-08	7.7754e-07	1.01285e-08	6.34934e-08
Chr1	93871320	A	C	C	0.0179269	0.00131418	0.0109741	7.49862e-08	0.00563863	0.5833	0.5833	0	intron_variant	.	NLGN1	rs209876761	7.50352e-08	7.49372e-08	1.1629e-08	1.38158e-08	1.22498e-08	1.64932e-08	9.206e-09	1.69947e-08	1.6543e-08	1.66671e-08	1.68954e-08	4.7427e-08	7.78563e-09	1.22113e-08	7.7754e-07	7.93236e-09	1.69947e-08
Chr13	47976879	G	T	T	0.0179641	0.00495804	0.0120604	7.48147e-08	0.000945679	0.7167	0.9167	0.2	intergenic_variant	.	.	rs210735393	7.48147e-08	7.48147e-08	1.1629e-08	1.38158e-08	1.22498e-08	1.64932e-08	9.206e-09	4.46256e-08	1.6543e-08	1.66671e-08	1.68954e-08	1.67295e-08	7.9853e-09	1.22113e-08	7.7754e-07	9.206e-09	4.46256e-08
Chr7	98610707	T	C	T	0.0180607	0.0157403	0.00031607	8.99064e-08	0.00200434	0.6667	0.25	0.9167	missense_variant	ENSBTAG00000013557	ERAP1	rs209770905	8.99064e-08	8.99064e-08	1.39886e-08	1.38158e-08	1.09613e-07	9.24625e-08	1.01285e-08	6.34934e-08	1.6543e-08	1.66671e-08	1.68954e-08	1.67295e-08	8.69513e-09	1.22113e-08	7.7754e-07	1.01285e-08	6.34934e-08
Chr11	73122464	G	A	A	0.0181069	0.00637177	0.00244182	8.17753e-08	0.00929328	0.5167	0.9167	0.4	synonymous_variant	ENSBTAG00000009649	DRC1	rs134646187	8.17753e-08	8.17753e-08	1.39886e-08	1.38158e-08	1.22498e-08	1.64932e-08	7.93236e-09	4.46256e-08	2.1885e-08	1.66671e-08	1.68954e-08	1.67295e-08	7.9853e-09	9.62714e-08	7.7754e-07	7.93236e-09	4.46256e-08
Chr22	13779034	T	C	C	0.0181579	0.0107922	0.00172712	8.28225e-08	0.00563863	0.5834	0.9167	0.3333	intergenic_variant	.	.	rs110973400	8.20968e-08	8.35482e-08	1.1629e-08	1.38158e-08	1.09613e-07	1.64932e-08	6.51048e-09	4.46256e-08	1.6543e-08	1.66671e-08	1.68954e-08	1.67295e-08	7.9853e-09	1.22113e-08	7.7754e-07	6.51048e-09	6.34934e-08
Chr22	46704895	G	A	G	0.0181585	0.00361399	0.00890586	7.60155e-08	0.00563863	0.5833	0.25	0.8333	intron_variant	ENSBTAG00000013117	CACNA2D3	rs134616129	7.60155e-08	7.60155e-08	7.66233e-09	1.38158e-08	1.22498e-08	1.64932e-08	9.206e-09	6.34934e-08	1.6543e-08	1.66671e-08	1.68954e-08	1.67295e-08	8.69513e-09	1.22113e-08	7.7754e-07	9.206e-09	6.34934e-08
Chr14	16080236	A	G	A	0.0181598	0.00994594	0.00620948	7.63207e-08	0.00200434	0.6667	0.0833	0.75	intergenic_variant	.	.	rs42663349	7.63207e-08	7.63207e-08	1.1629e-08	1.38158e-08	1.22498e-08	1.64932e-08	9.206e-09	6.34934e-08	1.6543e-08	1.66671e-08	1.68954e-08	1.67295e-08	8.69513e-09	1.22113e-08	7.7754e-07	9.206e-09	6.34934e-08
Chr15	63449750	G	A	G	0.0181803	0.00792489	0.00873719	7.60433e-08	0.00151825	0.675	0.2	0.875	intergenic_variant	.	.	rs110266109	7.60433e-08	7.60433e-08	1.1629e-08	1.38158e-08	1.22498e-08	1.64932e-08	6.51048e-09	6.34934e-08	1.6543e-08	1.66671e-08	1.68954e-08	1.67295e-08	7.78563e-09	1.22113e-08	7.7754e-07	6.51048e-09	6.34934e-08
Chr1	60858987	A	C	C	0.0182003	0.000119471	0.00911312	7.59456e-08	0.00896768	0.525	0.9	0.375	intron_variant	ENSBTAG00000006451	GAP43	rs43239965	7.59456e-08	7.59456e-08	7.66233e-09	1.38158e-08	1.22498e-08	1.64932e-08	9.206e-09	6.34934e-08	1.6543e-08	1.66671e-08	1.68954e-08	1.67295e-08	7.78563e-09	1.22113e-08	7.7754e-07	9.206e-09	6.34934e-08
Chr6	78955510	A	T	T	0.0182032	0.00818375	0.00677587	7.62661e-08	0.00324355	0.625	0.625	0	intron_variant	.	ADGRL3	rs133606498	7.62661e-08	7.62661e-08	1.1629e-08	1.38158e-08	1.22498e-08	1.64932e-08	9.206e-09	6.34934e-08	1.6543e-08	1.66671e-08	1.68954e-08	1.67295e-08	7.9853e-09	1.22113e-08	7.7754e-07	9.206e-09	6.34934e-08
Chr1	65116812	T	G	G	0.0182333	0.00182193	0.0107727	7.50838e-08	0.00563863	0.5833	1	0.4167	synonymous_variant	ENSBTAG00000001293	MAATS1	rs43235101	7.50838e-08	7.50838e-08	1.39886e-08	1.38158e-08	1.22498e-08	1.64932e-08	1.01285e-08	4.46256e-08	1.6543e-08	1.66671e-08	1.68954e-08	1.67295e-08	8.2016e-09	1.22113e-08	7.7754e-07	1.01285e-08	4.46256e-08
Chr26	26757136	C	G	G	0.0182793	0.000428104	0.00405346	7.85461e-08	0.0137978	0.5	1	0.5	intergenic_variant	.	.	rs110499090	7.85461e-08	7.85461e-08	1.1629e-08	1.38158e-08	1.22498e-08	1.64932e-08	7.93236e-09	6.34934e-08	1.6543e-08	1.66671e-08	1.68954e-08	4.7427e-08	8.2016e-09	1.22113e-08	7.7754e-07	7.93236e-09	6.34934e-08
Chr9	15939826	C	A	C	0.0182801	0.0114343	0.00263341	8.13364e-08	0.00421238	0.6	0.1	0.7	intergenic_variant	.	.	rs208798070	8.13364e-08	8.13364e-08	1.1629e-08	1.38158e-08	1.22498e-08	1.64932e-08	1.01285e-08	4.46256e-08	1.6543e-08	1.66671e-08	1.68954e-08	1.67295e-08	7.78563e-09	9.62714e-08	7.7754e-07	1.01285e-08	4.46256e-08
Chr9	15939878	A	C	A	0.0182801	0.0114343	0.00263341	8.13364e-08	0.00421238	0.6	0.1	0.7	intergenic_variant	.	.	rs134632071	8.13364e-08	8.13364e-08	1.1629e-08	1.38158e-08	1.22498e-08	1.64932e-08	1.01285e-08	4.46256e-08	1.6543e-08	1.66671e-08	1.68954e-08	1.67295e-08	7.78563e-09	9.62714e-08	7.7754e-07	1.01285e-08	4.46256e-08
Chr1	14684620	T	A	A	0.0182823	0.00504764	0.00573741	7.63537e-08	0.00749728	0.55	0.75	0.2	intergenic_variant	.	.	rs42605261	7.63537e-08	7.63537e-08	1.1629e-08	1.38158e-08	1.22498e-08	1.64932e-08	1.01285e-08	6.34934e-08	1.6543e-08	1.66671e-08	1.68954e-08	1.67295e-08	8.2016e-09	1.22113e-08	7.7754e-07	1.01285e-08	6.34934e-08
Chr15	55870181	G	A	G	0.0182961	0.00150334	0.00299503	8.08332e-08	0.0137978	0.5	0.1	0.6	intergenic_variant	.	.	rs109091631	8.08332e-08	8.08332e-08	1.1629e-08	7.29721e-08	1.22498e-08	1.64932e-08	9.206e-09	6.34934e-08	1.6543e-08	1.66671e-08	1.68954e-08	1.67295e-08	8.2016e-09	1.22113e-08	7.7754e-07	9.206e-09	6.34934e-08
Chr4	113523076	A	G	A	0.0183003	0.0034547	0.00104785	8.43646e-08	0.0137978	0.5	0.1667	0.6667	missense_variant	ENSBTAG00000039594	ZNF862	rs43416854	8.43646e-08	8.43646e-08	1.39886e-08	1.38158e-08	1.09613e-07	1.64932e-08	9.206e-09	6.34934e-08	2.1885e-08	1.66671e-08	1.68954e-08	1.67295e-08	8.2016e-09	1.22113e-08	7.7754e-07	9.206e-09	6.34934e-08
Chr10	35320988	A	G	A	0.0183114	0.00545583	0.00586444	7.63496e-08	0.00699109	0.5667	0.3333	0.9	missense_variant	ENSBTAG00000002006	THBS1	rs17870352	7.63496e-08	7.63496e-08	1.39886e-08	1.38158e-08	1.22498e-08	1.64932e-08	7.93236e-09	6.34934e-08	1.6543e-08	1.66671e-08	1.68954e-08	1.67295e-08	7.9853e-09	1.22113e-08	7.7754e-07	7.93236e-09	6.34934e-08
Chr14	22781809	G	A	G	0.0183268	0.0045598	0.00677587	7.62661e-08	0.00699109	0.5667	0.3333	0.9	intergenic_variant	.	.	rs136959316	7.62661e-08	7.62661e-08	1.1629e-08	1.38158e-08	1.22498e-08	1.64932e-08	9.206e-09	6.34934e-08	1.6543e-08	1.66671e-08	1.68954e-08	1.67295e-08	7.9853e-09	1.22113e-08	7.7754e-07	9.206e-09	6.34934e-08
Chr19	13603066	T	C	C	0.0183636	0.00306642	0.0127404	7.47167e-08	0.00255676	0.65	0.75	0.1	intergenic_variant	.	.	rs43771219	7.47167e-08	7.47167e-08	1.1629e-08	1.38158e-08	1.22498e-08	1.64932e-08	7.93236e-09	4.46256e-08	1.6543e-08	1.66671e-08	1.68954e-08	1.67295e-08	7.9853e-09	1.22113e-08	7.7754e-07	7.93236e-09	4.46256e-08
Chr1	59694027	G	A	A	0.0183772	0.00267814	0.014434	7.42868e-08	0.00126503	0.7	0.9	0.2	intron_variant	ENSBTAG00000011928	ZBTB20	rs43238011	7.42868e-08	7.42868e-08	7.66233e-09	1.38158e-08	1.22498e-08	1.64932e-08	6.51048e-09	4.46256e-08	1.6543e-08	1.66671e-08	1.68954e-08	1.67295e-08	7.78563e-09	1.22113e-08	7.7754e-07	6.51048e-09	4.46256e-08
Chr2	67536975	A	G	G	0.0183989	0.00324562	0.00711859	7.62337e-08	0.00803468	0.5417	0.9167	0.375	intron_variant	.	DPP10	rs209518672	7.62827e-08	7.61847e-08	1.1629e-08	1.38158e-08	1.22498e-08	1.64932e-08	9.206e-09	6.34934e-08	1.6543e-08	1.66671e-08	1.68954e-08	1.67295e-08	8.2016e-09	1.22113e-08	7.7754e-07	7.93236e-09	6.34934e-08
Chr14	73869523	T	C	C	0.0184491	0.00158299	0.0136225	7.4592e-08	0.00324355	0.625	1	0.375	intergenic_variant	.	.	rs136568114	7.4592e-08	7.4592e-08	1.1629e-08	1.38158e-08	1.22498e-08	1.64932e-08	6.51048e-09	4.46256e-08	1.6543e-08	1.66671e-08	1.68954e-08	1.67295e-08	7.78563e-09	1.22113e-08	7.7754e-07	6.51048e-09	4.46256e-08
Chr10	34387740	T	A	A	0.018456	0.00386289	0.0103807	7.53723e-08	0.00421238	0.6	0.6	0	intergenic_variant	.	.	rs109107188	7.4592e-08	7.61527e-08	1.1629e-08	1.38158e-08	1.22498e-08	1.64932e-08	6.51048e-09	4.46256e-08	1.6543e-08	1.66671e-08	1.68954e-08	1.67295e-08	7.78563e-09	1.22113e-08	7.7754e-07	7.93236e-09	6.34934e-08
Chr10	86107025	C	T	T	0.0184799	0.0141672	0.00175593	8.28004e-08	0.00255676	0.65	0.75	0.1	synonymous_variant	ENSBTAG00000004218	SYNDIG1L	rs42810014	8.28004e-08	8.28004e-08	1.39886e-08	1.38158e-08	1.22498e-08	1.64932e-08	7.93236e-09	6.34934e-08	1.6543e-08	1.66671e-08	1.68954e-08	1.67295e-08	7.78563e-09	9.62714e-08	7.7754e-07	7.93236e-09	6.34934e-08
Chr3	29767130	T	A	T	0.0184844	0.00263831	0.0102074	7.54675e-08	0.00563863	0.5833	0.4167	1	upstream_gene_variant	ENSBTAG00000019615	PHTF1	rs207736850	7.54675e-08	7.54675e-08	2.25944e-08	1.38158e-08	1.22498e-08	1.64932e-08	6.51048e-09	4.46256e-08	1.6543e-08	1.66671e-08	1.68954e-08	1.67295e-08	8.2016e-09	1.22113e-08	7.7754e-07	6.51048e-09	4.46256e-08
Chr5	46863732	T	C	C	0.0185042	0.0116086	0.00537738	7.63916e-08	0.00151825	0.675	0.8	0.125	intergenic_variant	.	.	rs133989787	7.63916e-08	7.63916e-08	1.1629e-08	1.38158e-08	1.22498e-08	1.64932e-08	1.01285e-08	6.34934e-08	1.6543e-08	1.66671e-08	1.68954e-08	1.67295e-08	8.69513e-09	1.22113e-08	7.7754e-07	1.01285e-08	6.34934e-08
Chr16	78402572	T	C	C	0.018516	0.000836295	0.0156753	7.28384e-08	0.00200434	0.6667	1	0.3333	missense_variant	ENSBTAG00000012433	ENSBTAG00000012433	rs207903200	7.28874e-08	7.27894e-08	1.39886e-08	1.38158e-08	1.22498e-08	1.64932e-08	9.206e-09	1.69947e-08	1.6543e-08	1.66671e-08	1.68954e-08	1.67295e-08	8.2016e-09	1.22113e-08	7.7754e-07	7.93236e-09	1.69947e-08
Chr3	81119094	G	C	G	0.0185278	0.00700397	0.00453271	7.70116e-08	0.00699109	0.5667	0.3333	0.9	downstream_gene_variant	ENSBTAG00000016455	CACHD1	rs136432755	7.70116e-08	7.70116e-08	2.25944e-08	1.38158e-08	1.22498e-08	1.64932e-08	7.93236e-09	6.34934e-08	1.6543e-08	1.66671e-08	1.68954e-08	1.67295e-08	7.9853e-09	1.22113e-08	7.7754e-07	7.93236e-09	6.34934e-08
Chr3	31753062	A	G	A	0.0185339	0.00441046	0.000325689	8.98186e-08	0.0137978	0.5	0.5	1	intron_variant	ENSBTAG00000014710	RAP1A	rs42425316	8.98186e-08	8.98186e-08	7.66233e-09	1.38158e-08	1.09613e-07	1.64932e-08	7.93236e-09	6.34934e-08	1.6543e-08	1.66671e-08	1.68954e-08	1.67295e-08	7.9853e-09	9.62714e-08	7.7754e-07	7.93236e-09	6.34934e-08
Chr12	47100365	C	A	C	0.0185523	0.00315602	0.0133919	7.46073e-08	0.00200434	0.6666	0.1667	0.8333	intergenic_variant	.	.	rs110200446	7.46073e-08	7.46073e-08	1.1629e-08	1.38158e-08	1.22498e-08	1.64932e-08	6.51048e-09	4.46256e-08	1.6543e-08	1.66671e-08	1.68954e-08	1.67295e-08	7.9853e-09	1.22113e-08	7.7754e-07	6.51048e-09	4.46256e-08
Chr11	72904517	G	A	A	0.0185962	0.00732754	0.00845405	7.60587e-08	0.00281466	0.6333	0.8333	0.2	intergenic_variant	.	.	rs133389105	7.60587e-08	7.60587e-08	1.1629e-08	1.38158e-08	1.22498e-08	1.64932e-08	6.51048e-09	6.34934e-08	1.6543e-08	1.66671e-08	1.68954e-08	1.67295e-08	7.9853e-09	1.22113e-08	7.7754e-07	6.51048e-09	6.34934e-08
Chr1	89752646	G	T	T	0.0186455	0.009707	0.00693419	7.62507e-08	0.00200434	0.6667	0.9167	0.25	intergenic_variant	.	.	rs134264828	7.62507e-08	7.62507e-08	1.1629e-08	1.38158e-08	1.22498e-08	1.64932e-08	9.206e-09	6.34934e-08	1.6543e-08	1.66671e-08	1.68954e-08	1.67295e-08	7.78563e-09	1.22113e-08	7.7754e-07	9.206e-09	6.34934e-08
Chr22	39037725	G	A	G	0.0186541	0.00646138	0.00963595	7.57536e-08	0.00255676	0.65	0.25	0.9	intron_variant	ENSBTAG00000005321	CADPS	rs42004338	7.57536e-08	7.57536e-08	7.66233e-09	1.38158e-08	1.22498e-08	1.64932e-08	6.51048e-09	6.34934e-08	1.6543e-08	1.66671e-08	1.68954e-08	1.67295e-08	7.9853e-09	1.22113e-08	7.7754e-07	6.51048e-09	6.34934e-08
Chr1	65564009	C	T	C	0.0186833	0.0168752	0.00117154	8.38697e-08	0.000636509	0.75	0	0.75	missense_variant	ENSBTAG00000001464	GPR156	rs43238761	8.39244e-08	8.38151e-08	1.39886e-08	1.38158e-08	1.22498e-08	9.24625e-08	7.93236e-09	1.93698e-09	1.6543e-08	1.66671e-08	1.68954e-08	1.67295e-08	7.9853e-09	9.62714e-08	7.7754e-07	6.51048e-09	1.93698e-09
Chr5	2442442	C	G	C	0.0186888	0.00962735	0.00873719	7.60433e-08	0.000324306	0.8	0.2	1	intergenic_variant	.	.	rs42546657	7.60433e-08	7.60433e-08	1.1629e-08	1.38158e-08	1.22498e-08	1.64932e-08	6.51048e-09	6.34934e-08	1.6543e-08	1.66671e-08	1.68954e-08	1.67295e-08	7.78563e-09	1.22113e-08	7.7754e-07	6.51048e-09	6.34934e-08
Chr28	33820308	C	G	G	0.0186969	0.00128431	0.011774	7.48561e-08	0.00563863	0.5833	1	0.4167	intron_variant	ENSBTAG00000013187	DLG5	rs210443806	7.48071e-08	7.49051e-08	7.66233e-09	1.38158e-08	1.22498e-08	1.64932e-08	7.93236e-09	4.46256e-08	2.1885e-08	1.66671e-08	1.68954e-08	1.67295e-08	7.78563e-09	1.22113e-08	7.7754e-07	9.206e-09	4.46256e-08
Chr2	38684765	G	A	A	0.0186973	0.00821361	0.00193026	8.26153e-08	0.00855346	0.5333	0.7	0.1667	intron_variant	ENSBTAG00000008329	CYTIP	rs43305160	8.26153e-08	8.26153e-08	7.66233e-09	1.38158e-08	1.22498e-08	1.64932e-08	6.51048e-09	6.34934e-08	2.1885e-08	1.66671e-08	1.68954e-08	1.67295e-08	7.78563e-09	9.62714e-08	7.7754e-07	6.51048e-09	6.34934e-08
Chr19	43468539	G	T	T	0.0187128	0.0140876	0.0026209	8.13578e-08	0.00200434	0.6667	0.75	0.0833	3_prime_UTR_variant	ENSBTAG00000019911	COA3	rs109193263	8.06321e-08	8.20835e-08	2.54532e-08	7.29721e-08	1.22498e-08	1.64932e-08	6.51048e-09	4.46256e-08	2.1885e-08	1.66671e-08	1.68954e-08	1.67295e-08	7.9853e-09	1.22113e-08	7.7754e-07	6.51048e-09	6.34934e-08
Chr22	24520124	C	T	C	0.0187149	0.00682974	0.0115609	7.48703e-08	0.000324306	0.8	0.2	1	intergenic_variant	.	.	rs135126065	7.48703e-08	7.48703e-08	1.1629e-08	1.38158e-08	1.22498e-08	1.64932e-08	1.01285e-08	4.46256e-08	1.6543e-08	1.66671e-08	1.68954e-08	1.67295e-08	7.78563e-09	1.22113e-08	7.7754e-07	1.01285e-08	4.46256e-08
Chr20	36737096	A	G	A	0.0187228	0.00849238	0.00323929	8.04471e-08	0.00699109	0.5667	0.1	0.6667	intron_variant	ENSBTAG00000033095	WDR70	rs109205339	8.0496e-08	8.03981e-08	7.66233e-09	7.29721e-08	1.22498e-08	1.64932e-08	9.206e-09	6.34934e-08	1.6543e-08	1.66671e-08	1.68954e-08	1.67295e-08	7.78563e-09	1.22113e-08	7.7754e-07	7.93236e-09	6.34934e-08
Chr12	60531512	C	T	T	0.0187792	0.010394	0.00638092	7.63015e-08	0.00200434	0.6667	1	0.3333	intergenic_variant	.	.	rs209101925	7.6337e-08	7.62661e-08	1.1629e-08	1.38158e-08	1.22498e-08	1.64932e-08	1.01285e-08	6.34934e-08	1.6543e-08	1.66671e-08	1.68954e-08	1.67295e-08	7.9853e-09	1.22113e-08	7.7754e-07	9.206e-09	6.34934e-08
Chr22	24576993	G	A	G	0.0187854	0.0127236	0.00573741	7.63537e-08	0.000324306	0.8	0.2	1	intergenic_variant	.	.	rs135533944	7.63537e-08	7.63537e-08	1.1629e-08	1.38158e-08	1.22498e-08	1.64932e-08	1.01285e-08	6.34934e-08	1.6543e-08	1.66671e-08	1.68954e-08	1.67295e-08	8.2016e-09	1.22113e-08	7.7754e-07	1.01285e-08	6.34934e-08
Chr5	97384954	C	T	C	0.018897	0.00290712	0.00219212	8.22426e-08	0.0137978	0.5	0.5	1	synonymous_variant	ENSBTAG00000005868	HEBP1	rs382621203	8.15169e-08	8.29683e-08	1.39886e-08	1.38158e-08	1.22498e-08	1.64932e-08	9.206e-09	4.46256e-08	1.6543e-08	1.66671e-08	1.68954e-08	1.67295e-08	8.69513e-09	9.62714e-08	7.7754e-07	9.206e-09	6.34934e-08
Chr7	46683191	G	A	G	0.018924	0.0103641	0.00655559	7.62827e-08	0.00200434	0.6667	0.0833	0.75	intergenic_variant	.	.	rs209082215	7.62827e-08	7.62827e-08	1.1629e-08	1.38158e-08	1.22498e-08	1.64932e-08	9.206e-09	6.34934e-08	1.6543e-08	1.66671e-08	1.68954e-08	1.67295e-08	8.2016e-09	1.22113e-08	7.7754e-07	9.206e-09	6.34934e-08
Chr24	32031279	C	G	C	0.0189483	0.00679988	0.0093338	7.58629e-08	0.00281466	0.6333	0.2	0.8333	intron_variant	ENSBTAG00000007383	ZNF521	rs42435178	7.58629e-08	7.58629e-08	7.66233e-09	1.38158e-08	1.22498e-08	1.64932e-08	7.93236e-09	6.34934e-08	1.6543e-08	1.66671e-08	1.68954e-08	1.67295e-08	7.9853e-09	1.22113e-08	7.7754e-07	7.93236e-09	6.34934e-08
Chr1	65556352	T	C	C	0.018993	0.0168752	0.00148122	8.33831e-08	0.000636509	0.75	1	0.25	intron_variant	ENSBTAG00000001464	GPR156	rs43238756	8.34378e-08	8.33284e-08	7.66233e-09	1.38158e-08	1.22498e-08	9.24625e-08	7.93236e-09	1.93698e-09	1.6543e-08	1.66671e-08	1.68954e-08	1.67295e-08	7.9853e-09	9.62714e-08	7.7754e-07	6.51048e-09	1.93698e-09
Chr18	10112037	A	G	A	0.0190334	0.00554543	0.00927563	7.58796e-08	0.00421238	0.6	0.2	0.8	intron_variant	ENSBTAG00000034373	CDH13	rs109860036	7.58796e-08	7.58796e-08	7.66233e-09	1.38158e-08	1.22498e-08	1.64932e-08	7.93236e-09	6.34934e-08	1.6543e-08	1.66671e-08	1.68954e-08	1.67295e-08	8.2016e-09	1.22113e-08	7.7754e-07	7.93236e-09	6.34934e-08
Chr8	54146176	G	A	G	0.0190665	0.00271796	0.0143442	7.43022e-08	0.00200434	0.6667	0	0.6667	intron_variant	ENSBTAG00000009789	GNAQ	rs109666637	7.43022e-08	7.43022e-08	7.66233e-09	1.38158e-08	1.22498e-08	1.64932e-08	6.51048e-09	4.46256e-08	1.6543e-08	1.66671e-08	1.68954e-08	1.67295e-08	7.9853e-09	1.22113e-08	7.7754e-07	6.51048e-09	4.46256e-08
Chr6	109989392	C	G	G	0.0190956	0.00845256	0.00208959	8.23837e-08	0.00855346	0.5333	0.8333	0.3	intron_variant	ENSBTAG00000039197	SLC2A9	rs43483934	8.23837e-08	8.23837e-08	7.66233e-09	1.38158e-08	1.22498e-08	1.64932e-08	7.93236e-09	6.34934e-08	1.6543e-08	1.66671e-08	1.68954e-08	1.67295e-08	8.69513e-09	9.62714e-08	7.7754e-07	7.93236e-09	6.34934e-08
Chr22	24583147	T	G	T	0.0190976	0.0127236	0.00573741	7.63537e-08	0.000636509	0.75	0	0.75	intergenic_variant	.	.	rs110268913	7.63537e-08	7.63537e-08	1.1629e-08	1.38158e-08	1.22498e-08	1.64932e-08	1.01285e-08	6.34934e-08	1.6543e-08	1.66671e-08	1.68954e-08	1.67295e-08	8.2016e-09	1.22113e-08	7.7754e-07	1.01285e-08	6.34934e-08
Chr22	24583186	G	A	G	0.0190976	0.0127236	0.00573741	7.63537e-08	0.000636509	0.75	0	0.75	intergenic_variant	.	.	rs136194372	7.63537e-08	7.63537e-08	1.1629e-08	1.38158e-08	1.22498e-08	1.64932e-08	1.01285e-08	6.34934e-08	1.6543e-08	1.66671e-08	1.68954e-08	1.67295e-08	8.2016e-09	1.22113e-08	7.7754e-07	1.01285e-08	6.34934e-08
Chr5	30482201	G	A	G	0.0190993	0.00177215	0.0153228	7.32395e-08	0.00200434	0.6667	0	0.6667	intron_variant	ENSBTAG00000004660	SPATS2	rs133805807	7.21767e-08	7.43022e-08	7.66233e-09	1.38158e-08	1.22498e-08	1.64932e-08	6.51048e-09	1.69947e-08	1.6543e-08	1.66671e-08	1.68954e-08	1.67295e-08	7.9853e-09	1.22113e-08	7.7754e-07	6.51048e-09	4.46256e-08
Chr25	15330041	T	C	T	0.0191604	0.00746692	0.00748106	7.61847e-08	0.00421238	0.6	0.4	1	intergenic_variant	.	.	rs134380611	7.61847e-08	7.61847e-08	1.1629e-08	1.38158e-08	1.22498e-08	1.64932e-08	7.93236e-09	6.34934e-08	1.6543e-08	1.66671e-08	1.68954e-08	1.67295e-08	8.2016e-09	1.22113e-08	7.7754e-07	7.93236e-09	6.34934e-08
Chr1	114506490	G	T	G	0.0191873	0.00234959	0.0162012	7.27059e-08	0.000636509	0.75	0	0.75	intergenic_variant	.	.	rs378963435	7.27059e-08	7.27059e-08	1.1629e-08	1.38158e-08	1.22498e-08	1.64932e-08	9.206e-09	1.69947e-08	1.6543e-08	1.66671e-08	1.68954e-08	1.67295e-08	8.2016e-09	1.22113e-08	7.7754e-07	9.206e-09	1.69947e-08
Chr1	93871426	C	T	T	0.0192038	0.00131418	0.0166246	7.26249e-08	0.00126503	0.7	0.7	0	intron_variant	.	NLGN1	rs109354968	7.26739e-08	7.25759e-08	1.1629e-08	1.38158e-08	1.22498e-08	1.64932e-08	9.206e-09	1.69947e-08	1.6543e-08	1.66671e-08	1.68954e-08	1.67295e-08	7.78563e-09	1.22113e-08	7.7754e-07	7.93236e-09	1.69947e-08
Chr24	56759882	T	G	T	0.0192158	0.0028673	0.0143442	7.43022e-08	0.00200434	0.6667	0.3333	1	intron_variant	ENSBTAG00000004005	WDR7	rs109286164	7.43022e-08	7.43022e-08	7.66233e-09	1.38158e-08	1.22498e-08	1.64932e-08	6.51048e-09	4.46256e-08	1.6543e-08	1.66671e-08	1.68954e-08	1.67295e-08	7.9853e-09	1.22113e-08	7.7754e-07	6.51048e-09	4.46256e-08
Chr28	29796389	T	C	C	0.0192335	0.00426112	0.0093338	7.58629e-08	0.00563863	0.5833	0.8333	0.25	intron_variant	ENSBTAG00000033008	MYOZ1	rs136817178	7.58629e-08	7.58629e-08	7.66233e-09	1.38158e-08	1.22498e-08	1.64932e-08	7.93236e-09	6.34934e-08	1.6543e-08	1.66671e-08	1.68954e-08	1.67295e-08	7.9853e-09	1.22113e-08	7.7754e-07	7.93236e-09	6.34934e-08
Chr16	77155620	G	A	A	0.0192536	0.00113497	0.0153039	7.32788e-08	0.00281466	0.6333	0.8333	0.2	intron_variant	ENSBTAG00000001173	PLXNA2	rs41826308	7.22708e-08	7.42868e-08	7.66233e-09	1.38158e-08	1.22498e-08	1.64932e-08	7.93236e-09	1.69947e-08	1.6543e-08	1.66671e-08	1.68954e-08	1.67295e-08	7.78563e-09	1.22113e-08	7.7754e-07	6.51048e-09	4.46256e-08
Chr17	33966747	A	G	G	0.0192804	0.00216043	0.0164835	7.26569e-08	0.000636509	0.75	0.75	0	intergenic_variant	.	.	rs43196567	7.26079e-08	7.27059e-08	1.1629e-08	1.38158e-08	1.22498e-08	1.64932e-08	7.93236e-09	1.69947e-08	1.6543e-08	1.66671e-08	1.68954e-08	1.67295e-08	8.2016e-09	1.22113e-08	7.7754e-07	9.206e-09	1.69947e-08
Chr5	42471183	G	A	A	0.0193032	0.00275778	0.0109068	7.50163e-08	0.00563863	0.5834	0.9167	0.3333	synonymous_variant	ENSBTAG00000020914	CPNE8	rs380854888	7.50518e-08	7.49808e-08	1.39886e-08	1.38158e-08	1.22498e-08	1.64932e-08	1.01285e-08	4.46256e-08	1.6543e-08	1.66671e-08	1.68954e-08	1.67295e-08	7.78563e-09	1.22113e-08	7.7754e-07	9.206e-09	4.46256e-08
Chr12	83235056	C	T	C	0.0193088	0.000418148	0.0118996	7.48313e-08	0.00699109	0.5667	0.3333	0.9	intergenic_variant	.	.	rs135217270	7.48313e-08	7.48313e-08	1.1629e-08	1.38158e-08	1.22498e-08	1.64932e-08	9.206e-09	4.46256e-08	1.6543e-08	1.66671e-08	1.68954e-08	1.67295e-08	8.2016e-09	1.22113e-08	7.7754e-07	9.206e-09	4.46256e-08
Chr26	26724838	G	T	G	0.019309	0.000965722	0.0141309	7.44057e-08	0.00421238	0.6	0.4	1	intergenic_variant	.	.	rs42992159	7.43567e-08	7.44547e-08	1.1629e-08	1.38158e-08	1.22498e-08	1.64932e-08	7.93236e-09	6.34934e-08	1.6543e-08	7.69696e-07	1.68954e-08	1.67295e-08	8.69513e-09	1.22113e-08	2.54041e-10	9.206e-09	6.34934e-08
Chr20	36729613	G	A	G	0.0193632	0.00849238	0.00387969	7.89957e-08	0.00699109	0.5667	0.3333	0.9	intron_variant	ENSBTAG00000033095	WDR70	rs207580040	7.90447e-08	7.89467e-08	7.66233e-09	7.29721e-08	1.22498e-08	1.64932e-08	9.206e-09	4.46256e-08	1.6543e-08	1.66671e-08	1.68954e-08	1.67295e-08	7.78563e-09	1.22113e-08	7.7754e-07	7.93236e-09	4.46256e-08
Chr11	72906069	A	G	G	0.019389	0.00732754	0.00507036	7.64696e-08	0.00699109	0.5667	0.9	0.3333	intergenic_variant	.	.	rs110154193	7.64696e-08	7.64696e-08	1.1629e-08	1.38158e-08	1.22498e-08	1.64932e-08	6.51048e-09	6.34934e-08	2.1885e-08	1.66671e-08	1.68954e-08	1.67295e-08	7.9853e-09	1.22113e-08	7.7754e-07	6.51048e-09	6.34934e-08
Chr22	11549116	G	A	A	0.0194145	0.00737732	0.00639852	7.62949e-08	0.00563863	0.5833	0.5833	0	synonymous_variant	ENSBTAG00000008567	DLEC1	rs41998555	7.62402e-08	7.63496e-08	1.39886e-08	1.38158e-08	1.22498e-08	1.64932e-08	6.51048e-09	6.34934e-08	1.6543e-08	1.66671e-08	1.68954e-08	1.67295e-08	7.9853e-09	1.22113e-08	7.7754e-07	7.93236e-09	6.34934e-08
Chr16	78623918	C	T	C	0.0194337	0.00141374	0.00422219	7.74999e-08	0.0137978	0.5	0.25	0.75	intergenic_variant	.	.	rs135169566	7.76036e-08	7.73962e-08	1.1629e-08	1.38158e-08	1.22498e-08	1.64932e-08	9.206e-09	4.46256e-08	2.1885e-08	1.66671e-08	1.68954e-08	4.7427e-08	8.2016e-09	1.22113e-08	7.7754e-07	6.51048e-09	4.46256e-08
Chr5	29386080	C	T	C	0.0194621	0.0023695	0.0032948	8.03041e-08	0.0137978	0.5	0	0.5	intron_variant	ENSBTAG00000005246	DIP2B	rs377859969	8.03041e-08	8.03041e-08	7.66233e-09	7.29721e-08	1.22498e-08	1.64932e-08	6.51048e-09	6.34934e-08	1.6543e-08	1.66671e-08	1.68954e-08	1.67295e-08	7.9853e-09	1.22113e-08	7.7754e-07	6.51048e-09	6.34934e-08
Chr5	7042546	C	G	G	0.0195245	0.00647133	0.0124166	7.47713e-08	0.000636509	0.75	0.75	0	intergenic_variant	.	.	rs208893113	7.47713e-08	7.47713e-08	1.1629e-08	1.38158e-08	1.22498e-08	1.64932e-08	7.93236e-09	4.46256e-08	1.6543e-08	1.66671e-08	1.68954e-08	1.67295e-08	8.69513e-09	1.22113e-08	7.7754e-07	7.93236e-09	4.46256e-08
Chr4	113527916	C	T	C	0.0195472	0.0034547	0.0022947	8.20876e-08	0.0137978	0.5	0.3333	0.8333	upstream_gene_variant	ENSBTAG00000006022	ATP6V0E2	rs43416876	8.20876e-08	8.20876e-08	2.25944e-08	7.29721e-08	1.22498e-08	1.64932e-08	9.206e-09	6.34934e-08	2.1885e-08	1.66671e-08	1.68954e-08	1.67295e-08	8.2016e-09	1.22113e-08	7.7754e-07	9.206e-09	6.34934e-08
Chr28	30816398	C	T	T	0.019563	0.00571468	0.00963595	7.57536e-08	0.00421238	0.6	1	0.4	intron_variant	ENSBTAG00000002920	KAT6B	rs110048702	7.57536e-08	7.57536e-08	7.66233e-09	1.38158e-08	1.22498e-08	1.64932e-08	6.51048e-09	6.34934e-08	1.6543e-08	1.66671e-08	1.68954e-08	1.67295e-08	7.9853e-09	1.22113e-08	7.7754e-07	6.51048e-09	6.34934e-08
Chr28	30816474	C	G	G	0.019563	0.00571468	0.00963595	7.57536e-08	0.00421238	0.6	1	0.4	intron_variant	ENSBTAG00000002920	KAT6B	rs208656266	7.57536e-08	7.57536e-08	7.66233e-09	1.38158e-08	1.22498e-08	1.64932e-08	6.51048e-09	6.34934e-08	1.6543e-08	1.66671e-08	1.68954e-08	1.67295e-08	7.9853e-09	1.22113e-08	7.7754e-07	6.51048e-09	6.34934e-08
Chr5	45390989	T	G	G	0.0195993	0.0155511	0.00204387	8.24472e-08	0.00200434	0.6667	1	0.3333	intron_variant	ENSBTAG00000008967	RAP1B	rs134888015	8.24117e-08	8.24827e-08	7.66233e-09	1.38158e-08	1.22498e-08	1.64932e-08	9.206e-09	6.34934e-08	1.6543e-08	1.66671e-08	1.68954e-08	1.67295e-08	7.78563e-09	9.62714e-08	7.7754e-07	1.01285e-08	6.34934e-08
Chr14	22800695	G	A	G	0.0196342	0.00477883	0.00786423	7.61527e-08	0.00699109	0.5667	0.3333	0.9	intergenic_variant	.	.	rs42018872	7.61527e-08	7.61527e-08	1.1629e-08	1.38158e-08	1.22498e-08	1.64932e-08	7.93236e-09	6.34934e-08	1.6543e-08	1.66671e-08	1.68954e-08	1.67295e-08	7.78563e-09	1.22113e-08	7.7754e-07	7.93236e-09	6.34934e-08
Chr8	77224742	C	T	C	0.0196354	0.0035443	0.00229335	8.20901e-08	0.0137978	0.5	0	0.5	synonymous_variant	ENSBTAG00000008538	DNAI1	rs109512672	8.28157e-08	8.13644e-08	1.39886e-08	1.38158e-08	1.22498e-08	1.64932e-08	7.93236e-09	6.34934e-08	1.6543e-08	1.66671e-08	1.68954e-08	1.67295e-08	7.9853e-09	9.62714e-08	7.7754e-07	7.93236e-09	4.46256e-08
Chr5	111314895	T	C	T	0.0196384	0.00556535	0.000275331	9.01958e-08	0.0137978	0.5	0.5	1	synonymous_variant	ENSBTAG00000005765	SYNGR1	rs137532772	9.01958e-08	9.01958e-08	1.39886e-08	1.38158e-08	1.09613e-07	1.64932e-08	6.51048e-09	6.34934e-08	1.6543e-08	1.66671e-08	1.68954e-08	1.67295e-08	7.9853e-09	9.62714e-08	7.7754e-07	6.51048e-09	6.34934e-08
Chr12	24953890	A	G	G	0.0196534	0.00127436	0.0127404	7.47167e-08	0.00563863	0.5833	1	0.4167	intergenic_variant	.	.	rs137552280	7.47167e-08	7.47167e-08	1.1629e-08	1.38158e-08	1.22498e-08	1.64932e-08	7.93236e-09	4.46256e-08	1.6543e-08	1.66671e-08	1.68954e-08	1.67295e-08	7.9853e-09	1.22113e-08	7.7754e-07	7.93236e-09	4.46256e-08
Chr1	69079583	C	G	C	0.019673	0.00662565	0.0117823	7.48502e-08	0.00126503	0.7	0	0.7	intergenic_variant	.	.	rs211670947	7.48856e-08	7.48147e-08	1.1629e-08	1.38158e-08	1.22498e-08	1.64932e-08	1.01285e-08	4.46256e-08	1.6543e-08	1.66671e-08	1.68954e-08	1.67295e-08	7.9853e-09	1.22113e-08	7.7754e-07	9.206e-09	4.46256e-08
Chr19	13354676	A	G	A	0.019674	0.00242924	0.00827712	7.60753e-08	0.00896768	0.525	0.1	0.625	intergenic_variant	.	.	rs109285605	7.60753e-08	7.60753e-08	1.1629e-08	1.38158e-08	1.22498e-08	1.64932e-08	6.51048e-09	6.34934e-08	1.6543e-08	1.66671e-08	1.68954e-08	1.67295e-08	8.2016e-09	1.22113e-08	7.7754e-07	6.51048e-09	6.34934e-08
Chr1	69095540	T	C	T	0.0197105	0.00662565	0.0118198	7.48348e-08	0.00126503	0.7	0	0.7	intergenic_variant	.	.	rs210554737	7.48703e-08	7.47993e-08	1.1629e-08	1.38158e-08	1.22498e-08	1.64932e-08	1.01285e-08	4.46256e-08	1.6543e-08	1.66671e-08	1.68954e-08	1.67295e-08	7.78563e-09	1.22113e-08	7.7754e-07	9.206e-09	4.46256e-08
Chr5	5070209	G	A	G	0.0197194	0.0107026	0.00202577	8.24924e-08	0.00699109	0.5667	0.3333	0.9	intergenic_variant	.	.	rs386041597	8.24924e-08	8.24924e-08	1.1629e-08	1.38158e-08	1.09613e-07	1.64932e-08	6.51048e-09	4.46256e-08	2.1885e-08	1.66671e-08	1.68954e-08	1.67295e-08	7.78563e-09	1.22113e-08	7.7754e-07	6.51048e-09	4.46256e-08
Chr20	36744778	C	T	C	0.0197299	0.00849238	0.0032028	8.05469e-08	0.00803468	0.5417	0.125	0.6667	intron_variant	ENSBTAG00000033095	WDR70	rs110984782	8.05824e-08	8.05114e-08	7.66233e-09	7.29721e-08	1.22498e-08	1.64932e-08	1.01285e-08	6.34934e-08	1.6543e-08	1.66671e-08	1.68954e-08	1.67295e-08	7.9853e-09	1.22113e-08	7.7754e-07	9.206e-09	6.34934e-08
Chr23	11995752	T	C	T	0.0198211	0.0132812	0.00291921	8.09209e-08	0.00362068	0.6167	0.3	0.9167	intron_variant	ENSBTAG00000000527	ZFAND3	rs109341348	7.98582e-08	8.19837e-08	7.66233e-09	1.38158e-08	1.09613e-07	1.64932e-08	9.206e-09	1.69947e-08	1.6543e-08	1.66671e-08	1.68954e-08	1.67295e-08	7.78563e-09	1.22113e-08	7.7754e-07	9.206e-09	4.46256e-08
Chr4	113522961	C	T	C	0.0198324	0.0034547	0.00257994	8.14256e-08	0.0137978	0.5	0.3333	0.8333	synonymous_variant	ENSBTAG00000039594	ZNF862	rs43416853	8.14256e-08	8.14256e-08	1.39886e-08	7.29721e-08	1.22498e-08	1.64932e-08	9.206e-09	6.34934e-08	2.1885e-08	1.66671e-08	1.68954e-08	1.67295e-08	8.2016e-09	1.22113e-08	7.7754e-07	9.206e-09	6.34934e-08
Chr4	113523386	G	A	G	0.0198324	0.0034547	0.00257994	8.14256e-08	0.0137978	0.5	0.3333	0.8333	synonymous_variant	ENSBTAG00000039594	ZNF862	rs43416855	8.14256e-08	8.14256e-08	1.39886e-08	7.29721e-08	1.22498e-08	1.64932e-08	9.206e-09	6.34934e-08	2.1885e-08	1.66671e-08	1.68954e-08	1.67295e-08	8.2016e-09	1.22113e-08	7.7754e-07	9.206e-09	6.34934e-08
Chr4	113528536	T	C	T	0.0198324	0.0034547	0.00257994	8.14256e-08	0.0137978	0.5	0.3333	0.8333	synonymous_variant	ENSBTAG00000006022	ATP6V0E2	rs43416885	8.14256e-08	8.14256e-08	1.39886e-08	7.29721e-08	1.22498e-08	1.64932e-08	9.206e-09	6.34934e-08	2.1885e-08	1.66671e-08	1.68954e-08	1.67295e-08	8.2016e-09	1.22113e-08	7.7754e-07	9.206e-09	6.34934e-08
Chr13	47977590	T	C	C	0.0198331	0.00495804	0.0120604	7.48147e-08	0.00281466	0.6333	0.8	0.1667	intergenic_variant	.	.	rs209749570	7.48147e-08	7.48147e-08	1.1629e-08	1.38158e-08	1.22498e-08	1.64932e-08	9.206e-09	4.46256e-08	1.6543e-08	1.66671e-08	1.68954e-08	1.67295e-08	7.9853e-09	1.22113e-08	7.7754e-07	9.206e-09	4.46256e-08
Chr8	23564418	C	T	T	0.0198787	0.0106229	0.00861927	7.60485e-08	0.000636509	0.75	0.9167	0.1667	intron_variant	ENSBTAG00000038181	FOCAD	rs42027486	7.60485e-08	7.60485e-08	7.66233e-09	1.38158e-08	1.22498e-08	1.64932e-08	1.01285e-08	6.34934e-08	1.6543e-08	1.66671e-08	1.68954e-08	1.67295e-08	8.2016e-09	1.22113e-08	7.7754e-07	1.01285e-08	6.34934e-08
Chr3	117377838	G	T	G	0.0199221	0.0137989	0.00191085	8.26337e-08	0.00421238	0.6	0	0.6	intergenic_variant	.	.	rs41586375	8.26337e-08	8.26337e-08	1.1629e-08	1.38158e-08	1.09613e-07	1.64932e-08	7.93236e-09	4.46256e-08	2.1885e-08	1.66671e-08	1.68954e-08	1.67295e-08	8.2016e-09	1.22113e-08	7.7754e-07	7.93236e-09	4.46256e-08
Chr1	59667930	C	T	T	0.0199454	0.00211065	0.00403699	7.86275e-08	0.0137978	0.5	0.5	0	intron_variant	ENSBTAG00000011928	ZBTB20	rs135089347	7.86275e-08	7.86275e-08	7.66233e-09	1.38158e-08	1.22498e-08	1.64932e-08	6.51048e-09	1.69947e-08	1.6543e-08	1.66671e-08	1.68954e-08	1.67295e-08	7.78563e-09	9.62714e-08	7.7754e-07	6.51048e-09	1.69947e-08
Chr5	15708270	G	T	G	0.0199518	0.011738	0.00620948	7.63207e-08	0.00200434	0.6667	0.3333	1	intergenic_variant	.	.	rs135567969	7.63207e-08	7.63207e-08	1.1629e-08	1.38158e-08	1.22498e-08	1.64932e-08	9.206e-09	6.34934e-08	1.6543e-08	1.66671e-08	1.68954e-08	1.67295e-08	8.69513e-09	1.22113e-08	7.7754e-07	9.206e-09	6.34934e-08
Chr19	18671646	C	T	C	0.0199758	0.013998	0.00316313	8.06092e-08	0.00281466	0.6333	0.2	0.8333	intergenic_variant	.	.	rs211298330	8.06092e-08	8.06092e-08	1.1629e-08	7.29721e-08	1.22498e-08	1.64932e-08	6.51048e-09	6.34934e-08	1.6543e-08	1.66671e-08	1.68954e-08	1.67295e-08	7.9853e-09	1.22113e-08	7.7754e-07	6.51048e-09	6.34934e-08
Chr9	83800224	T	C	C	0.0199831	0.000587398	0.00559793	7.63561e-08	0.0137978	0.5	1	0.5	intergenic_variant	.	.	rs110222234	7.63916e-08	7.63207e-08	1.1629e-08	1.38158e-08	1.22498e-08	1.64932e-08	1.01285e-08	6.34934e-08	1.6543e-08	1.66671e-08	1.68954e-08	1.67295e-08	8.69513e-09	1.22113e-08	7.7754e-07	9.206e-09	6.34934e-08
Chr9	83805119	T	G	G	0.0199831	0.000587398	0.00559793	7.63561e-08	0.0137978	0.5	1	0.5	intergenic_variant	.	.	rs110145879	7.63916e-08	7.63207e-08	1.1629e-08	1.38158e-08	1.22498e-08	1.64932e-08	1.01285e-08	6.34934e-08	1.6543e-08	1.66671e-08	1.68954e-08	1.67295e-08	8.69513e-09	1.22113e-08	7.7754e-07	9.206e-09	6.34934e-08
Chr9	83805148	A	G	G	0.0199831	0.000587398	0.00559793	7.63561e-08	0.0137978	0.5	1	0.5	intergenic_variant	.	.	rs109188961	7.63916e-08	7.63207e-08	1.1629e-08	1.38158e-08	1.22498e-08	1.64932e-08	1.01285e-08	6.34934e-08	1.6543e-08	1.66671e-08	1.68954e-08	1.67295e-08	8.69513e-09	1.22113e-08	7.7754e-07	9.206e-09	6.34934e-08
Chr19	13353948	G	A	G	0.0199996	0.00242924	0.00827712	7.60753e-08	0.00929328	0.5167	0.0833	0.6	intergenic_variant	.	.	rs133843596	7.60753e-08	7.60753e-08	1.1629e-08	1.38158e-08	1.22498e-08	1.64932e-08	6.51048e-09	6.34934e-08	1.6543e-08	1.66671e-08	1.68954e-08	1.67295e-08	8.2016e-09	1.22113e-08	7.7754e-07	6.51048e-09	6.34934e-08
Chr11	67355266	G	A	G	0.0200008	0.0153221	0.00212196	8.23291e-08	0.00255676	0.65	0.1	0.75	intron_variant	ENSBTAG00000007808	ANTXR1	rs135757953	8.23291e-08	8.23291e-08	7.66233e-09	1.38158e-08	1.22498e-08	1.64932e-08	7.93236e-09	6.34934e-08	1.6543e-08	1.66671e-08	1.68954e-08	1.67295e-08	7.9853e-09	9.62714e-08	7.7754e-07	7.93236e-09	6.34934e-08
Chr3	56473480	C	A	A	0.0200015	0.000826339	0.00537738	7.63916e-08	0.0137978	0.5	1	0.5	intergenic_variant	.	.	rs110665672	7.63916e-08	7.63916e-08	1.1629e-08	1.38158e-08	1.22498e-08	1.64932e-08	1.01285e-08	6.34934e-08	1.6543e-08	1.66671e-08	1.68954e-08	1.67295e-08	8.69513e-09	1.22113e-08	7.7754e-07	1.01285e-08	6.34934e-08
Chr3	56473671	C	T	T	0.0200015	0.000826339	0.00537738	7.63916e-08	0.0137978	0.5	1	0.5	intergenic_variant	.	.	rs110243299	7.63916e-08	7.63916e-08	1.1629e-08	1.38158e-08	1.22498e-08	1.64932e-08	1.01285e-08	6.34934e-08	1.6543e-08	1.66671e-08	1.68954e-08	1.67295e-08	8.69513e-09	1.22113e-08	7.7754e-07	1.01285e-08	6.34934e-08
Chr1	99920119	T	C	T	0.0200322	0.00334518	0.0160505	7.27438e-08	0.000636509	0.75	0.125	0.875	intergenic_variant	.	.	rs467916798	7.27438e-08	7.27438e-08	1.1629e-08	1.38158e-08	1.22498e-08	1.64932e-08	9.206e-09	1.69947e-08	1.6543e-08	1.66671e-08	1.68954e-08	1.67295e-08	8.69513e-09	1.22113e-08	7.7754e-07	9.206e-09	1.69947e-08
Chr10	74500599	A	G	A	0.0200496	0.0068397	0.00757125	7.61765e-08	0.00563863	0.5833	0.25	0.8333	downstream_gene_variant	ENSBTAG00000018947	SYT16	rs109926646	7.54508e-08	7.69022e-08	2.25944e-08	1.38158e-08	1.22498e-08	1.64932e-08	6.51048e-09	4.46256e-08	1.6543e-08	1.66671e-08	1.68954e-08	1.67295e-08	7.9853e-09	1.22113e-08	7.7754e-07	6.51048e-09	6.34934e-08
Chr16	34072960	C	G	G	0.0200696	0.00598349	0.00605144	7.63217e-08	0.00803468	0.5417	0.9167	0.375	intergenic_variant	.	.	rs378400958	7.63217e-08	7.63217e-08	1.1629e-08	1.38158e-08	1.22498e-08	1.64932e-08	1.01285e-08	6.34934e-08	1.6543e-08	1.66671e-08	1.68954e-08	1.67295e-08	7.78563e-09	1.22113e-08	7.7754e-07	1.01285e-08	6.34934e-08
Chr22	46710538	C	T	C	0.0201082	0.00361399	0.00899696	7.59776e-08	0.00749728	0.55	0.25	0.8	intron_variant	ENSBTAG00000013117	CACNA2D3	rs135896348	7.59776e-08	7.59776e-08	7.66233e-09	1.38158e-08	1.22498e-08	1.64932e-08	9.206e-09	6.34934e-08	1.6543e-08	1.66671e-08	1.68954e-08	1.67295e-08	8.2016e-09	1.22113e-08	7.7754e-07	9.206e-09	6.34934e-08
Chr1	68907968	G	A	A	0.0201124	0.00575451	0.00056011	8.81264e-08	0.0137978	0.5	1	0.5	intron_variant	ENSBTAG00000000566	CCDC14	rs209481226	8.81264e-08	8.81264e-08	7.66233e-09	7.29721e-08	1.09613e-07	1.64932e-08	1.01285e-08	6.34934e-08	1.6543e-08	1.66671e-08	1.68954e-08	1.67295e-08	8.69513e-09	1.22113e-08	7.7754e-07	1.01285e-08	6.34934e-08
Chr22	27220699	C	T	T	0.0201293	0.00923907	0.00764673	7.61681e-08	0.00324355	0.625	1	0.375	intergenic_variant	.	.	rs135974766	7.61681e-08	7.61681e-08	1.1629e-08	1.38158e-08	1.22498e-08	1.64932e-08	7.93236e-09	6.34934e-08	1.6543e-08	1.66671e-08	1.68954e-08	1.67295e-08	7.9853e-09	1.22113e-08	7.7754e-07	7.93236e-09	6.34934e-08
Chr22	27221447	C	G	G	0.0201293	0.00923907	0.00764673	7.61681e-08	0.00324355	0.625	1	0.375	intergenic_variant	.	.	rs134997562	7.61681e-08	7.61681e-08	1.1629e-08	1.38158e-08	1.22498e-08	1.64932e-08	7.93236e-09	6.34934e-08	1.6543e-08	1.66671e-08	1.68954e-08	1.67295e-08	7.9853e-09	1.22113e-08	7.7754e-07	7.93236e-09	6.34934e-08
Chr8	58622869	A	G	A	0.0201505	0.00526667	0.0147013	7.38229e-08	0.000182516	0.8333	0	0.8333	intergenic_variant	.	.	rs42929976	7.27602e-08	7.48856e-08	1.1629e-08	1.38158e-08	1.22498e-08	1.64932e-08	1.01285e-08	1.69947e-08	1.6543e-08	1.66671e-08	1.68954e-08	1.67295e-08	7.9853e-09	1.22113e-08	7.7754e-07	1.01285e-08	4.46256e-08
Chr12	47107732	G	A	G	0.0201635	0.00315602	0.00845405	7.60587e-08	0.00855346	0.5333	0.1667	0.7	intergenic_variant	.	.	rs43698461	7.60587e-08	7.60587e-08	1.1629e-08	1.38158e-08	1.22498e-08	1.64932e-08	6.51048e-09	6.34934e-08	1.6543e-08	1.66671e-08	1.68954e-08	1.67295e-08	7.9853e-09	1.22113e-08	7.7754e-07	6.51048e-09	6.34934e-08
Chr19	4994499	A	T	T	0.0201674	0.00401223	0.0129117	7.47013e-08	0.00324355	0.625	0.875	0.25	intergenic_variant	.	.	rs210263224	7.47013e-08	7.47013e-08	1.1629e-08	1.38158e-08	1.22498e-08	1.64932e-08	7.93236e-09	4.46256e-08	1.6543e-08	1.66671e-08	1.68954e-08	1.67295e-08	7.78563e-09	1.22113e-08	7.7754e-07	7.93236e-09	4.46256e-08
Chr26	36705552	T	C	T	0.02017	0.00580429	0.00633107	7.63182e-08	0.00803468	0.5417	0.0833	0.625	intergenic_variant	.	.	rs42629508	7.62827e-08	7.63537e-08	1.1629e-08	1.38158e-08	1.22498e-08	1.64932e-08	9.206e-09	6.34934e-08	1.6543e-08	1.66671e-08	1.68954e-08	1.67295e-08	8.2016e-09	1.22113e-08	7.7754e-07	1.01285e-08	6.34934e-08
Chr1	102705899	G	A	G	0.0201738	0.00440051	0.0115609	7.48703e-08	0.00421238	0.6	0.4	1	intergenic_variant	.	.	rs208699861	7.48703e-08	7.48703e-08	1.1629e-08	1.38158e-08	1.22498e-08	1.64932e-08	1.01285e-08	4.46256e-08	1.6543e-08	1.66671e-08	1.68954e-08	1.67295e-08	7.78563e-09	1.22113e-08	7.7754e-07	1.01285e-08	4.46256e-08
Chr7	46739065	C	T	C	0.0201839	0.00407196	0.0118996	7.48313e-08	0.00421238	0.6	0.1	0.7	intergenic_variant	.	.	rs133239651	7.48313e-08	7.48313e-08	1.1629e-08	1.38158e-08	1.22498e-08	1.64932e-08	9.206e-09	4.46256e-08	1.6543e-08	1.66671e-08	1.68954e-08	1.67295e-08	8.2016e-09	1.22113e-08	7.7754e-07	9.206e-09	4.46256e-08
Chr21	48015324	C	T	T	0.0201869	0.00215047	0.0138241	7.45262e-08	0.00421238	0.6	0.7	0.1	intron_variant	ENSBTAG00000000655	ENSBTAG00000000655	rs110051753	7.45262e-08	7.45262e-08	7.66233e-09	1.38158e-08	1.22498e-08	1.64932e-08	9.206e-09	4.46256e-08	1.6543e-08	1.66671e-08	1.68954e-08	1.67295e-08	8.2016e-09	1.22113e-08	7.7754e-07	9.206e-09	4.46256e-08
Chr20	9506081	T	C	T	0.0202012	0.0105532	0.00265689	8.12975e-08	0.00699109	0.5667	0.1	0.6667	intergenic_variant	.	.	rs110326567	8.12975e-08	8.12975e-08	1.1629e-08	1.38158e-08	1.22498e-08	1.64932e-08	9.206e-09	4.46256e-08	1.6543e-08	1.66671e-08	1.68954e-08	1.67295e-08	8.2016e-09	9.62714e-08	7.7754e-07	9.206e-09	4.46256e-08
Chr1	138168567	A	G	A	0.0202179	0.018727	0.000225877	9.05287e-08	0.00126503	0.7	0.3	1	synonymous_variant	ENSBTAG00000002966	DNAJC13	rs208323445	9.05287e-08	9.05287e-08	1.39886e-08	1.38158e-08	1.09613e-07	1.64932e-08	1.01285e-08	6.34934e-08	1.6543e-08	1.66671e-08	1.68954e-08	1.67295e-08	8.69513e-09	9.62714e-08	7.7754e-07	1.01285e-08	6.34934e-08
Chr19	43483892	T	C	C	0.0202288	0.0140876	0.00358445	7.95784e-08	0.00255676	0.65	0.75	0.1	intron_variant	ENSBTAG00000019914	BECN1	rs135776502	7.88527e-08	8.03041e-08	7.66233e-09	7.29721e-08	1.22498e-08	1.64932e-08	6.51048e-09	4.46256e-08	1.6543e-08	1.66671e-08	1.68954e-08	1.67295e-08	7.9853e-09	1.22113e-08	7.7754e-07	6.51048e-09	6.34934e-08
Chr12	52468253	T	C	C	0.0202814	0.0131219	0.00515518	7.64476e-08	0.00200434	0.6667	1	0.3333	synonymous_variant	ENSBTAG00000018848	FBXL3	rs109269363	7.64476e-08	7.64476e-08	1.39886e-08	1.38158e-08	1.22498e-08	1.64932e-08	9.206e-09	6.34934e-08	1.6543e-08	1.66671e-08	1.68954e-08	1.67295e-08	7.9853e-09	1.22113e-08	7.7754e-07	9.206e-09	6.34934e-08
Chr1	132150823	T	C	C	0.0202822	0.00525671	0.00122773	8.38076e-08	0.0137978	0.5	1	0.5	intergenic_variant	.	.	rs109514013	8.37721e-08	8.38431e-08	1.1629e-08	1.38158e-08	1.09613e-07	1.64932e-08	9.206e-09	6.34934e-08	1.6543e-08	1.66671e-08	1.68954e-08	1.67295e-08	8.2016e-09	1.22113e-08	7.7754e-07	1.01285e-08	6.34934e-08
Chr5	31246762	G	A	G	0.0203074	0.0187868	0.00025564	9.03052e-08	0.00126503	0.7	0.3	1	synonymous_variant	ENSBTAG00000005861	CCNT1	rs41656714	9.03052e-08	9.03052e-08	1.39886e-08	1.38158e-08	1.09613e-07	1.64932e-08	7.93236e-09	6.34934e-08	1.6543e-08	1.66671e-08	1.68954e-08	1.67295e-08	7.9853e-09	9.62714e-08	7.7754e-07	7.93236e-09	6.34934e-08
Chr4	44447706	A	G	A	0.0203577	0.00714833	0.00899696	7.59776e-08	0.00421238	0.6	0.2	0.8	intron_variant	ENSBTAG00000016324	FBXL13	rs43396791	7.59776e-08	7.59776e-08	7.66233e-09	1.38158e-08	1.22498e-08	1.64932e-08	9.206e-09	6.34934e-08	1.6543e-08	1.66671e-08	1.68954e-08	1.67295e-08	8.2016e-09	1.22113e-08	7.7754e-07	9.206e-09	6.34934e-08
Chr1	108409847	G	A	A	0.0203663	0.00674014	0.00941375	7.58476e-08	0.00421238	0.6	1	0.4	intron_variant	ENSBTAG00000014960	SCHIP1	rs43260352	7.58476e-08	7.58476e-08	7.66233e-09	1.38158e-08	1.22498e-08	1.64932e-08	7.93236e-09	6.34934e-08	1.6543e-08	1.66671e-08	1.68954e-08	1.67295e-08	7.78563e-09	1.22113e-08	7.7754e-07	7.93236e-09	6.34934e-08
Chr28	31182975	A	G	A	0.0203744	0.00948797	0.0107884	7.50729e-08	9.80608e-05	0.875	0	0.875	intergenic_variant	.	.	rs111022154	7.50183e-08	7.51276e-08	1.1629e-08	1.38158e-08	1.22498e-08	1.64932e-08	6.51048e-09	4.46256e-08	2.1885e-08	1.66671e-08	1.68954e-08	1.67295e-08	7.9853e-09	1.22113e-08	7.7754e-07	7.93236e-09	4.46256e-08
Chr9	83738065	T	C	C	0.0203864	0.00457971	0.0101681	7.5497e-08	0.00563863	0.5834	0.9167	0.3333	intergenic_variant	.	.	rs136447546	7.62227e-08	7.47713e-08	1.1629e-08	1.38158e-08	1.22498e-08	1.64932e-08	7.93236e-09	6.34934e-08	1.6543e-08	1.66671e-08	1.68954e-08	1.67295e-08	8.69513e-09	1.22113e-08	7.7754e-07	7.93236e-09	4.46256e-08
Chr3	29532630	A	C	A	0.020411	0.016696	0.00244997	8.17448e-08	0.00126503	0.7	0.3	1	splice_region_variant	ENSBTAG00000011322	HIPK1	rs378013387	8.17448e-08	8.17448e-08	4.52594e-08	7.29721e-08	1.22498e-08	1.64932e-08	6.51048e-09	4.46256e-08	1.6543e-08	1.66671e-08	1.68954e-08	1.67295e-08	7.9853e-09	1.22113e-08	7.7754e-07	6.51048e-09	4.46256e-08
Chr1	97640738	G	T	G	0.0204303	0.0120466	0.00711859	7.62337e-08	0.00126503	0.7	0.3	1	intergenic_variant	.	.	rs209370372	7.62827e-08	7.61847e-08	1.1629e-08	1.38158e-08	1.22498e-08	1.64932e-08	9.206e-09	6.34934e-08	1.6543e-08	1.66671e-08	1.68954e-08	1.67295e-08	8.2016e-09	1.22113e-08	7.7754e-07	7.93236e-09	6.34934e-08
Chr14	28099683	G	A	A	0.0204303	0.00465936	0.0151345	7.34669e-08	0.000636509	0.75	0.75	0	intron_variant	ENSBTAG00000021841	CHD7	rs41725856	7.44942e-08	7.24397e-08	7.66233e-09	1.38158e-08	1.22498e-08	1.64932e-08	9.206e-09	4.46256e-08	1.6543e-08	1.66671e-08	1.68954e-08	1.67295e-08	7.78563e-09	1.22113e-08	7.7754e-07	1.01285e-08	1.69947e-08
Chr26	36707103	T	A	T	0.0205094	0.00580429	0.00573741	7.63537e-08	0.00896768	0.525	0.1	0.625	intergenic_variant	.	.	rs42629526	7.63537e-08	7.63537e-08	1.1629e-08	1.38158e-08	1.22498e-08	1.64932e-08	1.01285e-08	6.34934e-08	1.6543e-08	1.66671e-08	1.68954e-08	1.67295e-08	8.2016e-09	1.22113e-08	7.7754e-07	1.01285e-08	6.34934e-08
Chr1	49161287	C	T	C	0.0205823	0.0135798	0.00573741	7.63537e-08	0.00126503	0.7	0.3	1	intergenic_variant	.	.	rs208181822	7.63537e-08	7.63537e-08	1.1629e-08	1.38158e-08	1.22498e-08	1.64932e-08	1.01285e-08	6.34934e-08	1.6543e-08	1.66671e-08	1.68954e-08	1.67295e-08	8.2016e-09	1.22113e-08	7.7754e-07	1.01285e-08	6.34934e-08
Chr16	78548845	C	T	C	0.0206315	0.000467927	0.0195271	7.12105e-08	0.000636509	0.75	0.25	1	intron_variant	ENSBTAG00000037661	ENSBTAG00000037661	rs207856533	7.12105e-08	7.12105e-08	7.66233e-09	1.38158e-08	1.22498e-08	1.64932e-08	9.206e-09	1.93698e-09	1.6543e-08	1.66671e-08	1.68954e-08	1.67295e-08	7.78563e-09	1.22113e-08	7.7754e-07	9.206e-09	1.93698e-09
Chr5	7002830	A	G	A	0.0206561	0.00647133	0.00997239	7.5595e-08	0.00421238	0.6	0.4	1	intergenic_variant	.	.	rs378068364	7.63207e-08	7.48693e-08	1.1629e-08	1.38158e-08	1.22498e-08	1.64932e-08	9.206e-09	6.34934e-08	1.6543e-08	1.66671e-08	1.68954e-08	1.67295e-08	8.69513e-09	1.22113e-08	7.7754e-07	9.206e-09	4.46256e-08
Chr24	31966360	G	A	G	0.0206575	0.0104935	0.00921831	7.59119e-08	0.000945679	0.7167	0.2	0.9167	intron_variant	ENSBTAG00000007383	ZNF521	rs42045922	7.59609e-08	7.58629e-08	7.66233e-09	1.38158e-08	1.22498e-08	1.64932e-08	9.206e-09	6.34934e-08	1.6543e-08	1.66671e-08	1.68954e-08	1.67295e-08	7.9853e-09	1.22113e-08	7.7754e-07	7.93236e-09	6.34934e-08
Chr1	99930262	C	T	C	0.0206607	0.00334518	0.0160505	7.27438e-08	0.00126503	0.7	0.3	1	intergenic_variant	.	.	rs472198828	7.27438e-08	7.27438e-08	1.1629e-08	1.38158e-08	1.22498e-08	1.64932e-08	9.206e-09	1.69947e-08	1.6543e-08	1.66671e-08	1.68954e-08	1.67295e-08	8.69513e-09	1.22113e-08	7.7754e-07	9.206e-09	1.69947e-08
Chr1	99935098	C	T	C	0.0206607	0.00334518	0.0160505	7.27438e-08	0.00126503	0.7	0.3	1	intergenic_variant	.	.	rs451432653	7.27438e-08	7.27438e-08	1.1629e-08	1.38158e-08	1.22498e-08	1.64932e-08	9.206e-09	1.69947e-08	1.6543e-08	1.66671e-08	1.68954e-08	1.67295e-08	8.69513e-09	1.22113e-08	7.7754e-07	9.206e-09	1.69947e-08
Chr14	22800585	G	A	G	0.0206777	0.00477883	0.00786423	7.61527e-08	0.00803468	0.5417	0.3333	0.875	intergenic_variant	.	.	rs132703136	7.61527e-08	7.61527e-08	1.1629e-08	1.38158e-08	1.22498e-08	1.64932e-08	7.93236e-09	6.34934e-08	1.6543e-08	1.66671e-08	1.68954e-08	1.67295e-08	7.78563e-09	1.22113e-08	7.7754e-07	7.93236e-09	6.34934e-08
Chr3	116457572	T	C	C	0.0206932	0.0082833	0.00819751	7.60865e-08	0.00421238	0.6	1	0.4	intron_variant	ENSBTAG00000013505	IQCA1	rs135642480	7.60865e-08	7.60865e-08	7.66233e-09	1.38158e-08	1.22498e-08	1.64932e-08	1.01285e-08	6.34934e-08	1.6543e-08	1.66671e-08	1.68954e-08	1.67295e-08	8.69513e-09	1.22113e-08	7.7754e-07	1.01285e-08	6.34934e-08
Chr19	14866470	A	G	A	0.0207384	0.00662565	0.000314938	8.99165e-08	0.0137978	0.5	0.5	1	intron_variant	ENSBTAG00000006916	TAF15	rs109641600	8.99165e-08	8.99165e-08	7.66233e-09	1.38158e-08	1.09613e-07	1.64932e-08	9.206e-09	6.34934e-08	1.6543e-08	1.66671e-08	1.68954e-08	1.67295e-08	7.9853e-09	9.62714e-08	7.7754e-07	9.206e-09	6.34934e-08
Chr10	11695595	C	T	C	0.0207455	0.0142867	0.00224644	8.21908e-08	0.00421238	0.6	0.4	1	intergenic_variant	.	.	rs110451410	8.21908e-08	8.21908e-08	1.1629e-08	1.38158e-08	1.09613e-07	1.64932e-08	7.93236e-09	4.46256e-08	1.6543e-08	1.66671e-08	1.68954e-08	1.67295e-08	7.78563e-09	1.22113e-08	7.7754e-07	7.93236e-09	4.46256e-08
Chr20	11184384	A	T	A	0.020769	0.00604323	0.00092801	8.56086e-08	0.0137978	0.5	0.5	1	intergenic_variant	.	.	rs381033289	8.56086e-08	8.56086e-08	1.1629e-08	7.29721e-08	1.22498e-08	1.64932e-08	6.51048e-09	4.46256e-08	1.6543e-08	1.66671e-08	1.68954e-08	1.67295e-08	7.78563e-09	9.62714e-08	7.7754e-07	6.51048e-09	4.46256e-08
Chr22	37739192	A	T	A	0.0207705	0.00665054	0.000322181	8.98522e-08	0.0137978	0.5	0.5	1	intron_variant	ENSBTAG00000039133	C3orf49	rs384770568	8.98032e-08	8.99012e-08	7.66233e-09	1.38158e-08	1.09613e-07	1.64932e-08	7.93236e-09	6.34934e-08	1.6543e-08	1.66671e-08	1.68954e-08	1.67295e-08	7.78563e-09	9.62714e-08	7.7754e-07	9.206e-09	6.34934e-08
Chr1	99942090	A	G	A	0.0208114	0.00334518	0.0162012	7.27059e-08	0.00126503	0.7	0.3	1	intergenic_variant	.	.	rs447403784	7.27059e-08	7.27059e-08	1.1629e-08	1.38158e-08	1.22498e-08	1.64932e-08	9.206e-09	1.69947e-08	1.6543e-08	1.66671e-08	1.68954e-08	1.67295e-08	8.2016e-09	1.22113e-08	7.7754e-07	9.206e-09	1.69947e-08
Chr1	86420891	G	A	G	0.020816	0.0086218	0.00655559	7.62827e-08	0.00563863	0.5833	0.1667	0.75	intergenic_variant	.	.	rs208572785	7.62827e-08	7.62827e-08	1.1629e-08	1.38158e-08	1.22498e-08	1.64932e-08	9.206e-09	6.34934e-08	1.6543e-08	1.66671e-08	1.68954e-08	1.67295e-08	8.2016e-09	1.22113e-08	7.7754e-07	9.206e-09	6.34934e-08
Chr5	29229318	C	G	C	0.0208331	7.96472e-05	0.0201169	3.90954e-08	0.000636509	0.75	0	0.75	non_coding_transcript_exon_variant	ENSBTAG00000024765	ENSBTAG00000024765	rs208470064	3.90954e-08	3.90954e-08	8.01157e-08	7.29721e-08	1.09613e-07	1.64932e-08	7.93236e-09	4.46256e-08	2.1885e-08	1.66671e-08	1.68954e-08	1.67295e-08	7.78563e-09	9.62714e-08	2.54041e-10	7.93236e-09	4.46256e-08
Chr1	100827425	G	C	G	0.0208676	0.00822357	0.0106397	7.51919e-08	0.00200434	0.6667	0.3333	1	intron_variant	ENSBTAG00000011423	SERPINI2	rs42741993	7.44662e-08	7.59176e-08	7.66233e-09	1.38158e-08	1.22498e-08	1.64932e-08	7.93236e-09	4.46256e-08	1.6543e-08	1.66671e-08	1.68954e-08	1.67295e-08	8.69513e-09	1.22113e-08	7.7754e-07	7.93236e-09	6.34934e-08
Chr4	23772205	G	A	A	0.0208722	0.0113298	0.00890586	7.60155e-08	0.000636509	0.75	0.9167	0.1667	intron_variant	ENSBTAG00000034154	AGMO	rs135299194	7.60155e-08	7.60155e-08	7.66233e-09	1.38158e-08	1.22498e-08	1.64932e-08	9.206e-09	6.34934e-08	1.6543e-08	1.66671e-08	1.68954e-08	1.67295e-08	8.69513e-09	1.22113e-08	7.7754e-07	9.206e-09	6.34934e-08
Chr28	33515047	A	G	G	0.0208994	0.00589389	0.00936684	7.58629e-08	0.00563863	0.5834	0.9167	0.3333	intron_variant	ENSBTAG00000013300	KCNMA1	rs378299418	7.59176e-08	7.58082e-08	7.66233e-09	1.38158e-08	1.22498e-08	1.64932e-08	7.93236e-09	6.34934e-08	1.6543e-08	1.66671e-08	1.68954e-08	1.67295e-08	8.69513e-09	1.22113e-08	7.7754e-07	6.51048e-09	6.34934e-08
Chr2	74578597	G	A	A	0.0209166	0.0139582	0.00677587	7.62661e-08	0.000182516	0.8333	0.8333	0	intergenic_variant	.	.	rs134839022	7.62661e-08	7.62661e-08	1.1629e-08	1.38158e-08	1.22498e-08	1.64932e-08	9.206e-09	6.34934e-08	1.6543e-08	1.66671e-08	1.68954e-08	1.67295e-08	7.9853e-09	1.22113e-08	7.7754e-07	9.206e-09	6.34934e-08
Chr23	11975725	G	A	G	0.0209657	0.0132812	0.00347219	7.99445e-08	0.00421238	0.6	0.1	0.7	intron_variant	ENSBTAG00000000527	ZFAND3	rs133702495	7.99445e-08	7.99445e-08	7.66233e-09	1.38158e-08	1.09613e-07	1.64932e-08	1.01285e-08	1.69947e-08	1.6543e-08	1.66671e-08	1.68954e-08	1.67295e-08	7.9853e-09	1.22113e-08	7.7754e-07	1.01285e-08	1.69947e-08
Chr22	16969497	C	T	T	0.0209679	0.00889061	0.00352385	7.97502e-08	0.00855346	0.5333	0.8333	0.3	synonymous_variant	ENSBTAG00000007961	TADA3	rs109322557	7.97502e-08	7.97502e-08	1.39886e-08	7.29721e-08	1.22498e-08	1.64932e-08	6.51048e-09	4.46256e-08	2.1885e-08	1.66671e-08	1.68954e-08	1.67295e-08	7.9853e-09	1.22113e-08	7.7754e-07	6.51048e-09	4.46256e-08
Chr8	55049008	T	C	T	0.0209871	0.00181197	0.00537738	7.63916e-08	0.0137978	0.5	0.5	1	intergenic_variant	.	.	rs135991322	7.63916e-08	7.63916e-08	1.1629e-08	1.38158e-08	1.22498e-08	1.64932e-08	1.01285e-08	6.34934e-08	1.6543e-08	1.66671e-08	1.68954e-08	1.67295e-08	8.69513e-09	1.22113e-08	7.7754e-07	1.01285e-08	6.34934e-08
Chr26	26711817	T	C	T	0.020989	0.000965722	0.0158109	7.27807e-08	0.00421238	0.6	0.4	1	intergenic_variant	.	.	rs382059328	7.2726e-08	7.28354e-08	1.1629e-08	1.38158e-08	1.22498e-08	1.64932e-08	6.51048e-09	4.46256e-08	1.6543e-08	7.69696e-07	1.68954e-08	1.67295e-08	7.78563e-09	1.22113e-08	2.54041e-10	7.93236e-09	4.46256e-08
Chr19	5027421	T	C	T	0.0210046	0.0069293	0.000277481	9.01893e-08	0.0137978	0.5	0.3333	0.8333	intergenic_variant	.	.	rs210730401	9.01403e-08	9.02383e-08	1.1629e-08	1.38158e-08	1.09613e-07	1.64932e-08	7.93236e-09	6.34934e-08	1.6543e-08	1.66671e-08	1.68954e-08	1.67295e-08	8.2016e-09	9.62714e-08	7.7754e-07	9.206e-09	6.34934e-08
Chr5	30302964	C	T	C	0.0210423	0.000577442	0.0202823	3.69104e-08	0.000182516	0.8333	0.1667	1	upstream_gene_variant	ENSBTAG00000018588	TMBIM6	rs209302595	3.69104e-08	3.69104e-08	2.25944e-08	1.38158e-08	1.09613e-07	9.24625e-08	6.51048e-09	6.34934e-08	1.6543e-08	1.66671e-08	1.68954e-08	1.67295e-08	7.9853e-09	9.62714e-08	2.54041e-10	6.51048e-09	6.34934e-08
[truncated: 16,849 more rows]

## Sheet: Table S5
Table S5. Candidate variants and genes.
CHROM	POS	Functional_Class	Human gene name	Evidence	Reference
[truncated: 47 more rows]
